# Supplementary material for: Novel Markov model of induced pluripotency predicts gene expression changes in reprogramming
Source: BMC Syst Biol. 2011 Dec 14;5(Suppl 2):S8. doi: 10.1186/1752-0509-5-S2-S8 (PMC3287488; doi:10.1186/1752-0509-5-S2-S8)
Supplement: Additional file 2 — Gene expression data This file includes normalized gene expression data in different days in reprogramming. [file 1752-0509-5-S2-S8-S2.xlsx]

## Sheet: MEFrep
probe set	gene	Accession	GeneID	Description	MEF1 *	Day0 1 *	Day1 1 *	Day2 1 *	Day4 3 *	Day8 1 *	Day12 1 *	Day16 1 *	MCV6 1 *	MCV8.1 1 *
AFFX-TrpnX-M_at	B. subtilis /GEN=trpD, trpC /DB_XREF=gb:K01391.1 /NOTE=SIF corresponding to nucleotides 2880-3359 of gb:K01391.1, not 100% identical /DEF=B.subtilis tryptophan (trp) operon, complete cds.	AFFX-TrpnX-M		B. subtilis /GEN=trpD, trpC /DB_XREF=gb:K01391.1 /NOTE=SIF corresponding to nucleotides 2880-3359 of gb:K01391.1, not 100% identical /DEF=B.subtilis tryptophan (trp) operon, complete cds.	8.57	5.47	11.79	12.04	10.4	12.17	11.02	8.88	7.19	3.62
AFFX-TrpnX-5_at	B. subtilis /GEN=trpE, trpD /DB_XREF=gb:K01391.1 /NOTE=SIF corresponding to nucleotides 1953-2483 of gb:K01391.1, not 100% identical /DEF=B.subtilis tryptophan (trp) operon, complete cds.	AFFX-TrpnX-5		B. subtilis /GEN=trpE, trpD /DB_XREF=gb:K01391.1 /NOTE=SIF corresponding to nucleotides 1953-2483 of gb:K01391.1, not 100% identical /DEF=B.subtilis tryptophan (trp) operon, complete cds.	17.46	18.87	18.15	16.34	14.03	5.54	5.89	8.24	9.78	11.8
AFFX-TrpnX-3_at	B. subtilis /GEN=trpC, trpF /DB_XREF=gb:K01391.1 /NOTE=SIF corresponding to nucleotides 3790-4368 of gb:K01391.1, not 100% identical /DEF=B.subtilis tryptophan (trp) operon, complete cds.	AFFX-TrpnX-3		B. subtilis /GEN=trpC, trpF /DB_XREF=gb:K01391.1 /NOTE=SIF corresponding to nucleotides 3790-4368 of gb:K01391.1, not 100% identical /DEF=B.subtilis tryptophan (trp) operon, complete cds.	9.88	5.03	3.95	6.08	10.06	5.88	11.13	6.03	15.04	6.42
AFFX-TransRecMur/X57349_M_at	transferrin receptor	AFFX-TransRecMur/X57349_M	22042	M. musculus /GEN=transferrin receptor /DB_XREF=gb:X57349.1 /DEF=M.musculus mRNA for transferrin receptor.	7.85	11.34	8.24	10.41	30.31	82.06	24.94	106.42	91.64	241.56
AFFX-TransRecMur/X57349_5_at	transferrin receptor	AFFX-TransRecMur/X57349_5	22042	M. musculus /GEN=transferrin receptor /DB_XREF=gb:X57349.1 /DEF=M.musculus mRNA for transferrin receptor.	7.31	15.03	8.01	12.28	26.82	77.95	17.5	95.43	55.05	308.72
AFFX-TransRecMur/X57349_3_at	transferrin receptor	AFFX-TransRecMur/X57349_3	22042	M. musculus /GEN=transferrin receptor /DB_XREF=gb:X57349.1 /DEF=M.musculus mRNA for transferrin receptor.	16.08	23.76	29.65	25.88	81.02	210.71	67.22	259.19	194.62	554.06
AFFX-ThrX-M_at	B. subtilis /GEN=thrC, thrB /DB_XREF=gb:X04603.1 /NOTE=SIF corresponding to nucleotides 995-1562 of gb:X04603.1, not 100% identical /DEF=B. subtilis thrB and thrC genes for homoserine kinase and threonine synthase (EC 2.7.1.39 and EC 4.2.99.2, respectively).	AFFX-ThrX-M		B. subtilis /GEN=thrC, thrB /DB_XREF=gb:X04603.1 /NOTE=SIF corresponding to nucleotides 995-1562 of gb:X04603.1, not 100% identical /DEF=B. subtilis thrB and thrC genes for homoserine kinase and threonine synthase (EC 2.7.1.39 and EC 4.2.99.2, respectively).	4.93	4.88	5.06	8.49	10.07	6.83	9.62	5.02	8.18	7.69
AFFX-ThrX-5_at	B. subtilis /GEN=thrC /DB_XREF=gb:X04603.1 /NOTE=SIF corresponding to nucleotides 288-932 of gb:X04603.1 /DEF=B. subtilis thrB and thrC genes for homoserine kinase and threonine synthase (EC 2.7.1.39 and EC 4.2.99.2, respectively).	AFFX-ThrX-5		B. subtilis /GEN=thrC /DB_XREF=gb:X04603.1 /NOTE=SIF corresponding to nucleotides 288-932 of gb:X04603.1 /DEF=B. subtilis thrB and thrC genes for homoserine kinase and threonine synthase (EC 2.7.1.39 and EC 4.2.99.2, respectively).	23.6	20.16	16.24	23.55	17.8	11.81	6.71	7.83	11.29	17.67
AFFX-ThrX-3_at	B. subtilis /GEN=thrB /DB_XREF=gb:X04603.1 /NOTE=SIF corresponding to nucleotides 1689-2151 of gb:X04603.1 /DEF=B. subtilis thrB and thrC genes for homoserine kinase and threonine synthase (EC 2.7.1.39 and EC 4.2.99.2, respectively).	AFFX-ThrX-3		B. subtilis /GEN=thrB /DB_XREF=gb:X04603.1 /NOTE=SIF corresponding to nucleotides 1689-2151 of gb:X04603.1 /DEF=B. subtilis thrB and thrC genes for homoserine kinase and threonine synthase (EC 2.7.1.39 and EC 4.2.99.2, respectively).	10.82	9.92	11.97	11.78	11.75	13.26	13.5	8.56	15.18	8.23
AFFX-r2-P1-cre-5_at	Bacteriophage P1 /GEN=cre /DB_XREF=gb:X03453.1 /NOTE=SIF corresponding to nucleotides 581-1001 of gb:X03453.1 /DEF=Bacteriophage P1 cre gene for recombinase protein.	AFFX-r2-P1-cre-5		Bacteriophage P1 /GEN=cre /DB_XREF=gb:X03453.1 /NOTE=SIF corresponding to nucleotides 581-1001 of gb:X03453.1 /DEF=Bacteriophage P1 cre gene for recombinase protein.	14911.4	13947.5	13868.6	14050.7	13488	11819.1	12221.7	11789.7	12181	5039.65
AFFX-r2-P1-cre-3_at	Bacteriophage P1 /GEN=cre /DB_XREF=gb:X03453.1 /NOTE=SIF corresponding to nucleotides 1032-1270 of gb:X03453.1 /DEF=Bacteriophage P1 cre gene for recombinase protein.	AFFX-r2-P1-cre-3		Bacteriophage P1 /GEN=cre /DB_XREF=gb:X03453.1 /NOTE=SIF corresponding to nucleotides 1032-1270 of gb:X03453.1 /DEF=Bacteriophage P1 cre gene for recombinase protein.	15999.7	15953.9	15652.5	16106.8	15508	14740.1	14671.3	15209.5	14736.1	8245.41
AFFX-r2-Ec-bioD-5_at	E. coli /GEN=bioD /DB_XREF=gb:J04423.1 /NOTE=SIF corresponding to nucleotides 5024-5244 of gb:J04423.1 /DEF=E.coli 7,8-diamino-pelargonic acid (bioA), biotin synthetase (bioB), 7-keto-8-amino-pelargonic acid synthetase (bioF), bioC protein, and dethiobiotin synthetase (bioD), complete cds.	AFFX-r2-Ec-bioD-5		E. coli /GEN=bioD /DB_XREF=gb:J04423.1 /NOTE=SIF corresponding to nucleotides 5024-5244 of gb:J04423.1 /DEF=E.coli 7,8-diamino-pelargonic acid (bioA), biotin synthetase (bioB), 7-keto-8-amino-pelargonic acid synthetase (bioF), bioC protein, and dethiobiotin synthetase (bioD), complete cds.	7079.62	5933.54	6124.43	6021.93	5496.3	6546.35	6978.52	6410.36	7240.54	1502.34
AFFX-r2-Ec-bioD-3_at	E. coli /GEN=bioD /DB_XREF=gb:J04423.1 /NOTE=SIF corresponding to nucleotides 5312-5559 of gb:J04423.1, not 100% identical /DEF=E.coli 7,8-diamino-pelargonic acid (bioA), biotin synthetase (bioB), 7-keto-8-amino-pelargonic acid synthetase (bioF), bioC protein, and dethiobiotin synthetase (bioD), complete cds.	AFFX-r2-Ec-bioD-3		E. coli /GEN=bioD /DB_XREF=gb:J04423.1 /NOTE=SIF corresponding to nucleotides 5312-5559 of gb:J04423.1, not 100% identical /DEF=E.coli 7,8-diamino-pelargonic acid (bioA), biotin synthetase (bioB), 7-keto-8-amino-pelargonic acid synthetase (bioF), bioC protein, and dethiobiotin synthetase (bioD), complete cds.	8456.7	6602.23	6659.72	6957.88	5906.36	5569.09	6370.52	5343.92	5876.31	1478.38
AFFX-r2-Ec-bioC-5_at	E. coli /GEN=bioC /DB_XREF=gb:J04423.1 /NOTE=SIF corresponding to nucleotides 4257-4573 of gb:J04423.1 /DEF=E.coli 7,8-diamino-pelargonic acid (bioA), biotin synthetase (bioB), 7-keto-8-amino-pelargonic acid synthetase (bioF), bioC protein, and dethiobiotin synthetase (bioD), complete cds.	AFFX-r2-Ec-bioC-5		E. coli /GEN=bioC /DB_XREF=gb:J04423.1 /NOTE=SIF corresponding to nucleotides 4257-4573 of gb:J04423.1 /DEF=E.coli 7,8-diamino-pelargonic acid (bioA), biotin synthetase (bioB), 7-keto-8-amino-pelargonic acid synthetase (bioF), bioC protein, and dethiobiotin synthetase (bioD), complete cds.	1406.99	1127.75	1121.51	1223.51	999.61	1584.2	1958.74	1283.38	1752.9	298.14
AFFX-r2-Ec-bioC-3_at	E. coli /GEN=bioC /DB_XREF=gb:J04423.1 /NOTE=SIF corresponding to nucleotides 4608-4883 of gb:J04423.1 /DEF=E.coli 7,8-diamino-pelargonic acid (bioA), biotin synthetase (bioB), 7-keto-8-amino-pelargonic acid synthetase (bioF), bioC protein, and dethiobiotin synthetase (bioD), complete cds.	AFFX-r2-Ec-bioC-3		E. coli /GEN=bioC /DB_XREF=gb:J04423.1 /NOTE=SIF corresponding to nucleotides 4608-4883 of gb:J04423.1 /DEF=E.coli 7,8-diamino-pelargonic acid (bioA), biotin synthetase (bioB), 7-keto-8-amino-pelargonic acid synthetase (bioF), bioC protein, and dethiobiotin synthetase (bioD), complete cds.	1955.2	1577.43	1586.75	1668.55	1327.5	2122.36	2594.76	1841.9	2214.01	419.62
AFFX-r2-Ec-bioB-M_at	E. coli /GEN=bioB /DB_XREF=gb:J04423.1 /NOTE=SIF corresponding to nucleotides 2393-2682 of gb:J04423.1 /DEF=E.coli 7,8-diamino-pelargonic acid (bioA), biotin synthetase (bioB), 7-keto-8-amino-pelargonic acid synthetase (bioF), bioC protein, and dethiobiotin synthetase (bioD), complete cds.	AFFX-r2-Ec-bioB-M		E. coli /GEN=bioB /DB_XREF=gb:J04423.1 /NOTE=SIF corresponding to nucleotides 2393-2682 of gb:J04423.1 /DEF=E.coli 7,8-diamino-pelargonic acid (bioA), biotin synthetase (bioB), 7-keto-8-amino-pelargonic acid synthetase (bioF), bioC protein, and dethiobiotin synthetase (bioD), complete cds.	627.52	510.73	516.04	518.88	451.05	724.5	852.62	582.08	727.02	143.77
AFFX-r2-Ec-bioB-5_at	E. coli /GEN=bioB /DB_XREF=gb:J04423.1 /NOTE=SIF corresponding to nucleotides 2071-2304 of gb:J04423.1 /DEF=E.coli 7,8-diamino-pelargonic acid (bioA), biotin synthetase (bioB), 7-keto-8-amino-pelargonic acid synthetase (bioF), bioC protein, and dethiobiotin synthetase (bioD), complete cds.	AFFX-r2-Ec-bioB-5		E. coli /GEN=bioB /DB_XREF=gb:J04423.1 /NOTE=SIF corresponding to nucleotides 2071-2304 of gb:J04423.1 /DEF=E.coli 7,8-diamino-pelargonic acid (bioA), biotin synthetase (bioB), 7-keto-8-amino-pelargonic acid synthetase (bioF), bioC protein, and dethiobiotin synthetase (bioD), complete cds.	539.71	448.43	459.39	501.06	430	689.87	832.88	568.52	736.89	132.41
AFFX-r2-Ec-bioB-3_at	E. coli /GEN=bioB /DB_XREF=gb:J04423.1 /NOTE=SIF corresponding to nucleotides 2772-3004 of gb:J04423.1 /DEF=E.coli 7,8-diamino-pelargonic acid (bioA), biotin synthetase (bioB), 7-keto-8-amino-pelargonic acid synthetase (bioF), bioC protein, and dethiobiotin synthetase (bioD), complete cds.	AFFX-r2-Ec-bioB-3		E. coli /GEN=bioB /DB_XREF=gb:J04423.1 /NOTE=SIF corresponding to nucleotides 2772-3004 of gb:J04423.1 /DEF=E.coli 7,8-diamino-pelargonic acid (bioA), biotin synthetase (bioB), 7-keto-8-amino-pelargonic acid synthetase (bioF), bioC protein, and dethiobiotin synthetase (bioD), complete cds.	707.81	558.38	584.68	659.04	528.06	1000.12	1220.38	794.36	1109.19	145.89
AFFX-r2-Bs-thr-M_s_at	B. subtilis /GEN=thrC, thrB /DB_XREF=gb:X04603.1 /NOTE=SIF corresponding to nucleotides 1045-1556 of gb:X04603.1 /DEF=B. subtilis thrB and thrC genes for homoserine kinase and threonine synthase.	AFFX-r2-Bs-thr-M		B. subtilis /GEN=thrC, thrB /DB_XREF=gb:X04603.1 /NOTE=SIF corresponding to nucleotides 1045-1556 of gb:X04603.1 /DEF=B. subtilis thrB and thrC genes for homoserine kinase and threonine synthase.	6.45	3.8	6.91	7.33	9.01	10.67	14.12	11.75	7.83	7.89
AFFX-r2-Bs-thr-5_s_at	B. subtilis /GEN=thrC /DB_XREF=gb:X04603.1 /NOTE=SIF corresponding to nucleotides 290-888 of gb:X04603.1 /DEF=B. subtilis thrB and thrC genes for homoserine kinase and threonine synthase.	AFFX-r2-Bs-thr-5		B. subtilis /GEN=thrC /DB_XREF=gb:X04603.1 /NOTE=SIF corresponding to nucleotides 290-888 of gb:X04603.1 /DEF=B. subtilis thrB and thrC genes for homoserine kinase and threonine synthase.	8.81	8.59	10.69	13.78	9.38	15.04	13.44	10.72	8.91	8.72
AFFX-r2-Bs-thr-3_s_at	B. subtilis /GEN=thrB /DB_XREF=gb:X04603.1 /NOTE=SIF corresponding to nucleotides 1735-2143 of gb:X04603.1 /DEF=B. subtilis thrB and thrC genes for homoserine kinase and threonine synthase.	AFFX-r2-Bs-thr-3		B. subtilis /GEN=thrB /DB_XREF=gb:X04603.1 /NOTE=SIF corresponding to nucleotides 1735-2143 of gb:X04603.1 /DEF=B. subtilis thrB and thrC genes for homoserine kinase and threonine synthase.	5.18	5.45	5.32	6.83	6.41	4.73	7.64	10.58	4.8	4.32
AFFX-r2-Bs-phe-M_at	B. subtilis /GEN=pheA /DB_XREF=gb:M24537.1 /NOTE=SIF corresponding to nucleotides 2484-2875 of gb:M24537.1 /DEF=Bacillus subtillis sporulation protein (spoOB), GTP-binding protein (obg), phenylalanine biosynthesis associated protein (pheB), and monofunctional prephenate dehydratase (pheA) genes, complete cds.	AFFX-r2-Bs-phe-M		B. subtilis /GEN=pheA /DB_XREF=gb:M24537.1 /NOTE=SIF corresponding to nucleotides 2484-2875 of gb:M24537.1 /DEF=Bacillus subtillis sporulation protein (spoOB), GTP-binding protein (obg), phenylalanine biosynthesis associated protein (pheB), and monofunctional prephenate dehydratase (pheA) genes, complete cds.	1.8	5.3	5.59	2.62	7.77	6.59	1.52	4.66	14.44	2.78
AFFX-r2-Bs-phe-5_at	B. subtilis /GEN=pheA /DB_XREF=gb:M24537.1 /NOTE=SIF corresponding to nucleotides 2116-2382 of gb:M24537.1 /DEF=Bacillus subtillis sporulation protein (spoOB), GTP-binding protein (obg), phenylalanine biosynthesis associated protein (pheB), and monofunctional prephenate dehydratase (pheA) genes, complete cds.	AFFX-r2-Bs-phe-5		B. subtilis /GEN=pheA /DB_XREF=gb:M24537.1 /NOTE=SIF corresponding to nucleotides 2116-2382 of gb:M24537.1 /DEF=Bacillus subtillis sporulation protein (spoOB), GTP-binding protein (obg), phenylalanine biosynthesis associated protein (pheB), and monofunctional prephenate dehydratase (pheA) genes, complete cds.	4.33	2.66	7.11	7.24	2.28	20.04	12.3	7.58	10.86	1.74
AFFX-r2-Bs-phe-3_at	B. subtilis /GEN=pheB /DB_XREF=gb:M24537.1 /NOTE=SIF corresponding to nucleotides 2897-3200 of gb:M24537.1, not 100% identical /DEF=Bacillus subtillis sporulation protein (spoOB), GTP-binding protein (obg), phenylalanine biosynthesis associated protein (pheB), and monofunctional prephenate dehydratase (pheA) genes, complete cds.	AFFX-r2-Bs-phe-3		B. subtilis /GEN=pheB /DB_XREF=gb:M24537.1 /NOTE=SIF corresponding to nucleotides 2897-3200 of gb:M24537.1, not 100% identical /DEF=Bacillus subtillis sporulation protein (spoOB), GTP-binding protein (obg), phenylalanine biosynthesis associated protein (pheB), and monofunctional prephenate dehydratase (pheA) genes, complete cds.	16.7	14.29	21.3	15.51	27.93	12.25	11.43	4.92	15.65	10.98
AFFX-r2-Bs-lys-M_at	B. subtilis /GEN=lys /DB_XREF=gb:X17013.1 /NOTE=SIF corresponding to nucleotides 673-1002 of gb:X17013.1, not 100% identical /DEF=B subtilis lys gene for diaminopimelate decarboxylase (EC 4.1.1.20).	AFFX-r2-Bs-lys-M		B. subtilis /GEN=lys /DB_XREF=gb:X17013.1 /NOTE=SIF corresponding to nucleotides 673-1002 of gb:X17013.1, not 100% identical /DEF=B subtilis lys gene for diaminopimelate decarboxylase (EC 4.1.1.20).	5.67	7.87	7.37	7.48	9.12	6.21	8.64	9.7	10.65	8.53
AFFX-r2-Bs-lys-5_at	B. subtilis /GEN=lys /DB_XREF=gb:X17013.1 /NOTE=SIF corresponding to nucleotides 411-659 of gb:X17013.1, not 100% identical /DEF=B subtilis lys gene for diaminopimelate decarboxylase (EC 4.1.1.20).	AFFX-r2-Bs-lys-5		B. subtilis /GEN=lys /DB_XREF=gb:X17013.1 /NOTE=SIF corresponding to nucleotides 411-659 of gb:X17013.1, not 100% identical /DEF=B subtilis lys gene for diaminopimelate decarboxylase (EC 4.1.1.20).	9.62	8.9	7.29	8.11	8.31	16.97	15.68	13.19	2.59	6.48
AFFX-r2-Bs-lys-3_at	B. subtilis /GEN=lys /DB_XREF=gb:X17013.1 /NOTE=SIF corresponding to nucleotides 1008-1263 of gb:X17013.1, not 100% identical /DEF=B subtilis lys gene for diaminopimelate decarboxylase (EC 4.1.1.20).	AFFX-r2-Bs-lys-3		B. subtilis /GEN=lys /DB_XREF=gb:X17013.1 /NOTE=SIF corresponding to nucleotides 1008-1263 of gb:X17013.1, not 100% identical /DEF=B subtilis lys gene for diaminopimelate decarboxylase (EC 4.1.1.20).	5.65	8.48	7.64	8.28	13.17	10.61	6.37	12.45	6.79	9.05
AFFX-r2-Bs-dap-M_at	B. subtilis /GEN=dapB, jojF /DB_XREF=gb:L38424.1 /NOTE=SIF corresponding to nucleotides 2055-2578 of gb:L38424.1 /DEF=Bacillus subtilis dihydropicolinate reductase (jojE) gene, complete cds; poly(A) polymerase (jojI) gene, complete cds; biotin acetyl-CoA-carboxylase ligase (birA) gene, complete cds; jojC, jojD, jojF, jojG, jojH genes, complete cds's.	AFFX-r2-Bs-dap-M		B. subtilis /GEN=dapB, jojF /DB_XREF=gb:L38424.1 /NOTE=SIF corresponding to nucleotides 2055-2578 of gb:L38424.1 /DEF=Bacillus subtilis dihydropicolinate reductase (jojE) gene, complete cds; poly(A) polymerase (jojI) gene, complete cds; biotin acetyl-CoA-carboxylase ligase (birA) gene, complete cds; jojC, jojD, jojF, jojG, jojH genes, complete cds's.	5.01	3.25	4.43	5.24	5.91	11.19	7.19	6.42	5.11	5.47
AFFX-r2-Bs-dap-5_at	B. subtilis /GEN=dapB /DB_XREF=gb:L38424.1 /NOTE=SIF corresponding to nucleotides 1439-1846 of gb:L38424.1 /DEF=Bacillus subtilis dihydropicolinate reductase (jojE) gene, complete cds; poly(A) polymerase (jojI) gene, complete cds; biotin acetyl-CoA-carboxylase ligase (birA) gene, complete cds; jojC, jojD, jojF, jojG, jojH genes, complete cds's.	AFFX-r2-Bs-dap-5		B. subtilis /GEN=dapB /DB_XREF=gb:L38424.1 /NOTE=SIF corresponding to nucleotides 1439-1846 of gb:L38424.1 /DEF=Bacillus subtilis dihydropicolinate reductase (jojE) gene, complete cds; poly(A) polymerase (jojI) gene, complete cds; biotin acetyl-CoA-carboxylase ligase (birA) gene, complete cds; jojC, jojD, jojF, jojG, jojH genes, complete cds's.	4.52	5.21	4.08	5.4	3.78	12.19	10.79	12.55	22.06	5.97
AFFX-r2-Bs-dap-3_at	B. subtilis /GEN=jojG /DB_XREF=gb:L38424.1 /NOTE=SIF corresponding to nucleotides 2634-3089 of gb:L38424.1 /DEF=Bacillus subtilis dihydropicolinate reductase (jojE) gene, complete cds; poly(A) polymerase (jojI) gene, complete cds; biotin acetyl-CoA-carboxylase ligase (birA) gene, complete cds; jojC, jojD, jojF, jojG, jojH genes, complete cds's.	AFFX-r2-Bs-dap-3		B. subtilis /GEN=jojG /DB_XREF=gb:L38424.1 /NOTE=SIF corresponding to nucleotides 2634-3089 of gb:L38424.1 /DEF=Bacillus subtilis dihydropicolinate reductase (jojE) gene, complete cds; poly(A) polymerase (jojI) gene, complete cds; biotin acetyl-CoA-carboxylase ligase (birA) gene, complete cds; jojC, jojD, jojF, jojG, jojH genes, complete cds's.	2.58	3.24	4.54	2.08	2.15	16.38	8.49	4.27	11.75	3.69
AFFX-PyruCarbMur/L09192_MB_at	pyruvate carboxylase	AFFX-PyruCarbMur/L09192_MB	18563	M. musculus /GEN=pyruvate carboxylase /DB_XREF=gb:L09192.1 /DEF=Mus musculus pyruvate carboxylase mRNA, complete cds.	38.81	34.21	45.66	49.52	25.78	37.56	17.59	30.33	22.46	40.49
AFFX-PyruCarbMur/L09192_MA_at	pyruvate carboxylase	AFFX-PyruCarbMur/L09192_MA	18563	M. musculus /GEN=pyruvate carboxylase /DB_XREF=gb:L09192.1 /DEF=Mus musculus pyruvate carboxylase mRNA, complete cds.	136.41	138.49	130.54	125.4	135.15	44.27	44.11	35.38	44.84	87.42
AFFX-PyruCarbMur/L09192_5_at	pyruvate carboxylase	AFFX-PyruCarbMur/L09192_5	18563	M. musculus /GEN=pyruvate carboxylase /DB_XREF=gb:L09192.1 /DEF=Mus musculus pyruvate carboxylase mRNA, complete cds.	37.17	40.74	40.81	36.05	38.78	16.56	20.06	13.46	23.36	33.41
AFFX-PyruCarbMur/L09192_3_at	pyruvate carboxylase	AFFX-PyruCarbMur/L09192_3	18563	M. musculus /GEN=pyruvate carboxylase /DB_XREF=gb:L09192.1 /DEF=Mus musculus pyruvate carboxylase mRNA, complete cds.	117.91	155.05	210.08	191.58	123.4	120.59	162.39	159.78	119.39	88.43
AFFX-PheX-M_at	B. subtilis /GEN=pheA /DB_XREF=gb:M24537.1 /NOTE=SIF corresponding to nucleotides 2437-2828 of gb:M24537.1 /DEF=Bacillus subtillis sporulation protein (spoOB), GTP-binding protein (obg), phenylalanine biosynthesis associated protein (pheB), and monofunctional prephenate dehydratase (pheA) genes, complete cds.	AFFX-PheX-M		B. subtilis /GEN=pheA /DB_XREF=gb:M24537.1 /NOTE=SIF corresponding to nucleotides 2437-2828 of gb:M24537.1 /DEF=Bacillus subtillis sporulation protein (spoOB), GTP-binding protein (obg), phenylalanine biosynthesis associated protein (pheB), and monofunctional prephenate dehydratase (pheA) genes, complete cds.	6.74	7.1	10.69	13.46	8.21	6.89	9.87	8.95	6.75	7.4
AFFX-PheX-5_at	B. subtilis /GEN=pheA /DB_XREF=gb:M24537.1 /NOTE=SIF corresponding to nucleotides 2028-2375 of gb:M24537.1, not 100% identical /DEF=Bacillus subtillis sporulation protein (spoOB), GTP-binding protein (obg), phenylalanine biosynthesis associated protein (pheB), and monofunctional prephenate dehydratase (pheA) genes, complete cds.	AFFX-PheX-5		B. subtilis /GEN=pheA /DB_XREF=gb:M24537.1 /NOTE=SIF corresponding to nucleotides 2028-2375 of gb:M24537.1, not 100% identical /DEF=Bacillus subtillis sporulation protein (spoOB), GTP-binding protein (obg), phenylalanine biosynthesis associated protein (pheB), and monofunctional prephenate dehydratase (pheA) genes, complete cds.	14.51	6.41	9.58	15.09	8.95	11.04	11.31	6.15	8.12	17.78
AFFX-PheX-3_at	B. subtilis /GEN=pheB /DB_XREF=gb:M24537.1 /NOTE=SIF corresponding to nucleotides 2885-3326 of gb:M24537.1, not 100% identical /DEF=Bacillus subtillis sporulation protein (spoOB), GTP-binding protein (obg), phenylalanine biosynthesis associated protein (pheB), and monofunctional prephenate dehydratase (pheA) genes, complete cds.	AFFX-PheX-3		B. subtilis /GEN=pheB /DB_XREF=gb:M24537.1 /NOTE=SIF corresponding to nucleotides 2885-3326 of gb:M24537.1, not 100% identical /DEF=Bacillus subtillis sporulation protein (spoOB), GTP-binding protein (obg), phenylalanine biosynthesis associated protein (pheB), and monofunctional prephenate dehydratase (pheA) genes, complete cds.	25.11	29.19	22.8	25.81	26.1	9.47	15.52	14.82	10.63	34.61
AFFX-MURINE_B2_at	adenylosuccinate lyase /// ankyrin repeat and FYVE domain containing 1 /// ATP synthase, H+ transporting, mitochondrial F0 complex, subunit c (subunit 9), isoform 1 /// complement component 4 (within H-2S) /// core-binding factor, runt domain, alpha subunit 2, translocated to, 2 homolog (human) /// cofilin 1, non-muscle /// CASP8 and FADD-like apoptosis regulator /// CDC-like kinase 1 /// interle…	AFFX-MURINE_B2	100662 /// 104871 /// 105722 /// 106504 /// 107723 /// 108000 /// 108907 /// 109889 /// 11564 /// 11736 /// 11951 /// 12268 /// 12396 /// 12631 /// 12633 /// 12747 /// 12765 /// 12846 /// 13039 /// 13106 /// 14083 /// 14268 /// 14615 /// 14789 /// 14964 /// 14980 /// 15040 /// 16179 /// 16561 /// 16847 /// 17181 /// 18192 /// 18682 /// 18969 /// 19208 /// 192196 /// 19328 /// 19338 /// 20215 /// …	M. musculus /GEN=b2 /DB_XREF=gb:K00131.1 /DEF=mouse b2 repeat sequence from clone mm61.	11627	12050.6	11844.1	11520	13078.7	14233.1	12487.9	13659.5	13614.4	12612.8
AFFX-MURINE_b1_at	seizure related gene 6 /// RAB37, member of RAS oncogene family /// peroxisomal biogenesis factor 13 /// leucine rich repeat containing 17 /// RIKEN cDNA 2810433D01 gene /// RIKEN cDNA 6030455L14 gene /// CCR4-NOT transcription complex, subunit 3 /// RIKEN cDNA 9430087C24 gene /// hypothetical protein LOC545194	AFFX-MURINE_b1	20370 /// 232791 /// 319872 /// 545194 /// 58222 /// 72129 /// 74511 /// 77132 /// 77725	M. musculus /GEN=b1 /DB_XREF=gb:U01310.1 /DEF=Mus musculus C57/Black6 BC1 scRNA.	9315.48	8993.74	8580.87	7735.44	8212.4	9799.72	9710.6	8095.7	6748.18	2264.91
AFFX-MUR_b2_at	M. musculus /GEN=b2 /DB_XREF=gb:X63136.1 /DEF=M.musculus DNA for intragenic sequence including B2 element (pMm2K).	AFFX-MUR_b2		M. musculus /GEN=b2 /DB_XREF=gb:X63136.1 /DEF=M.musculus DNA for intragenic sequence including B2 element (pMm2K).	560.7	620.43	582.67	621.89	973.38	379.2	241.27	336	360.98	796.36
AFFX-LysX-M_at	B. subtilis /GEN=lys /DB_XREF=gb:X17013.1 /NOTE=SIF corresponding to nucleotides 720-990 of gb:X17013.1, not 100% identical /DEF=B subtilis lys gene for diaminopimelate decarboxylase (EC 4.1.1.20).	AFFX-LysX-M		B. subtilis /GEN=lys /DB_XREF=gb:X17013.1 /NOTE=SIF corresponding to nucleotides 720-990 of gb:X17013.1, not 100% identical /DEF=B subtilis lys gene for diaminopimelate decarboxylase (EC 4.1.1.20).	7.94	6.92	6.06	5.21	10.23	5.82	8.75	8.94	13.8	9.59
AFFX-LysX-5_at	B. subtilis /GEN=lys /DB_XREF=gb:X17013.1 /NOTE=SIF corresponding to nucleotides 387-658 of gb:X17013.1, not 100% identical /DEF=B subtilis lys gene for diaminopimelate decarboxylase (EC 4.1.1.20).	AFFX-LysX-5		B. subtilis /GEN=lys /DB_XREF=gb:X17013.1 /NOTE=SIF corresponding to nucleotides 387-658 of gb:X17013.1, not 100% identical /DEF=B subtilis lys gene for diaminopimelate decarboxylase (EC 4.1.1.20).	7.07	5.82	9.79	9.78	8.83	12.12	13.23	14.72	7.87	7.35
AFFX-LysX-3_at	B. subtilis /GEN=lys /DB_XREF=gb:X17013.1 /NOTE=SIF corresponding to nucleotides 1061-1343 of gb:X17013.1, not 100% identical /DEF=B subtilis lys gene for diaminopimelate decarboxylase (EC 4.1.1.20).	AFFX-LysX-3		B. subtilis /GEN=lys /DB_XREF=gb:X17013.1 /NOTE=SIF corresponding to nucleotides 1061-1343 of gb:X17013.1, not 100% identical /DEF=B subtilis lys gene for diaminopimelate decarboxylase (EC 4.1.1.20).	6.98	10.41	9.37	7.59	7.93	8.23	12.29	9.46	8.33	9.9
AFFX-GapdhMur/M32599_M_at	similar to glyceraldehyde-3-phosphate dehydrogenase /// similar to glyceraldehyde-3-phosphate dehydrogenase /// similar to Glyceraldehyde-3-phosphate dehydrogenase (GAPDH) /// similar to Glyceraldehyde-3-phosphate dehydrogenase (GAPDH) /// similar to Glyceraldehyde-3-phosphate dehydrogenase (GAPDH) /// similar to Glyceraldehyde-3-phosphate dehydrogenase (GAPDH) /// hypothetical gene supported by …	AFFX-GapdhMur/M32599_M	14433 /// 229425 /// 238091 /// 239564 /// 241765 /// 268353 /// 268626 /// 277333 /// 378954 /// 380687 /// 380690 /// 382022 /// 382043 /// 382445 /// 385013 /// 386426 /// 407972 /// 432439 /// 432452 /// 432542 /// 432757 /// 432797 /// 432820 /// 432919 /// 433130 /// 433184 /// 433273 /// 433423 /// 433460 /// 433660 /// 433845 /// 433921 /// 434187 /// 434330 /// 434542 /// 434731 /// 4348…	M. musculus /GEN=gapd /DB_XREF=gb:M32599.1 /DEF=Mouse glyceraldehyde-3-phosphate dehydrogenase mRNA, complete cds.	5030	5710.4	5901.63	5841.78	8857.88	10276.6	9169.33	10985.7	10202.4	10670.3
AFFX-GapdhMur/M32599_5_at	similar to glyceraldehyde-3-phosphate dehydrogenase /// similar to Glyceraldehyde-3-phosphate dehydrogenase (GAPDH) /// similar to Glyceraldehyde-3-phosphate dehydrogenase (GAPDH) /// similar to Glyceraldehyde-3-phosphate dehydrogenase (GAPDH) /// glyceraldehyde-3-phosphate dehydrogenase (phosphorylating)-like /// similar to glyceraldehyde-3-phosphate dehydrogenase /// cDNA sequence AK190093 /// …	AFFX-GapdhMur/M32599_5	14433 /// 239564 /// 241765 /// 268353 /// 277333 /// 380687 /// 380739 /// 381391 /// 382043 /// 383265 /// 407972 /// 432452 /// 432757 /// 432820 /// 432919 /// 433184 /// 433460 /// 433660 /// 433845 /// 433921 /// 434187 /// 434330 /// 434731 /// 434806 /// 435171 /// 544878 /// 544967 /// 545042 /// 545089 /// 545128 /// 545470 /// 545563 /// 545571 /// 545958 /// 545980 /// 545984 /// 5463…	M. musculus /GEN=gapd /DB_XREF=gb:M32599.1 /DEF=Mouse glyceraldehyde-3-phosphate dehydrogenase mRNA, complete cds.	6486.34	7097.87	7153.18	7036.4	9913.09	11570	9689.71	12416.8	10739.2	11690.6
AFFX-GapdhMur/M32599_3_at	similar to glyceraldehyde-3-phosphate dehydrogenase /// similar to glyceraldehyde-3-phosphate dehydrogenase /// similar to Glyceraldehyde-3-phosphate dehydrogenase (GAPDH) /// similar to Glyceraldehyde-3-phosphate dehydrogenase (GAPDH) /// glyceraldehyde-3-phosphate dehydrogenase (phosphorylating)-like /// RIKEN cDNA 3000002C10 gene /// similar to glyceraldehyde-3-phosphate dehydrogenase /// simi…	AFFX-GapdhMur/M32599_3	14433 /// 229425 /// 239564 /// 268353 /// 277333 /// 378954 /// 380687 /// 380690 /// 380739 /// 382022 /// 382043 /// 383069 /// 407972 /// 432452 /// 432542 /// 432757 /// 432797 /// 432820 /// 432919 /// 433130 /// 433184 /// 433273 /// 433460 /// 433660 /// 433845 /// 433921 /// 434187 /// 434330 /// 434542 /// 434731 /// 434806 /// 434831 /// 435171 /// 436372 /// 544962 /// 544966 /// 5450…	M. musculus /GEN=gapd /DB_XREF=gb:M32599.1 /DEF=Mouse glyceraldehyde-3-phosphate dehydrogenase mRNA, complete cds.	5873.91	6353.26	6883.13	6740.03	9206.25	9735.69	9419.56	10891.8	9937	9982.56
AFFX-DapX-M_at	B. subtilis /GEN=dapB, jojF /DB_XREF=gb:L38424.1 /NOTE=SIF corresponding to nucleotides 2020-2580 of gb:L38424.1 /DEF=Bacillus subtilis dihydropicolinate reductase (jojE) gene, complete cds; poly(A) polymerase (jojI) gene, complete cds; biotin acetyl-CoA-carboxylase ligase (birA) gene, complete cds; jojC, jojD, jojF, jojG, jojH genes, complete cds's.	AFFX-DapX-M		B. subtilis /GEN=dapB, jojF /DB_XREF=gb:L38424.1 /NOTE=SIF corresponding to nucleotides 2020-2580 of gb:L38424.1 /DEF=Bacillus subtilis dihydropicolinate reductase (jojE) gene, complete cds; poly(A) polymerase (jojI) gene, complete cds; biotin acetyl-CoA-carboxylase ligase (birA) gene, complete cds; jojC, jojD, jojF, jojG, jojH genes, complete cds's.	10.36	9.06	10.16	9.12	12.08	8.31	3.59	3.58	5.23	9.07
AFFX-DapX-5_at	B. subtilis /GEN=dapB /DB_XREF=gb:L38424.1 /NOTE=SIF corresponding to nucleotides 1428-1926 of gb:L38424.1 /DEF=Bacillus subtilis dihydropicolinate reductase (jojE) gene, complete cds; poly(A) polymerase (jojI) gene, complete cds; biotin acetyl-CoA-carboxylase ligase (birA) gene, complete cds; jojC, jojD, jojF, jojG, jojH genes, complete cds's.	AFFX-DapX-5		B. subtilis /GEN=dapB /DB_XREF=gb:L38424.1 /NOTE=SIF corresponding to nucleotides 1428-1926 of gb:L38424.1 /DEF=Bacillus subtilis dihydropicolinate reductase (jojE) gene, complete cds; poly(A) polymerase (jojI) gene, complete cds; biotin acetyl-CoA-carboxylase ligase (birA) gene, complete cds; jojC, jojD, jojF, jojG, jojH genes, complete cds's.	9.23	10.33	11.46	13.87	13.09	10.66	20.66	11.97	11.21	7.93
AFFX-DapX-3_at	B. subtilis /GEN=jojG /DB_XREF=gb:L38424.1 /NOTE=SIF corresponding to nucleotides 2684-3130 of gb:L38424.1 /DEF=Bacillus subtilis dihydropicolinate reductase (jojE) gene, complete cds; poly(A) polymerase (jojI) gene, complete cds; biotin acetyl-CoA-carboxylase ligase (birA) gene, complete cds; jojC, jojD, jojF, jojG, jojH genes, complete cds's.	AFFX-DapX-3		B. subtilis /GEN=jojG /DB_XREF=gb:L38424.1 /NOTE=SIF corresponding to nucleotides 2684-3130 of gb:L38424.1 /DEF=Bacillus subtilis dihydropicolinate reductase (jojE) gene, complete cds; poly(A) polymerase (jojI) gene, complete cds; biotin acetyl-CoA-carboxylase ligase (birA) gene, complete cds; jojC, jojD, jojF, jojG, jojH genes, complete cds's.	7.58	6.1	8	10.32	6.98	20.23	11.27	8.22	11.61	9.98
AFFX-CreX-5_at	Bacteriophage P1 /GEN=cre /DB_XREF=gb:X03453.1 /NOTE=SIF corresponding to nucleotides 513-1047 of gb:X03453.1 /DEF=Bacteriophage P1 cre gene for recombinase protein.	AFFX-CreX-5		Bacteriophage P1 /GEN=cre /DB_XREF=gb:X03453.1 /NOTE=SIF corresponding to nucleotides 513-1047 of gb:X03453.1 /DEF=Bacteriophage P1 cre gene for recombinase protein.	13667.5	12468.6	12603.1	12846.6	11799.4	11207.4	11409.2	11562.2	11651.6	4520.31
AFFX-CreX-3_at	Bacteriophage P1 /GEN=cre /DB_XREF=gb:X03453.1 /NOTE=SIF corresponding to nucleotides 1089-1495 of gb:X03453.1 /DEF=Bacteriophage P1 cre gene for recombinase protein.	AFFX-CreX-3		Bacteriophage P1 /GEN=cre /DB_XREF=gb:X03453.1 /NOTE=SIF corresponding to nucleotides 1089-1495 of gb:X03453.1 /DEF=Bacteriophage P1 cre gene for recombinase protein.	12893.2	11812.1	12334.5	12534.6	11580	12582.2	12218.4	12455.2	12545.5	5141.61
AFFX-BioDn-5_at	E. coli /GEN=bioD /DB_XREF=gb:J04423.1 /NOTE=SIF corresponding to nucleotides 4980-5256 of gb:J04423.1, not 100% identical /DEF=E.coli 7,8-diamino-pelargonic acid (bioA), biotin synthetase (bioB), 7-keto-8-amino-pelargonic acid synthetase (bioF), bioC protein, and dethiobiotin synthetase (bioD), complete cds.	AFFX-BioDn-5		E. coli /GEN=bioD /DB_XREF=gb:J04423.1 /NOTE=SIF corresponding to nucleotides 4980-5256 of gb:J04423.1, not 100% identical /DEF=E.coli 7,8-diamino-pelargonic acid (bioA), biotin synthetase (bioB), 7-keto-8-amino-pelargonic acid synthetase (bioF), bioC protein, and dethiobiotin synthetase (bioD), complete cds.	3233.94	2665.16	2635.82	2907.23	2282.97	2503.84	3007.33	2224.9	2462.78	657.06
AFFX-BioDn-3_at	E. coli /GEN=bioD /DB_XREF=gb:J04423.1 /NOTE=SIF corresponding to nucleotides 5286-5570 of gb:J04423.1, not 100% identical /DEF=E.coli 7,8-diamino-pelargonic acid (bioA), biotin synthetase (bioB), 7-keto-8-amino-pelargonic acid synthetase (bioF), bioC protein, and dethiobiotin synthetase (bioD), complete cds.	AFFX-BioDn-3		E. coli /GEN=bioD /DB_XREF=gb:J04423.1 /NOTE=SIF corresponding to nucleotides 5286-5570 of gb:J04423.1, not 100% identical /DEF=E.coli 7,8-diamino-pelargonic acid (bioA), biotin synthetase (bioB), 7-keto-8-amino-pelargonic acid synthetase (bioF), bioC protein, and dethiobiotin synthetase (bioD), complete cds.	5998.21	4610.29	4875.59	5137.37	4355.82	5481.28	6148.3	4887.33	6106.25	955.51
AFFX-BioC-5_at	E. coli /GEN=bioC /DB_XREF=gb:J04423.1 /NOTE=SIF corresponding to nucleotides 4218-4566 of gb:J04423.1 /DEF=E.coli 7,8-diamino-pelargonic acid (bioA), biotin synthetase (bioB), 7-keto-8-amino-pelargonic acid synthetase (bioF), bioC protein, and dethiobiotin synthetase (bioD), complete cds.	AFFX-BioC-5		E. coli /GEN=bioC /DB_XREF=gb:J04423.1 /NOTE=SIF corresponding to nucleotides 4218-4566 of gb:J04423.1 /DEF=E.coli 7,8-diamino-pelargonic acid (bioA), biotin synthetase (bioB), 7-keto-8-amino-pelargonic acid synthetase (bioF), bioC protein, and dethiobiotin synthetase (bioD), complete cds.	1175.57	887.06	940.56	1074.89	802.03	1406.89	1776.65	1173.83	1614.44	225.8
AFFX-BioC-3_at	E. coli /GEN=bioC /DB_XREF=gb:J04423.1 /NOTE=SIF corresponding to nucleotides 4626-4878 of gb:J04423.1 /DEF=E.coli 7,8-diamino-pelargonic acid (bioA), biotin synthetase (bioB), 7-keto-8-amino-pelargonic acid synthetase (bioF), bioC protein, and dethiobiotin synthetase (bioD), complete cds.	AFFX-BioC-3		E. coli /GEN=bioC /DB_XREF=gb:J04423.1 /NOTE=SIF corresponding to nucleotides 4626-4878 of gb:J04423.1 /DEF=E.coli 7,8-diamino-pelargonic acid (bioA), biotin synthetase (bioB), 7-keto-8-amino-pelargonic acid synthetase (bioF), bioC protein, and dethiobiotin synthetase (bioD), complete cds.	1392.71	1103.24	1158.89	1314.17	989.85	1898.74	2178.59	1547.97	2055.71	303.47
AFFX-BioB-M_at	E. coli /GEN=bioB /DB_XREF=gb:J04423.1 /NOTE=SIF corresponding to nucleotides 2482-2739 of gb:J04423.1 /DEF=E.coli 7,8-diamino-pelargonic acid (bioA), biotin synthetase (bioB), 7-keto-8-amino-pelargonic acid synthetase (bioF), bioC protein, and dethiobiotin synthetase (bioD), complete cds.	AFFX-BioB-M		E. coli /GEN=bioB /DB_XREF=gb:J04423.1 /NOTE=SIF corresponding to nucleotides 2482-2739 of gb:J04423.1 /DEF=E.coli 7,8-diamino-pelargonic acid (bioA), biotin synthetase (bioB), 7-keto-8-amino-pelargonic acid synthetase (bioF), bioC protein, and dethiobiotin synthetase (bioD), complete cds.	710.76	562.42	590.57	660.6	520.18	1022.75	1271.51	840.63	1096.07	153.23
AFFX-BioB-5_at	E. coli /GEN=bioB /DB_XREF=gb:J04423.1 /NOTE=SIF corresponding to nucleotides 2032-2305 of gb:J04423.1 /DEF=E.coli 7,8-diamino-pelargonic acid (bioA), biotin synthetase (bioB), 7-keto-8-amino-pelargonic acid synthetase (bioF), bioC protein, and dethiobiotin synthetase (bioD), complete cds.	AFFX-BioB-5		E. coli /GEN=bioB /DB_XREF=gb:J04423.1 /NOTE=SIF corresponding to nucleotides 2032-2305 of gb:J04423.1 /DEF=E.coli 7,8-diamino-pelargonic acid (bioA), biotin synthetase (bioB), 7-keto-8-amino-pelargonic acid synthetase (bioF), bioC protein, and dethiobiotin synthetase (bioD), complete cds.	441.99	349.66	356.83	415.9	342.6	607.31	735.04	487.96	687.62	104.08
AFFX-BioB-3_at	FBJ murine osteosarcoma viral oncogene homolog	AFFX-BioB-3	314322	E. coli /GEN=bioB /DB_XREF=gb:J04423.1 /NOTE=SIF corresponding to nucleotides 2755-3052 of gb:J04423.1 /DEF=E.coli 7,8-diamino-pelargonic acid (bioA), biotin synthetase (bioB), 7-keto-8-amino-pelargonic acid synthetase (bioF), bioC protein, and dethiobiotin synthetase (bioD), complete cds.	589.04	445.05	487.44	537.05	430.73	966.71	1205.79	805.01	1119.6	117.98
AFFX-b-ActinMur/M12481_M_at	actin, beta, cytoplasmic	AFFX-b-ActinMur/M12481_M	11461	M. musculus /GEN=beta-actin /DB_XREF=gb:M12481.1 /DEF=Mouse cytoplasmic beta-actin mRNA.	11503.7	10441.8	10614	9724.28	9396.65	11488.6	10498.2	10823.8	7970.43	7931.81
AFFX-b-ActinMur/M12481_5_at	actin, beta, cytoplasmic	AFFX-b-ActinMur/M12481_5	11461	M. musculus /GEN=beta-actin /DB_XREF=gb:M12481.1 /DEF=Mouse cytoplasmic beta-actin mRNA.	11445.1	10462.2	10373	9196.02	9056.36	12750.5	10886.1	12072.1	8398.31	8301.89
AFFX-b-ActinMur/M12481_3_at	actin, beta, cytoplasmic	AFFX-b-ActinMur/M12481_3	11461	M. musculus /GEN=beta-actin /DB_XREF=gb:M12481.1 /DEF=Mouse cytoplasmic beta-actin mRNA.	13586.4	13053	12936	12304.1	12109.1	14948.7	14370.5	14532.5	12285.6	9944.64
AFFX-18SRNAMur/X00686_M_at	mannosidase 2, alpha B2 /// phosphatidylinositol glycan, class T /// RIKEN cDNA D230007K08 gene	AFFX-18SRNAMur/X00686_M	17160 /// 268857 /// 78928	M. musculus /GEN=18S rRNA /DB_XREF=gb:X00686.1 /DEF=Mouse gene for 18S rRNA.	604.41	607.81	528.12	719.79	739.04	6276.24	4535.02	2340.75	4746.49	181.49
AFFX-18SRNAMur/X00686_5_at	mannosidase 2, alpha B2	AFFX-18SRNAMur/X00686_5	17160	M. musculus /GEN=18S rRNA /DB_XREF=gb:X00686.1 /DEF=Mouse gene for 18S rRNA.	6404.39	4754.77	2388.33	2353.82	1065.45	7932.2	5527.12	3115.24	7638.72	138.19
AFFX-18SRNAMur/X00686_3_at	similar to Ac1147	AFFX-18SRNAMur/X00686_3	385068	M. musculus /GEN=18S rRNA /DB_XREF=gb:X00686.1 /DEF=Mouse gene for 18S rRNA.	1026.9	1065.16	796.59	1062.26	953.96	5739.05	4950.97	2909.41	4333.85	249.34
1460746_at	fidgetin-like 1	AA266298	60530	gb:AA266298 /DB_XREF=gi:1902420 /DB_XREF=mz63a12.r1 /CLONE=IMAGE:718078 /FEA=EST /CNT=5 /TID=Mm.2972.1 /TIER=ConsEnd /STK=0 /UG=Mm.2972 /UG_TITLE=ESTs	8.7	10.9	10.25	12.68	13.35	11.64	7.1	6.75	11.19	10.5
1460745_at	similar to TRDV2-2	AI327345	547331	gb:AI327345 /DB_XREF=gi:4061774 /DB_XREF=mp78g09.x1 /CLONE=IMAGE:575392 /FEA=EST /CNT=5 /TID=Mm.213275.1 /TIER=ConsEnd /STK=1 /UG=Mm.213275 /UG_TITLE=ESTs, Highly similar to A30583 T-cell receptor delta chain precursor V region (M.musculus)	1.89	2.21	2.25	2.87	2.05	3.3	3.47	3.85	6.36	1.84
1460744_at	RIKEN cDNA 2810002I04 gene	AI429635	72350	gb:AI429635 /DB_XREF=gi:4275561 /DB_XREF=mf68h11.x1 /CLONE=IMAGE:419493 /FEA=EST /CNT=5 /TID=Mm.25192.1 /TIER=ConsEnd /STK=3 /UG=Mm.25192 /UG_TITLE=ESTs	45.84	47.25	43.45	51.27	42.01	22.21	26.12	17.66	29.97	30.46
1460743_at	tigger transposable element derived 5	BB553398	105734	gb:BB553398 /DB_XREF=gi:16448278 /DB_XREF=BB553398 /CLONE=E330005P08 /FEA=EST /CNT=15 /TID=Mm.27521.1 /TIER=Stack /STK=11 /UG=Mm.27521 /LL=105734 /UG_GENE=AA409802 /UG_TITLE=expressed sequence AA409802	17.67	30.54	32.77	25	20.33	17.09	28.67	21.09	20.56	24.3
1460742_at	asparagine-linked glycosylation 3 homolog (yeast, alpha-1,3-mannosyltransferase)	BI144423	208624	gb:BI144423 /DB_XREF=gi:14604424 /DB_XREF=602908571F1 /CLONE=IMAGE:5049809 /FEA=EST /CNT=42 /TID=Mm.24950.1 /TIER=Stack /STK=33 /UG=Mm.24950 /LL=52457 /UG_GENE=D16Ertd36e /UG_TITLE=DNA segment, Chr 16, ERATO Doi 36, expressed	168.28	184.82	194.59	196.76	299.05	418.04	421.32	370.85	450.75	251.07
1460741_x_at	DNA segment, Chr 17, Wayne State University 92, expressed	BG069802	224647	gb:BG069802 /DB_XREF=gi:12552371 /DB_XREF=H3080C09-3 /CLONE=H3080C09 /FEA=EST /CNT=104 /TID=Mm.196577.1 /TIER=Stack /STK=49 /UG=Mm.196577 /LL=28065 /UG_GENE=D17Wsu92e /UG_TITLE=DNA segment, Chr 17, Wayne State University 92, expressed	215.39	239.56	239.06	258.63	290.13	224.47	238.16	232.76	214.9	347.89
1460740_at	clathrin, light polypeptide (Lcb)	AK009844	74325	gb:BQ173953 /DB_XREF=gi:20349444 /DB_XREF=UI-M-DJ2-bvv-m-12-0-UI.s1 /CLONE=UI-M-DJ2-bvv-m-12-0-UI /FEA=mRNA /CNT=119 /TID=Mm.36879.1 /TIER=Stack /STK=9 /UG=Mm.36879 /LL=74325 /UG_GENE=Cltb /UG_TITLE=clathrin, light polypeptide (Lcb)	123.35	166.76	182.3	197.45	311.04	690.98	546.78	595.15	918.58	87.15
1460739_at	DNA segment, Chr 11, Brigham & Women's Genetics 0280e expressed	BQ174371	52915	gb:BQ174371 /DB_XREF=gi:20349862 /DB_XREF=UI-M-DJ2-bvx-l-16-0-UI.s1 /CLONE=UI-M-DJ2-bvx-l-16-0-UI /FEA=mRNA /CNT=43 /TID=Mm.1144.1 /TIER=Stack /STK=10 /UG=Mm.1144 /LL=73678 /UG_GENE=2410117E06Rik /UG_TITLE=RIKEN cDNA 2410117E06 gene	151.7	170.7	177.05	166.76	227.49	312.96	366.73	256.54	830.77	164.71
1460738_at	RIKEN cDNA 0610025L06 gene	AK012581	67803	gb:BB426276 /DB_XREF=gi:16423667 /DB_XREF=BB426276 /CLONE=C630001D17 /FEA=mRNA /CNT=149 /TID=Mm.21687.1 /TIER=Stack /STK=11 /UG=Mm.21687 /LL=67803 /UG_GENE=0610025L06Rik /UG_TITLE=RIKEN cDNA 0610025L06 gene	26.4	23.96	20.37	28.98	17.65	54.81	55.72	36.48	74.81	26.77
1460737_at	immunoglobulin (CD79A) binding protein 1	AA960310	18518	gb:AA960310 /DB_XREF=gi:3126210 /DB_XREF=ub57b05.s1 /CLONE=IMAGE:1381809 /FEA=mRNA /CNT=161 /TID=Mm.7454.1 /TIER=Stack /STK=96 /UG=Mm.7454 /LL=18518 /UG_GENE=Igbp1 /UG_TITLE=immunoglobulin (CD79A) binding protein 1	299.92	392.37	413.71	465.94	416.63	932.82	920.84	737.62	883.54	396.66
1460736_at	expressed sequence AF013969	BM247617	100563	gb:BM247617 /DB_XREF=gi:17882887 /DB_XREF=K0804F03-3 /CLONE=K0804F03 /FEA=mRNA /CNT=54 /TID=Mm.154431.1 /TIER=Stack /STK=14 /UG=Mm.154431 /LL=100563 /UG_GENE=AF013969 /UG_TITLE=expressed sequence AF013969	166.37	161.26	156.62	143.95	129.32	601.84	443.93	377.04	263.74	192.63
1460735_at	supervillin	BM203457	225115	gb:BM203457 /DB_XREF=gi:17758021 /DB_XREF=C0254G05-3 /CLONE=C0254G05 /FEA=mRNA /CNT=95 /TID=Mm.22588.1 /TIER=Stack /STK=16 /UG=Mm.22588 /UG_TITLE=Mus musculus, Similar to supervillin, clone IMAGE:3589533, mRNA, partial cds	892.22	764.64	864.45	662.08	599.24	527.37	508.61	417.47	135.4	134.46
1460734_at	procollagen, type IX, alpha 3	BG074456	12841	gb:BG074456 /DB_XREF=gi:12557025 /DB_XREF=H3135D05-3 /CLONE=H3135D05 /FEA=mRNA /CNT=62 /TID=Mm.141312.1 /TIER=Stack /STK=17 /UG=Mm.141312 /LL=12841 /UG_GENE=Col9a3 /UG_TITLE=procollagen, type IX, alpha 3	20.61	20.04	18.03	27.77	29.65	23.86	26.62	26.63	24.84	31.89
1460733_at	expressed sequence AA407659	BB390422	106840	gb:BB390422 /DB_XREF=gi:16408825 /DB_XREF=BB390422 /CLONE=C230069F04 /FEA=mRNA /CNT=123 /TID=Mm.29241.1 /TIER=Stack /STK=62 /UG=Mm.29241 /UG_TITLE=Mus musculus, clone IMAGE:3588380, mRNA, partial cds	216.56	206.59	244.13	256.03	224.33	284.06	260.3	312.21	433.17	256.14
1460732_a_at	periplakin	AF126834	19041	gb:AF126834.1 /DB_XREF=gi:4426973 /FEA=FLmRNA /CNT=15 /TID=Mm.10225.1 /TIER=FL /STK=1 /UG=Mm.10225 /LL=19041 /UG_GENE=Ppl /DEF=Mus musculus periplakin mRNA, complete cds. /PROD=periplakin /FL=gb:AF126834.1	43.87	46.43	68.79	63.73	49.31	6.51	8.2	5.74	509.73	34.36
1460731_at	solute carrier family 35, member C2	BC018327	228875	gb:BC018327.1 /DB_XREF=gi:17390766 /FEA=FLmRNA /CNT=102 /TID=Mm.21184.1 /TIER=FL+Stack /STK=78 /UG=Mm.21184 /DEF=Mus musculus, clone MGC:18664 IMAGE:4166249, mRNA, complete cds. /PROD=Unknown (protein for MGC:18664) /FL=gb:BC018327.1	46.36	47.12	44.78	57.37	53.68	99.7	122.23	101.11	92.37	26.51
1460730_at	eukaryotic translation initiation factor 2B, subunit 1 (alpha)	BC003426	209354	gb:BC003426.1 /DB_XREF=gi:13097356 /FEA=FLmRNA /CNT=243 /TID=Mm.28839.1 /TIER=FL+Stack /STK=157 /UG=Mm.28839 /DEF=Mus musculus, Similar to eukaryotic translation initiation factor 2B, subunit 1 (alpha, 26kD), clone MGC:6458 IMAGE:2615801, mRNA, complete cds. /PROD=Similar to eukaryotic translation initiationfactor 2B, subunit 1 (alpha, 26kD) /FL=gb:BC003426.1	246.08	342.14	324.25	351.92	595.36	608.83	410.59	681.98	718.75	632.94
1460729_at	Rho-associated coiled-coil forming kinase 1	BI662863	19877	gb:BI662863 /DB_XREF=gi:15577096 /DB_XREF=603286605F1 /CLONE=IMAGE:5320801 /FEA=FLmRNA /CNT=213 /TID=Mm.6710.1 /TIER=Stack /STK=19 /UG=Mm.6710 /LL=19877 /UG_GENE=Rock1 /UG_TITLE=Rho-associated coiled-coil forming kinase 1 /FL=gb:U58512.1 gb:NM_009071.1	302.78	320.1	322.92	304.17	253.41	387.95	416.58	393.95	318.97	293.31
1460728_s_at	inhibitor of growth family, member 4	BB042583	28019	gb:BB042583 /DB_XREF=gi:15403888 /DB_XREF=BB042583 /CLONE=6030464A07 /FEA=FLmRNA /CNT=212 /TID=Mm.43482.1 /TIER=Stack /STK=50 /UG=Mm.43482 /LL=28019 /UG_GENE=D6Wsu147e /UG_TITLE=DNA segment, Chr 6, Wayne State University 147, expressed /FL=gb:NM_133345.1 gb:BC009127.1	385.73	355.09	313.1	302.43	176.5	260.36	231.84	252.12	396.75	214.49
1460727_at	excision repair cross-complementing rodent repair deficiency, complementation group 2	AK004652	13871	gb:AK004652.1 /DB_XREF=gi:12835974 /GEN=Ercc2 /FEA=FLmRNA /CNT=143 /TID=Mm.56990.1 /TIER=Stack /STK=101 /UG=Mm.56990 /LL=13871 /UG_TITLE=excision repair cross-complementing rodent repair deficiency, complementation group 2 /DEF=Mus musculus adult male lung cDNA, RIKEN full-length enriched library, clone:1200008E14:excision repair cross-complementing rodent repair deficiency, complementation group…	54.57	26.57	29.49	14.68	14.97	16.87	23.16	17.85	33.63	27.01
1460726_at	adenylosuccinate synthetase, non muscle	NM_007422	11566	gb:NM_007422.1 /DB_XREF=gi:6671520 /GEN=Adss2 /FEA=FLmRNA /CNT=157 /TID=Mm.39061.1 /TIER=FL+Stack /STK=26 /UG=Mm.39061 /LL=11566 /DEF=Mus musculus adenylosuccinate synthetase 2, non muscle (Adss2), mRNA. /PROD=adenylosuccinate synthetase 2, non muscle /FL=gb:L24554.1 gb:NM_007422.1	983.33	1378.99	1464.22	1409.9	1602.23	1294.27	819	1859.22	1120.27	1790.53
1460725_at	xeroderma pigmentosum, complementation group A	NM_011728	22590	gb:NM_011728.1 /DB_XREF=gi:7106448 /GEN=Xpa /FEA=FLmRNA /CNT=19 /TID=Mm.4049.1 /TIER=FL /STK=1 /UG=Mm.4049 /LL=22590 /DEF=Mus musculus xeroderma pigmentosum, complementation group A (Xpa), mRNA. /PROD=xeroderma pigmentosum, complementation group A /FL=gb:NM_011728.1 gb:AF354052.1	257.55	236.12	259.93	272.56	190.5	200.95	221.48	232.38	203.5	163.76
1460724_at	adaptor protein complex AP-2, alpha 1 subunit	NM_007458	11771	gb:NM_007458.1 /DB_XREF=gi:6671560 /GEN=Ap2a1 /FEA=FLmRNA /CNT=50 /TID=Mm.6877.1 /TIER=FL /STK=1 /UG=Mm.6877 /LL=11771 /DEF=Mus musculus adaptor protein complex AP-2, alpha 1 subunit (Ap2a1), mRNA. /PROD=adaptor-related protein complex AP-2, alpha 1subunit /FL=gb:NM_007458.1	97.86	93.38	136.77	116.15	150.17	158.54	184.94	140.69	78.43	223.01
1460723_at	melanocortin 5 receptor	NM_013596	17203	gb:NM_013596.1 /DB_XREF=gi:7305262 /GEN=Mc5r /FEA=FLmRNA /CNT=3 /TID=Mm.8003.1 /TIER=FL /STK=2 /UG=Mm.8003 /LL=17203 /DEF=Mus musculus melanocortin 5 receptor (Mc5r), mRNA. /PROD=melanocortin 5 receptor /FL=gb:NM_013596.1 gb:U08354.1	23.4	11.29	16.81	10.53	19	9.88	13.31	3.19	5.83	10.57
1460722_at	sterol O-acyltransferase 2	BC025931	223920	gb:BC025931.1 /DB_XREF=gi:19684141 /FEA=FLmRNA /CNT=9 /TID=Mm.57153.1 /TIER=FL /STK=2 /UG=Mm.57153 /LL=20653 /UG_GENE=Soat2 /DEF=Mus musculus, Similar to sterol O-acyltransferase 2, clone MGC:36039 IMAGE:5099063, mRNA, complete cds. /PROD=Similar to sterol O-acyltransferase 2 /FL=gb:AF078751.1 gb:NM_011433.1 gb:BC025931.1	22.18	10.67	15.15	21.85	14.6	29.32	20.93	23.96	25.76	56.77
1460720_at	transient receptor potential cation channel, subfamily C, member 4 associated protein	NM_019828	56407	gb:NM_019828.1 /DB_XREF=gi:9790044 /GEN=Trrp4ap-pending /FEA=FLmRNA /CNT=172 /TID=Mm.27942.1 /TIER=FL+Stack /STK=9 /UG=Mm.27942 /LL=56407 /DEF=Mus musculus transient receptor protein 4, associated protein (Trrp4ap-pending), mRNA. /PROD=transient receptor protein 4, associatedprotein /FL=gb:AF093589.1 gb:NM_019828.1 gb:AF130458.1	529.62	499.3	491.78	492.75	433.31	556.65	772.47	532.73	679.05	304.49
1460719_a_at	purinergic receptor P2X, ligand-gated ion channel, 1	NM_008771	18436	gb:NM_008771.1 /DB_XREF=gi:6679190 /GEN=P2rx1 /FEA=FLmRNA /CNT=44 /TID=Mm.25722.1 /TIER=FL+Stack /STK=20 /UG=Mm.25722 /LL=18436 /DEF=Mus musculus purinergic receptor P2X, ligand-gated ion channel, 1 (P2rx1), mRNA. /PROD=purinergic receptor P2X, ligand-gated ionchannel, 1 /FL=gb:NM_008771.1 gb:BC015084.1	4.95	12.89	13.66	10.7	15.2	12.62	23.92	23.43	15.76	18.79
1460718_s_at	mitochondrial carrier homolog 1 (C. elegans)	AF192558	56462	gb:AF192558.2 /DB_XREF=gi:6468759 /GEN=Mtch1 /FEA=FLmRNA /CNT=78 /TID=Mm.196578.1 /TIER=FL+Stack /STK=25 /UG=Mm.196578 /LL=56462 /DEF=Mus musculus domesticus mitochondrial carrier homolog 1 isoform b (Mtch1) mRNA, complete cds; nuclear gene for mitochondrial product. /PROD=mitochondrial carrier homolog 1 isoform b /FL=gb:BC023135.1 gb:NM_019880.1 gb:AF192558.2	1610.82	1211.97	1218.07	1156.92	1098.8	773.46	814.56	891.45	951.24	397.68
1460717_at	testis-specific protein, Y-encoded-like 1	AF042180	22110	gb:AF042180.1 /DB_XREF=gi:3688779 /GEN=Tspyl1 /FEA=FLmRNA /CNT=222 /TID=Mm.20445.1 /TIER=FL /STK=1 /UG=Mm.20445 /LL=22110 /DEF=Mus musculus testis-specific Y-encoded-like protein (Tspyl1) mRNA, complete cds. /PROD=testis-specific Y-encoded-like protein /FL=gb:BC011213.1 gb:NM_009433.1 gb:AF042180.1	151.79	136.67	123.06	116.8	88.37	172.67	92.17	183.59	110.26	125.4
1460716_a_at	core binding factor beta	NM_022309	12400	gb:NM_022309.1 /DB_XREF=gi:11612482 /GEN=Cbfb /FEA=FLmRNA /CNT=284 /TID=Mm.2018.1 /TIER=FL+Stack /STK=198 /UG=Mm.2018 /LL=12400 /DEF=Mus musculus core binding factor beta (Cbfb), mRNA. /PROD=core binding factor beta /FL=gb:D14571.1 gb:D14572.1 gb:BC006763.1 gb:NM_022309.1 gb:BC026749.1	1935.08	1565.6	1858.14	1709.81	1382.94	1227.18	1038.65	1369.55	1701.84	832.36
1460715_x_at	Transcription factor CP2-like 1	BF303285	81879	gb:BF303285 /DB_XREF=gi:11249873 /DB_XREF=602030395F1 /CLONE=IMAGE:4165462 /FEA=EST /CNT=7 /TID=Mm.36566.1 /TIER=ConsEnd /STK=0 /UG=Mm.36566 /LL=98219 /UG_GENE=AA575098 /UG_TITLE=expressed sequence AA575098	5.51	2.86	4.77	3.37	3.63	13.53	5.84	2.08	6.18	3.11
1460714_at	Transcription factor CP2-like 1	BF303285	81879	gb:BF303285 /DB_XREF=gi:11249873 /DB_XREF=602030395F1 /CLONE=IMAGE:4165462 /FEA=EST /CNT=7 /TID=Mm.36566.1 /TIER=ConsEnd /STK=0 /UG=Mm.36566 /LL=98219 /UG_GENE=AA575098 /UG_TITLE=expressed sequence AA575098	2.87	3.08	2.29	7.42	4.92	9.61	10.46	6.48	13.53	6.09
1460713_at	cDNA sequence BC048355	BE949497	381101	gb:BE949497 /DB_XREF=gi:10527256 /DB_XREF=UI-M-CC0-axx-g-06-0-UI.s1 /CLONE=UI-M-CC0-axx-g-06-0-UI /FEA=EST /CNT=9 /TID=Mm.35801.1 /TIER=ConsEnd /STK=2 /UG=Mm.35801 /LL=98052 /UG_GENE=C76683 /UG_TITLE=expressed sequence C76683	50.1	145.63	154.08	190.06	379.16	516.5	260.79	465.52	571.41	379.84
1460712_s_at	adaptor protein complex AP-1, gamma 1 subunit	C86561	11765	gb:C86561 /DB_XREF=gi:2918518 /DB_XREF=C86561 /CLONE=J0229A04 /FEA=EST /CNT=43 /TID=Mm.199424.1 /TIER=Stack /STK=17 /UG=Mm.199424 /LL=101941 /UG_GENE=AA409002 /UG_TITLE=expressed sequence AA409002	169.96	164.86	176.44	167.09	231.05	250.66	258.7	295.51	298.03	319.45
1460711_at	RIKEN cDNA 4930461P20 gene	BG071611	78244	gb:BG071611 /DB_XREF=gi:12554180 /DB_XREF=H3101B05-3 /CLONE=H3101B05 /FEA=EST /CNT=51 /TID=Mm.28035.1 /TIER=Stack /STK=22 /UG=Mm.28035 /UG_TITLE=ESTs, Weakly similar to TRHY_HUMAN TRICHOHYALI (H.sapiens)	95.77	100.64	101.63	102.03	190.84	347.17	268.46	297.32	470.99	606.54
1460710_at	gb:BB748999 /DB_XREF=gi:16153235 /DB_XREF=BB748999 /CLONE=G030102C24 /FEA=EST /CNT=27 /TID=Mm.153916.2 /TIER=Stack /STK=23 /UG=Mm.153916 /LL=11540 /UG_GENE=Adora2a /UG_TITLE=adenosine A2a receptor	BB748999		gb:BB748999 /DB_XREF=gi:16153235 /DB_XREF=BB748999 /CLONE=G030102C24 /FEA=EST /CNT=27 /TID=Mm.153916.2 /TIER=Stack /STK=23 /UG=Mm.153916 /LL=11540 /UG_GENE=Adora2a /UG_TITLE=adenosine A2a receptor	52.72	45.93	57.32	42.9	45.24	14.47	18.08	15.45	21.54	33.04
1460709_a_at	HLA-B associated transcript 5	BG071718	193742	gb:BG071718 /DB_XREF=gi:12554287 /DB_XREF=H3102D06-3 /CLONE=H3102D06 /FEA=EST /CNT=112 /TID=Mm.43745.1 /TIER=Stack /STK=28 /UG=Mm.43745 /LL=106556 /UG_GENE=AI326074 /UG_TITLE=expressed sequence AI326074	907.93	734.19	742.56	734.35	547.93	378.08	445.95	440.44	831.6	244.16
1460708_s_at	cell division cycle 42 homolog (S. cerevisiae)	AV000235	12540	gb:AV000235 /DB_XREF=gi:16355983 /DB_XREF=AV000235 /CLONE=0610007B10 /FEA=EST /CNT=95 /TID=Mm.1022.2 /TIER=Stack /STK=75 /UG=Mm.1022 /LL=12540 /UG_GENE=Cdc42 /UG_TITLE=cell division cycle 42 homolog (S. cerevisiae)	5368.68	4478.09	4553.57	4313.81	3790.63	5037.87	4774.94	4650.73	4687.4	2460.42
1460707_at	protein tyrosine phosphatase 4a2	AV049645	19244	gb:AV049645 /DB_XREF=gi:16380595 /DB_XREF=AV049645 /CLONE=1810010N23 /FEA=EST /CNT=194 /TID=Mm.193688.2 /TIER=Stack /STK=118 /UG=Mm.193688 /LL=67185 /UG_GENE=2700059D21Rik /UG_TITLE=RIKEN cDNA 2700059D21 gene	1998.19	1779.42	1925.5	1884.44	1455.99	1029.09	1104.51	1292.51	1101.06	1085.72
1460706_s_at	RER1 retention in endoplasmic reticulum 1 homolog (S. cerevisiae)	AV013771	67830	gb:AV013771 /DB_XREF=gi:4790763 /DB_XREF=AV013771 /CLONE=1110050A14 /FEA=mRNA /CNT=4 /TID=Mm.195755.1 /TIER=ConsEnd /STK=0 /UG=Mm.195755 /LL=76102 /UG_GENE=5830454N22Rik /UG_TITLE=RIKEN cDNA 5830454N22 gene	796.63	732.79	741.9	712.89	648.91	510.59	530.05	703.25	559.58	404.77
1460705_at	ribosomal protein S6 kinase, polypeptide 1	AI451506	72508	gb:AI451506 /DB_XREF=gi:4304476 /DB_XREF=mu43f08.x1 /CLONE=IMAGE:642183 /FEA=mRNA /CNT=126 /TID=Mm.34490.1 /TIER=Stack /STK=19 /UG=Mm.34490 /LL=72508 /UG_GENE=2610318I15Rik /UG_TITLE=RIKEN cDNA 2610318I15 gene	686.76	577.8	538.92	533	507.88	660.44	648.14	678.93	1051.85	409.36
1460704_at	radical fringe gene homolog (Drosophila)	AK004573	19719	gb:AK004573.1 /DB_XREF=gi:12835835 /FEA=mRNA /CNT=46 /TID=Mm.871.2 /TIER=Stack /STK=27 /UG=Mm.871 /LL=19719 /UG_GENE=Rfng /UG_TITLE=radical fringe gene homolog, (Drosophila) /DEF=Mus musculus adult male lung cDNA, RIKEN full-length enriched library, clone:1200003J05:radical fringe gene homolog, (Drosophila), full insert sequence.	228.1	230.62	268.39	245.13	348.69	360.29	364.49	367.49	766.25	173.76
1460703_at	activating signal cointegrator 1 complex subunit 1	AK007519	69090	gb:AK007519.1 /DB_XREF=gi:12841119 /FEA=mRNA /CNT=68 /TID=Mm.4002.1 /TIER=Stack /STK=47 /UG=Mm.4002 /LL=69090 /UG_GENE=1810015P09Rik /UG_TITLE=RIKEN cDNA 1810015P09 gene /DEF=Mus musculus 10 day old male pancreas cDNA, RIKEN full-length enriched library, clone:1810015P09:homolog to CGI-18 PROTEIN (ASC-1 COMPLEX SUBUNIT P50), full insert sequence.	177.55	205.09	226.55	244.33	224.11	361.4	474.43	279.53	493.03	362.93
1460702_at	RIKEN cDNA 1810015M01 gene	AK007514	69076	gb:AK007514.1 /DB_XREF=gi:12841109 /FEA=mRNA /CNT=97 /TID=Mm.27951.1 /TIER=Stack /STK=48 /UG=Mm.27951 /LL=69076 /UG_GENE=1810015M01Rik /UG_TITLE=RIKEN cDNA 1810015M01 gene /DEF=Mus musculus 10 day old male pancreas cDNA, RIKEN full-length enriched library, clone:1810015M01:homolog to PROTEIN 15E1.1 (PROTEIN HSPC132), full insert sequence.	328.61	354.19	311.04	316.93	347.28	345.4	340.56	370.77	309.66	300.17
1460701_a_at	mitochondrial ribosomal protein L52	AV021593	68836	gb:AV021593 /DB_XREF=gi:4798585 /DB_XREF=AV021593 /CLONE=1190023J22 /FEA=mRNA /CNT=102 /TID=Mm.30240.1 /TIER=Stack /STK=85 /UG=Mm.30240 /LL=68836 /UG_GENE=Mrpl52 /UG_TITLE=mitochondrial ribosomal protein L52	2258.78	2343.1	2254.54	2433.64	2104.19	3061.06	4040.08	3154.28	2825.66	1680.75
1460700_at	signal transducer and activator of transcription 3	AK004083	20848	gb:AK004083.1 /DB_XREF=gi:12835126 /FEA=mRNA /CNT=154 /TID=Mm.3948.1 /TIER=Stack /STK=89 /UG=Mm.3948 /LL=68733 /UG_GENE=1110034C02Rik /UG_TITLE=RIKEN cDNA 1110034C02 gene /DEF=Mus musculus 18 days embryo whole body cDNA, RIKEN full-length enriched library, clone:1110034C02:unclassifiable transcript, full insert sequence.	660.97	578.42	721.3	742.87	521.79	411.44	476.06	461.93	699.53	313.89
1460699_at	ribosomal protein S27	AA208652	57294	gb:AA208652 /DB_XREF=gi:1805201 /DB_XREF=mv86e12.r1 /CLONE=IMAGE:661966 /FEA=mRNA /CNT=200 /TID=Mm.29911.1 /TIER=Stack /STK=120 /UG=Mm.29911 /LL=69272 /UG_GENE=3200001M24Rik /UG_TITLE=RIKEN cDNA 3200001M24 gene	73	73.56	65.82	63.04	65.17	158.97	168.41	144.78	69.47	96.19
1460698_a_at	Sec11-like 3 (S. cerevisiae)	AK007641	66286	gb:AK007641.1 /DB_XREF=gi:12841310 /FEA=mRNA /CNT=189 /TID=Mm.27800.1 /TIER=Stack /STK=148 /UG=Mm.27800 /LL=66286 /UG_GENE=1810029G24Rik /UG_TITLE=RIKEN cDNA 1810029G24 gene /DEF=Mus musculus 10 day old male pancreas cDNA, RIKEN full-length enriched library, clone:1810029G24:homolog to SIGNAL PEPTIDASE 21 KDA SUBUNIT, full insert sequence.	427.5	393.65	362.1	315.58	340.71	324.34	359.17	399.16	186.54	266.26
1460697_s_at	RIKEN cDNA 2610209M04 gene	BC027564	66618	gb:BC027564.1 /DB_XREF=gi:20380644 /FEA=mRNA /CNT=22 /TID=Mm.182650.1 /TIER=ConsEnd /STK=0 /UG=Mm.182650 /LL=66618 /UG_GENE=2610209M04Rik /DEF=Mus musculus, Similar to hypothetical gene LOC134550, clone MGC:41429 IMAGE:3468252, mRNA, complete cds. /PROD=Similar to hypothetical gene LOC134550	1094.02	945.46	1007.17	989	885.72	1893.72	1771.95	1449.5	1185.33	2116.29
1460696_at	cDNA sequence BC026585	BC026585	226527	gb:BC026585.1 /DB_XREF=gi:20071816 /FEA=mRNA /CNT=27 /TID=Mm.215960.1 /TIER=ConsEnd /STK=0 /UG=Mm.215960 /DEF=Mus musculus, similar to quinone reductase-like protein, clone IMAGE:4972406, mRNA, partial cds. /PROD=similar to quinone reductase-like protein	54.87	56.48	53.25	55.18	40.41	54.54	52.19	45.96	23.06	57.22
1460695_a_at	RIKEN cDNA 2010111I01 gene	BC027288	72061	gb:BC027288.1 /DB_XREF=gi:20071037 /FEA=mRNA /CNT=28 /TID=Mm.30248.1 /TIER=ConsEnd /STK=0 /UG=Mm.30248 /DEF=Mus musculus, clone IMAGE:3589087, mRNA, partial cds. /PROD=Unknown (protein for IMAGE:3589087)	784.15	841.03	1067.84	1278.91	999.79	507.01	471.91	609.33	848.31	159.62
1460694_s_at	supervillin	BM203457	225115	gb:BM203457 /DB_XREF=gi:17758021 /DB_XREF=C0254G05-3 /CLONE=C0254G05 /FEA=mRNA /CNT=95 /TID=Mm.22588.1 /TIER=Stack /STK=16 /UG=Mm.22588 /UG_TITLE=Mus musculus, Similar to supervillin, clone IMAGE:3589533, mRNA, partial cds	1456.21	1183.51	1159.12	980.18	854.9	1032.55	1181.77	743	320	154.82
1460693_a_at	procollagen, type IX, alpha 3	BG074456	12841	gb:BG074456 /DB_XREF=gi:12557025 /DB_XREF=H3135D05-3 /CLONE=H3135D05 /FEA=mRNA /CNT=62 /TID=Mm.141312.1 /TIER=Stack /STK=17 /UG=Mm.141312 /LL=12841 /UG_GENE=Col9a3 /UG_TITLE=procollagen, type IX, alpha 3	8.69	6.61	6.71	6.24	5.41	3.21	6.08	6.61	8.95	20.44
1460692_at	euchromatic histone lysine N-methyltransferase 2	BI412952	110147	gb:BI412952 /DB_XREF=gi:15173875 /DB_XREF=602988681F1 /CLONE=IMAGE:5144372 /FEA=mRNA /CNT=159 /TID=Mm.35345.1 /TIER=Stack /STK=43 /UG=Mm.35345 /UG_TITLE=Mus musculus, clone IMAGE:5257902, mRNA, partial cds	539.82	633.16	690.3	725.85	687.92	836.93	1145.97	832.63	1077.27	718.11
1460691_at	zinc finger protein 598	BF385956	213753	gb:BF385956 /DB_XREF=gi:11367261 /DB_XREF=602046133F1 /CLONE=IMAGE:4195473 /FEA=mRNA /CNT=103 /TID=Mm.219581.1 /TIER=Stack /STK=47 /UG=Mm.219581 /UG_TITLE=Mus musculus, clone IMAGE:4010394, mRNA, partial cds	450.52	506.6	538.88	541.83	691.06	675.21	682.54	784.55	753.63	729.48
1460690_at	cDNA sequence BC003940	BI526818	192173	gb:BI526818 /DB_XREF=gi:15351610 /DB_XREF=602927324F1 /CLONE=IMAGE:5059829 /FEA=mRNA /CNT=112 /TID=Mm.23826.1 /TIER=Stack /STK=48 /UG=Mm.23826 /LL=192173 /UG_GENE=BC003940 /UG_TITLE=phosphotyrosyl phosphatase activator	754.52	641.31	575.69	557.97	393.34	582.54	807.03	478.98	518.8	160.57
1460689_at	DNA segment, Chr 15, Wayne State University 75, expressed	BC022097	28075	gb:BC022097.1 /DB_XREF=gi:18380959 /FEA=mRNA /CNT=133 /TID=Mm.22123.2 /TIER=Stack /STK=60 /UG=Mm.22123 /LL=28075 /UG_GENE=D15Wsu75e /DEF=Mus musculus, clone IMAGE:4503366, mRNA, partial cds. /PROD=Unknown (protein for IMAGE:4503366)	324.74	351.26	368.14	410	488.55	638.13	693.28	612.41	696.95	213.08
1460688_s_at	expressed sequence AA407659	BB390422	106840	gb:BB390422 /DB_XREF=gi:16408825 /DB_XREF=BB390422 /CLONE=C230069F04 /FEA=mRNA /CNT=123 /TID=Mm.29241.1 /TIER=Stack /STK=62 /UG=Mm.29241 /UG_TITLE=Mus musculus, clone IMAGE:3588380, mRNA, partial cds	202.62	191.89	203.5	193.4	188.74	204.84	202.9	261.04	334.29	282.16
1460687_at	RIKEN cDNA 2410195B05 gene	BB787289	67956	gb:BB787289 /DB_XREF=gi:16955785 /DB_XREF=BB787289 /CLONE=G430115P18 /FEA=FLmRNA /CNT=204 /TID=Mm.27424.1 /TIER=Stack /STK=10 /UG=Mm.27424 /LL=67956 /UG_GENE=2410195B05Rik /UG_TITLE=RIKEN cDNA 2410195B05 gene /FL=gb:BC003444.1	801.7	1038.3	959.51	847.44	1322.3	1671.68	1771.11	1477.46	1787.55	833.3
1460686_at	RIKEN cDNA 1700051C09 gene	BC006866	68107	gb:BC006866.1 /DB_XREF=gi:13905147 /FEA=FLmRNA /CNT=26 /TID=Mm.196641.1 /TIER=FL+Stack /STK=10 /UG=Mm.196641 /LL=68107 /UG_GENE=5430417M23Rik /DEF=Mus musculus, RIKEN cDNA 5430417M23 gene, clone MGC:11788 IMAGE:3595113, mRNA, complete cds. /PROD=RIKEN cDNA 5430417M23 gene /FL=gb:BC006866.1	139.84	167.93	129.12	172.76	156.31	271.87	385.99	291.15	492.41	140.79
1460685_at	translocator of inner mitochondrial membrane 17b	AF106621	21855	gb:AF106621.1 /DB_XREF=gi:4378525 /FEA=FLmRNA /CNT=105 /TID=Mm.27393.1 /TIER=FL+Stack /STK=48 /UG=Mm.27393 /LL=21855 /UG_GENE=Timm17b /DEF=Mus musculus mitochondrial inner membrane translocase component Tim17b mRNA, nuclear gene encoding mitochondrial protein, complete cds. /PROD=mitochondrial inner membrane translocasecomponent Tim17b /FL=gb:AF106621.1 gb:BC008275.1	288.39	283.75	285.8	280.61	233.55	397.25	485.35	308.31	451.85	382.98
1460684_at	transmembrane 7 superfamily member 2	BC014769	73166	gb:BC014769.1 /DB_XREF=gi:15928593 /FEA=FLmRNA /CNT=17 /TID=Mm.23082.1 /TIER=FL /STK=4 /UG=Mm.23082 /LL=73166 /UG_GENE=3110041O18Rik /DEF=Mus musculus, clone MGC:25957 IMAGE:4239159, mRNA, complete cds. /PROD=Unknown (protein for MGC:25957) /FL=gb:BC014769.1	148.07	103.63	122.52	126.31	121.27	239.18	252.95	94.32	269.38	188.38
1460683_at	TEA domain family member 4	D87966	21679	gb:D87966.1 /DB_XREF=gi:1648833 /FEA=FLmRNA /CNT=23 /TID=Mm.14774.1 /TIER=FL+Stack /STK=9 /UG=Mm.14774 /LL=21679 /UG_GENE=Tead4 /DEF=Mus musculus mRNA for ETF-related factor-2a (ETFR-2a), complete cds. /PROD=ETF-related factor-2a (ETFR-2a) /FL=gb:D87966.1	27.23	26.98	31	39.55	52.42	36.8	40.65	35.24	89.83	44.95
1460682_s_at	CEA-related cell adhesion molecule 2	BC024320	26367	gb:BC024320.1 /DB_XREF=gi:19354223 /FEA=FLmRNA /CNT=67 /TID=Mm.155711.2 /TIER=FL+Stack /STK=13 /UG=Mm.155711 /LL=26367 /UG_GENE=Ceacam2 /DEF=Mus musculus, Similar to CEA-related cell adhesion molecule 2, clone MGC:18435 IMAGE:4241449, mRNA, complete cds. /PROD=Similar to CEA-related cell adhesion molecule 2 /FL=gb:BC024320.1	8.87	24.72	134.07	525.67	407.43	165.2	67.79	195.46	1171.34	287.93
1460681_at	CEA-related cell adhesion molecule 2	BC024320	26367	gb:BC024320.1 /DB_XREF=gi:19354223 /FEA=FLmRNA /CNT=67 /TID=Mm.155711.2 /TIER=FL+Stack /STK=13 /UG=Mm.155711 /LL=26367 /UG_GENE=Ceacam2 /DEF=Mus musculus, Similar to CEA-related cell adhesion molecule 2, clone MGC:18435 IMAGE:4241449, mRNA, complete cds. /PROD=Similar to CEA-related cell adhesion molecule 2 /FL=gb:BC024320.1	33.04	36.57	70.24	159.22	115.03	70.28	41.87	72.41	455.68	89.61
1460680_a_at	ribosomal protein L23	BC025918	65019	gb:BC025918.1 /DB_XREF=gi:19484154 /FEA=FLmRNA /CNT=56 /TID=Mm.140380.2 /TIER=FL+Stack /STK=17 /UG=Mm.140380 /LL=65019 /UG_GENE=Rpl23 /DEF=Mus musculus, ribosomal protein L23, clone MGC:30994 IMAGE:5252035, mRNA, complete cds. /PROD=ribosomal protein L23 /FL=gb:BC025918.1	11406.7	11458.5	11307.9	11338.6	11094.2	13159.5	12948.5	13327.4	13422.5	11102.5
1460679_at	exosome component 4	AK005101	109075	gb:AK005101.1 /DB_XREF=gi:12836799 /FEA=FLmRNA /CNT=79 /TID=Mm.3199.1 /TIER=ConsEnd /STK=5 /UG=Mm.3199 /LL=68951 /UG_GENE=1500001N04Rik /UG_TITLE=RIKEN cDNA 1500001N04 gene /DEF=Mus musculus adult male cerebellum cDNA, RIKEN full-length enriched library, clone:1500001N04:homolog to EXOSOME COMPLEX EXONUCLEASE RRP41 (EC 3.1.13.-) (RIBOSOMAL RNA PROCESSING PROTEIN 41), full insert sequence. /FL=gb:…	189.51	263.95	238.96	248.77	370.31	257.86	241.15	347.72	391.08	129.23
1460678_at	kelch domain containing 2	BC005581	69554	gb:BC005581.1 /DB_XREF=gi:13542752 /FEA=FLmRNA /CNT=109 /TID=Mm.28047.1 /TIER=FL+Stack /STK=33 /UG=Mm.28047 /LL=69554 /UG_GENE=2310022K15Rik /DEF=Mus musculus, RIKEN cDNA 2310022K15 gene, clone MGC:11736 IMAGE:3968615, mRNA, complete cds. /PROD=RIKEN cDNA 2310022K15 gene /FL=gb:BC005581.1	729.84	694.1	743.91	761.16	637.23	1023.41	832.02	882.46	605.81	420.75
1460677_at	gb:BC023432.1 /DB_XREF=gi:19484203 /FEA=FLmRNA /CNT=98 /TID=Mm.21619.1 /TIER=FL+Stack /STK=59 /UG=Mm.21619 /LL=72572 /UG_GENE=Scr59-pending /DEF=Mus musculus, Similar to hypothetical protein FLJ13117, clone MGC:32347 IMAGE:5029821, mRNA, complete cds. /PROD=Similar to hypothetical protein FLJ13117 /FL=gb:BC023432.1	BC023432		gb:BC023432.1 /DB_XREF=gi:19484203 /FEA=FLmRNA /CNT=98 /TID=Mm.21619.1 /TIER=FL+Stack /STK=59 /UG=Mm.21619 /LL=72572 /UG_GENE=Scr59-pending /DEF=Mus musculus, Similar to hypothetical protein FLJ13117, clone MGC:32347 IMAGE:5029821, mRNA, complete cds. /PROD=Similar to hypothetical protein FLJ13117 /FL=gb:BC023432.1	316.46	339.82	361.96	399.84	463.56	584.35	573.51	509.81	416.47	840.84
1460676_at	RIKEN cDNA 1300006C06 gene	BC006928	74158	gb:BC006928.1 /DB_XREF=gi:13905259 /FEA=FLmRNA /CNT=146 /TID=Mm.29878.1 /TIER=FL+Stack /STK=74 /UG=Mm.29878 /LL=74158 /UG_GENE=1300006C06Rik /DEF=Mus musculus, RIKEN cDNA 1300006C06 gene, clone MGC:6306 IMAGE:2655826, mRNA, complete cds. /PROD=RIKEN cDNA 1300006C06 gene /FL=gb:BC006928.1	386.9	461.83	469.29	461.97	571.89	631.61	669.61	713.31	496.23	276.44
1460675_at	immunoglobulin superfamily, member 8	AF411055	140559	gb:AF411055.1 /DB_XREF=gi:15593236 /GEN=Pgrl /FEA=FLmRNA /CNT=147 /TID=Mm.29860.1 /TIER=FL+Stack /STK=80 /UG=Mm.29860 /LL=140559 /DEF=Mus musculus immunoglobulin superfamily receptor PGRL (Pgrl) mRNA, complete cds. /PROD=immunoglobulin superfamily receptor PGRL /FL=gb:AF411055.1	553.08	513.13	525.9	433.27	378.15	328.91	299.51	293.92	637.3	231.67
1460674_at	progestin and adipoQ receptor family member VII	BC022922	71904	gb:BC022922.1 /DB_XREF=gi:18605579 /FEA=FLmRNA /CNT=132 /TID=Mm.142343.1 /TIER=FL+Stack /STK=97 /UG=Mm.142343 /LL=71904 /UG_GENE=2310021M12Rik /DEF=Mus musculus, RIKEN cDNA 2310021M12 gene, clone MGC:25964 IMAGE:4239768, mRNA, complete cds. /PROD=RIKEN cDNA 2310021M12 gene /FL=gb:BC022922.1	120.35	83.69	63.11	63.55	16.86	127.42	197.69	90.31	62.07	4.14
1460673_at	folylpolyglutamyl synthetase	U33557	14287	gb:U33557.1 /DB_XREF=gi:1345105 /GEN=Fpgs /FEA=FLmRNA /CNT=171 /TID=Mm.3830.1 /TIER=FL+Stack /STK=140 /UG=Mm.3830 /LL=14287 /DEF=Mus musculus folylpolyglutamate synthetase precursor (Fpgs) mRNA, complete cds. /PROD=folylpolyglutamate synthetase precursor /FL=gb:U33557.1 gb:U32197.1 gb:BC005484.1	131.54	171.98	178.83	175.7	321.6	363.85	282.11	389.93	390.19	553.39
1460672_at	RIKEN cDNA 2410002F23 gene	BC016099	66976	gb:BC016099.1 /DB_XREF=gi:18677819 /FEA=FLmRNA /CNT=224 /TID=Mm.2660.1 /TIER=FL+Stack /STK=180 /UG=Mm.2660 /LL=66976 /UG_GENE=2410002F23Rik /DEF=Mus musculus, clone MGC:27669 IMAGE:4910895, mRNA, complete cds. /PROD=Unknown (protein for MGC:27669) /FL=gb:BC016099.1	274.14	318.7	272.95	260.66	290.32	287.89	200.66	499.41	1812.7	380.41
1460671_at	glutathione peroxidase 1	BI219063	14775	gb:BI219063 /DB_XREF=gi:14672507 /DB_XREF=602938679F1 /CLONE=IMAGE:5102011 /FEA=FLmRNA /CNT=285 /TID=Mm.1090.1 /TIER=Stack /STK=61 /UG=Mm.1090 /LL=14775 /UG_GENE=Gpx1 /UG_TITLE=glutathione peroxidase 1 /FL=gb:NM_008160.1	5202.09	4715.61	5595.26	5759.08	4729.97	6844.44	6267.34	5426.75	6952.23	4771.85
1460670_at	RIO kinase 3 (yeast)	NM_024182	66878	gb:AK004748.1 /DB_XREF=gi:12836156 /FEA=FLmRNA /CNT=157 /TID=Mm.28551.1 /TIER=Stack /STK=53 /UG=Mm.28551 /LL=66878 /UG_GENE=Sudd /UG_TITLE=sudD, suppressor of bimD6 homolog (Aspergillus nidulans) /DEF=Mus musculus adult male lung cDNA, RIKEN full-length enriched library, clone:1200013N13:homolog to SUDD PROTEIN, full insert sequence. /FL=gb:NM_024182.1	451.53	447.09	469.75	434.37	415.77	423.06	398.6	454.1	40.44	100.55
1460669_at	interleukin enhancer binding factor 3	NM_010561	16201	gb:NM_010561.1 /DB_XREF=gi:6754339 /GEN=Ilf3 /FEA=FLmRNA /CNT=130 /TID=Mm.20935.1 /TIER=FL+Stack /STK=39 /UG=Mm.20935 /LL=16201 /DEF=Mus musculus interleukin enhancer binding factor 3 (Ilf3), mRNA. /PROD=interleukin enhancer binding factor 3 /FL=gb:NM_010561.1 gb:AF098967.1	683.45	768.74	819.34	793.24	745.71	812.35	698.36	871.24	1089.8	1116.47
1460668_at	galanin	NM_010253	14419	gb:NM_010253.1 /DB_XREF=gi:6753939 /GEN=Gal /FEA=FLmRNA /CNT=47 /TID=Mm.4655.1 /TIER=FL+Stack /STK=40 /UG=Mm.4655 /LL=14419 /DEF=Mus musculus galanin (Gal), mRNA. /PROD=galanin /FL=gb:NM_010253.1	31.77	19.85	24.5	22.17	26.97	11.78	2.14	3.72	7.4	19.2
1460667_at	cDNA sequence U90926	NM_020562	57425	gb:NM_020562.1 /DB_XREF=gi:10181185 /GEN=U90926 /FEA=FLmRNA /CNT=2 /TID=Mm.2548.1 /TIER=FL /STK=2 /UG=Mm.2548 /LL=57425 /DEF=Mus musculus cDNA sequence U90926 (U90926), mRNA. /PROD=cDNA sequence U90926 /FL=gb:NM_020562.1 gb:U90926.1	4.93	8.41	12.75	8.65	14.36	26.88	13.69	76.93	161.17	1.39
1460666_a_at	early B-cell factor 3	NM_010096	13593	gb:NM_010096.1 /DB_XREF=gi:6753705 /GEN=Ebf3 /FEA=FLmRNA /CNT=2 /TID=Mm.30282.1 /TIER=FL /STK=2 /UG=Mm.30282 /LL=13593 /DEF=Mus musculus early B-cell factor 3 (Ebf3), mRNA. /PROD=early B-cell factor 3 /FL=gb:NM_010096.1 gb:U92704.1	131.4	100.27	89.22	77.71	49.88	61.21	35.12	101.27	15.48	9.54
1460665_a_at	CCR4-NOT transcription complex, subunit 7	NM_011135	18983	gb:NM_011135.1 /DB_XREF=gi:6755125 /GEN=Cnot7 /FEA=FLmRNA /CNT=5 /TID=Mm.206770.1 /TIER=FL /STK=2 /UG=Mm.206770 /LL=18983 /DEF=Mus musculus CCR4-NOT transcription complex, subunit 7 (Cnot7), mRNA. /PROD=catabolite repressor protein (CCR4)-associativefactor 1 /FL=gb:U21855.1 gb:NM_011135.1	142.84	156.51	146.31	140.04	161.39	300.78	181.51	301.49	193.89	216.73
1460664_at	zinc finger protein, subfamily 1A, 4 (Eos)	NM_011772	22781	gb:NM_011772.1 /DB_XREF=gi:6756078 /GEN=Znfn1a4 /FEA=FLmRNA /CNT=11 /TID=Mm.42034.1 /TIER=FL /STK=2 /UG=Mm.42034 /LL=22781 /DEF=Mus musculus zinc finger protein, subfamily 1A, 4 (Znfn1a4), mRNA. /PROD=zinc finger protein, subfamily 1A, 4 /FL=gb:AB017615.1 gb:NM_011772.1	6.72	2.49	7.16	4.88	4.04	18.12	3.48	9.52	9.03	3.24
1460663_at	cholecystokinin B receptor	NM_007627	12426	gb:NM_007627.1 /DB_XREF=gi:7106264 /GEN=Cckbr /FEA=FLmRNA /CNT=11 /TID=Mm.44513.1 /TIER=FL /STK=2 /UG=Mm.44513 /LL=12426 /DEF=Mus musculus cholecystokinin B receptor (Cckbr), mRNA. /PROD=cholecystokinin B receptor /FL=gb:NM_007627.1 gb:AF019371.1	17.62	21	20.13	28.27	15.41	14.51	12.4	10.67	7.42	14.72
1460662_at	period homolog 3 (Drosophila)	NM_011067	18628	gb:NM_011067.1 /DB_XREF=gi:6755029 /GEN=Per3 /FEA=FLmRNA /CNT=40 /TID=Mm.10723.1 /TIER=FL /STK=2 /UG=Mm.10723 /LL=18628 /DEF=Mus musculus period homolog 3 (Drosophila) (Per3), mRNA. /PROD=period homolog 3 (Drosophila) /FL=gb:AB013605.1 gb:AF050182.1 gb:NM_011067.1	25.24	19.51	20.9	20.01	21.74	18.73	10.75	7.22	16.88	13.77
1460661_at	endothelial differentiation, sphingolipid G-protein-coupled receptor, 3	NM_010101	13610	gb:NM_010101.1 /DB_XREF=gi:6753715 /GEN=Edg3 /FEA=FLmRNA /CNT=60 /TID=Mm.202380.1 /TIER=FL /STK=3 /UG=Mm.202380 /LL=13610 /DEF=Mus musculus endothelial differentiation, sphingolipid G-protein-coupled receptor, 3 (Edg3), mRNA. /PROD=endothelial differentiation, sphingolipidG-protein-coupled receptor, 3 /FL=gb:NM_010101.1 gb:AB028143.1	87.96	56.48	59.43	59.74	16.67	14.68	8.17	13.16	8.7	5.33
1460660_x_at	RER1 retention in endoplasmic reticulum 1 homolog (S. cerevisiae)	NM_026395	67830	gb:NM_026395.1 /DB_XREF=gi:13385881 /GEN=1110060F11Rik /FEA=FLmRNA /CNT=11 /TID=Mm.4859.1 /TIER=FL /STK=4 /UG=Mm.4859 /LL=67830 /DEF=Mus musculus RIKEN cDNA 1110060F11 gene (1110060F11Rik), mRNA. /PROD=RIKEN cDNA 1110060F11 /FL=gb:NM_026395.1	1805.57	1561	1604.33	1568.43	1377.82	822.56	809.59	1190.84	776.42	732.85
1460659_at	Phosphatidylinositol transfer protein, beta	BG975479	56305	gb:BG975479 /DB_XREF=gi:14363116 /DB_XREF=602842845F1 /CLONE=IMAGE:4978643 /FEA=EST /CNT=1 /TID=Mm.200447.2 /TIER=ConsEnd /STK=0 /UG=Mm.200447 /LL=100586 /UG_GENE=AI256223 /UG_TITLE=expressed sequence AI256223	39.42	70.36	31.57	69.97	40.72	68.83	68	107.57	99.77	111.68
1460658_at	Adaptor protein complex AP-1, gamma 1 subunit	AW551707	11765	gb:AW551707 /DB_XREF=gi:7197046 /DB_XREF=L0201E10-3 /CLONE=L0201E10 /FEA=EST /CNT=1 /TID=Mm.199566.1 /TIER=ConsEnd /STK=1 /UG=Mm.199566 /LL=102336 /UG_GENE=AW551707 /UG_TITLE=expressed sequence AW551707	1.32	2.3	2.44	4.09	1.64	12.22	15.02	6.68	7.72	3.48
1460657_at	wingless related MMTV integration site 10a	NM_009518	22409	gb:NM_009518.1 /DB_XREF=gi:6678586 /GEN=Wnt10a /FEA=FLmRNA /CNT=12 /TID=Mm.5130.1 /TIER=FL+Stack /STK=8 /UG=Mm.5130 /LL=22409 /DEF=Mus musculus wingless related MMTV integration site 10a (Wnt10a), mRNA. /PROD=wingless related MMTV integration site 10a /FL=gb:NM_009518.1 gb:BC014737.1 gb:U61969.1	20.52	30.55	34.18	26.96	27.95	2.34	2.6	2.28	51.82	8.58
1460656_a_at	RIKEN cDNA 5630401J11 gene	NM_134114	106489	gb:NM_134114.1 /DB_XREF=gi:19527341 /GEN=5630401J11Rik /FEA=FLmRNA /CNT=32 /TID=Mm.21104.1 /TIER=FL+Stack /STK=9 /UG=Mm.21104 /LL=106489 /DEF=Mus musculus RIKEN cDNA 5630401J11 gene (5630401J11Rik), mRNA. /PROD=RIKEN cDNA 5630401J11 gene /FL=gb:BC006777.1 gb:NM_134114.1	847.3	822.74	753.86	657.98	606.87	555.85	363.23	654.48	333.42	794.68
1460655_a_at	upstream binding protein 1	NM_013699	22221	gb:NM_013699.1 /DB_XREF=gi:7305604 /GEN=Ubp1 /FEA=FLmRNA /CNT=47 /TID=Mm.28052.1 /TIER=FL+Stack /STK=17 /UG=Mm.28052 /LL=22221 /DEF=Mus musculus upstream binding protein 1 (Ubp1), mRNA. /PROD=upstream binding protein 1 /FL=gb:NM_013699.1 gb:U20086.1	117.18	130.26	131.37	149.01	161.9	203.38	183.66	306.57	297.08	360.74
1460654_at	solute carrier family 30 (zinc transporter), member 3	U76007	22784	gb:U76007.1 /DB_XREF=gi:1763373 /GEN=ZnT-3 /FEA=FLmRNA /CNT=29 /TID=Mm.1396.1 /TIER=FL+Stack /STK=24 /UG=Mm.1396 /LL=22784 /DEF=Mus musculus zinc transporter ZnT-3 (ZnT-3) mRNA, complete cds. /PROD=ZnT-3 /FL=gb:NM_011773.1 gb:U76007.1	48.08	30.33	66.28	46.92	58.38	27.48	13.52	16.49	30.51	35.56
1460653_at	spinocerebellar ataxia 2 homolog (human)	NM_009125	20239	gb:NM_009125.1 /DB_XREF=gi:6677856 /GEN=Sca2 /FEA=FLmRNA /CNT=173 /TID=Mm.1989.1 /TIER=FL+Stack /STK=30 /UG=Mm.1989 /LL=20239 /DEF=Mus musculus spinocerebellar ataxia 2 homolog (human) (Sca2), mRNA. /PROD=spinocerebellar ataxia 2 homolog /FL=gb:NM_009125.1 gb:AF041472.1	148.41	132.2	158.93	147.64	185.97	365.39	332.66	325.5	228.12	254.9
1460652_at	Estrogen related receptor, alpha	NM_007953	26379	gb:NM_007953.1 /DB_XREF=gi:6679692 /GEN=Esrra /FEA=FLmRNA /CNT=68 /TID=Mm.2563.1 /TIER=FL+Stack /STK=33 /UG=Mm.2563 /LL=26379 /DEF=Mus musculus estrogen related receptor, alpha (Esrra), mRNA. /PROD=estrogen related receptor, alpha /FL=gb:NM_007953.1 gb:U85259.1	107.05	147.48	164.46	151.94	214.94	217.76	189.3	217.98	137.16	77.38
1460651_at	linker for activation of T cells	AF036907	16797	gb:AF036907.1 /DB_XREF=gi:2828027 /GEN=LAT /FEA=FLmRNA /CNT=41 /TID=Mm.10280.1 /TIER=FL+Stack /STK=34 /UG=Mm.10280 /LL=16797 /DEF=Mus musculus linker for activation of T cells (LAT) mRNA, complete cds. /PROD=LAT /FL=gb:AF036907.1 gb:BC013337.1 gb:NM_010689.1	113.27	81.55	104.54	91.85	41.27	4.95	11.5	9.08	11.55	54.94
1460650_at	ATPase, H+ transporting, lysosomal V0 subunit a isoform 1	U13836	11975	gb:U13836.1 /DB_XREF=gi:3955095 /FEA=FLmRNA /CNT=111 /TID=Mm.20869.1 /TIER=FL /STK=1 /UG=Mm.20869 /LL=11975 /UG_GENE=Atpv0a1 /DEF=Mus musculus vacuolar adenosine triphosphatase subunit Ac116 mRNA, complete cds. /PROD=vacuolar adenosine triphosphatase subunit Ac116 /FL=gb:AF218251.1 gb:AF218250.1 gb:NM_016920.1 gb:AF218249.1 gb:AB022321.1 gb:U13836.1	30.92	39.37	53.65	37.65	63.51	74.93	79.34	66.83	50.71	46.03
1460649_at	interleukin-1 receptor-associated kinase 1	BE949425	16179	gb:BE949425 /DB_XREF=gi:10527184 /DB_XREF=UI-M-BH3-avi-g-05-0-UI.s1 /CLONE=UI-M-BH3-avi-g-05-0-UI /FEA=FLmRNA /CNT=224 /TID=Mm.38241.1 /TIER=Stack /STK=12 /UG=Mm.38241 /LL=16179 /UG_GENE=Il1rak /UG_TITLE=interleukin 1 receptor-associated kinase /FL=gb:AF103876.1 gb:NM_008363.1 gb:U56773.2	560.12	579.27	605.01	665.28	624.62	796.2	794.43	722.29	857.58	285.61
1460648_at	nuclear receptor subfamily 2, group F, member 6	NM_010150	13864	gb:NM_010150.1 /DB_XREF=gi:6753767 /GEN=Nr2f6 /FEA=FLmRNA /CNT=108 /TID=Mm.2376.1 /TIER=FL+Stack /STK=57 /UG=Mm.2376 /LL=13864 /DEF=Mus musculus nuclear receptor subfamily 2, group F, member 6 (Nr2f6), mRNA. /PROD=nuclear receptor subfamily 2, group F, member 6 /FL=gb:BC008138.1 gb:NM_010150.1 gb:L25674.1	182.22	213.05	239.48	209.2	191.4	217.96	198.91	256.22	197.91	106.95
1460647_a_at	nuclear receptor subfamily 2, group F, member 6	NM_010150	13864	gb:NM_010150.1 /DB_XREF=gi:6753767 /GEN=Nr2f6 /FEA=FLmRNA /CNT=108 /TID=Mm.2376.1 /TIER=FL+Stack /STK=57 /UG=Mm.2376 /LL=13864 /DEF=Mus musculus nuclear receptor subfamily 2, group F, member 6 (Nr2f6), mRNA. /PROD=nuclear receptor subfamily 2, group F, member 6 /FL=gb:BC008138.1 gb:NM_010150.1 gb:L25674.1	333.53	327.53	410.16	372.84	307.75	142.84	171.95	203.37	141.38	73.44
1460646_at	casein kinase II, alpha 2, polypeptide	NM_009974	13000	gb:NM_009974.1 /DB_XREF=gi:6753539 /GEN=Csnk2a2 /FEA=FLmRNA /CNT=104 /TID=Mm.28881.1 /TIER=FL+Stack /STK=60 /UG=Mm.28881 /LL=13000 /DEF=Mus musculus casein kinase II, alpha 2, polypeptide (Csnk2a2), mRNA. /PROD=casein kinase II, alpha 2, polypeptide /FL=gb:NM_009974.1 gb:AF012251.1	391.47	414.92	483.78	499.71	684.34	912.34	886.88	867.01	916.03	335.25
1460645_at	cysteine and histidine-rich domain (CHORD)-containing, zinc-binding protein 1	NM_025844	66917	gb:NM_025844.1 /DB_XREF=gi:13385323 /GEN=Chordc1 /FEA=FLmRNA /CNT=146 /TID=Mm.29138.1 /TIER=FL+Stack /STK=62 /UG=Mm.29138 /LL=66917 /DEF=Mus musculus cysteine and histidine-rich domain (CHORD)-containing, zinc-binding protein 1 (Chordc1), mRNA. /PROD=cysteine and histidine-rich domain(CHORD)-containing, zinc-binding protein 1 /FL=gb:BC018374.1 gb:NM_025844.1	740.19	730.7	801.79	740.39	982.84	1029.77	952.9	1196.28	900.15	658.55
1460644_at	branched chain ketoacid dehydrogenase kinase	NM_009739	12041	gb:NM_009739.1 /DB_XREF=gi:6753163 /GEN=Bckdk /FEA=FLmRNA /CNT=129 /TID=Mm.8903.1 /TIER=FL+Stack /STK=68 /UG=Mm.8903 /LL=12041 /DEF=Mus musculus branched chain ketoacid dehydrogenase kinase (Bckdk), mRNA. /PROD=branched chain keto acid dehydrogenase kinase /FL=gb:AF043070.1 gb:NM_009739.1	282.81	301.85	302.86	318.11	321.43	407.63	427.07	333.34	629.12	302
1460643_at	elongation factor RNA polymerase II	BC024894	13716	gb:BC024894.1 /DB_XREF=gi:19353177 /FEA=FLmRNA /CNT=114 /TID=Mm.1552.1 /TIER=FL+Stack /STK=74 /UG=Mm.1552 /LL=13716 /UG_GENE=Ell /DEF=Mus musculus, eleven-nineteen lysine-rich leukemia gene, clone MGC:28454 IMAGE:4159557, mRNA, complete cds. /PROD=eleven-nineteen lysine-rich leukemia gene /FL=gb:U80227.1 gb:BC014816.1 gb:NM_007924.1 gb:BC024894.1	116.35	118.77	160.98	147.97	156.21	143.7	177.79	192.07	136.08	158.17
1460642_at	Tnf receptor associated factor 4	NM_009423	22032	gb:NM_009423.1 /DB_XREF=gi:6678426 /GEN=Traf4 /FEA=FLmRNA /CNT=169 /TID=Mm.4521.1 /TIER=FL+Stack /STK=81 /UG=Mm.4521 /LL=22032 /DEF=Mus musculus Tnf receptor associated factor 4 (Traf4), mRNA. /PROD=Tnf receptor associated factor 4 /FL=gb:NM_009423.1 gb:AF233449.1	74.25	93.04	112.59	140.74	221.01	339.88	331.8	349.96	399.6	288.18
1460641_a_at	RIKEN cDNA 3100004P22 gene /// RIKEN cDNA 2310022K01 gene	NM_133693	68035 /// 71909	gb:NM_133693.1 /DB_XREF=gi:19526863 /GEN=3100004P22Rik /FEA=FLmRNA /CNT=207 /TID=Mm.21819.1 /TIER=FL+Stack /STK=92 /UG=Mm.21819 /LL=68035 /DEF=Mus musculus RIKEN cDNA 3100004P22 gene (3100004P22Rik), mRNA. /PROD=RIKEN cDNA 3100004P22 /FL=gb:BC011286.1 gb:BC027372.1 gb:BC009148.1 gb:NM_133693.1	246.38	246.1	256.19	279.55	310.7	208.74	238.2	266.93	313.53	395.1
1460640_at	ATX1 (antioxidant protein 1) homolog 1 (yeast)	NM_009720	11927	gb:NM_009720.1 /DB_XREF=gi:6753135 /GEN=Atox1 /FEA=FLmRNA /CNT=114 /TID=Mm.9703.1 /TIER=FL+Stack /STK=96 /UG=Mm.9703 /LL=11927 /DEF=Mus musculus ATX1 (antioxidant protein 1) homolog 1 (yeast) (Atox1), mRNA. /PROD=ATX1 (antioxidant protein 1, yeast) homolog 1 /FL=gb:AF004591.1 gb:NM_009720.1	22.58	13.99	27	37.64	25.24	30.62	17.26	20.97	17.88	8.66
1460639_a_at	ATX1 (antioxidant protein 1) homolog 1 (yeast)	NM_009720	11927	gb:NM_009720.1 /DB_XREF=gi:6753135 /GEN=Atox1 /FEA=FLmRNA /CNT=114 /TID=Mm.9703.1 /TIER=FL+Stack /STK=96 /UG=Mm.9703 /LL=11927 /DEF=Mus musculus ATX1 (antioxidant protein 1) homolog 1 (yeast) (Atox1), mRNA. /PROD=ATX1 (antioxidant protein 1, yeast) homolog 1 /FL=gb:AF004591.1 gb:NM_009720.1	778.6	913.65	841.13	848.15	1111.12	1687.69	1563.35	1589.82	1610.92	751.81
1460638_at	tyrosyl-tRNA synthetase	NM_134151	107271	gb:NM_134151.1 /DB_XREF=gi:19527389 /GEN=AL024047 /FEA=FLmRNA /CNT=203 /TID=Mm.145488.1 /TIER=FL+Stack /STK=110 /UG=Mm.145488 /LL=107271 /DEF=Mus musculus expressed sequence AL024047 (AL024047), mRNA. /PROD=expressed sequence AL024047 /FL=gb:BC026615.1 gb:BC013552.1 gb:NM_134151.1 gb:BC022143.1	602.18	615.41	572.95	520.66	959.82	1235.92	1468.97	963.16	709.65	718.55
1460637_s_at	prefoldin 5	NM_020031	56612	gb:NM_020031.1 /DB_XREF=gi:9910215 /GEN=Pfdn5 /FEA=FLmRNA /CNT=254 /TID=Mm.181847.1 /TIER=FL+Stack /STK=127 /UG=Mm.181847 /LL=56612 /DEF=Mus musculus prefoldin 5 (Pfdn5), mRNA. /PROD=prefoldin 5 /FL=gb:BC026920.1 gb:AB011473.1 gb:NM_020031.1 gb:AF108357.1	3017.76	2616.29	2352.55	2361.26	1351.56	2158.41	2659.68	2004.18	2367.07	1434.83
1460636_at	Mitogen activated protein kinase kinase 2	AW553456	26396	gb:AW553456 /DB_XREF=gi:7198879 /DB_XREF=L0227D06-3 /CLONE=L0227D06 /FEA=FLmRNA /CNT=324 /TID=Mm.196584.1 /TIER=Stack /STK=13 /UG=Mm.196584 /LL=26396 /UG_GENE=Map2k2 /UG_TITLE=mitogen activated protein kinase kinase 2 /FL=gb:BC014830.1 gb:NM_023138.1	254.89	252.4	268.51	273.07	302.72	199.77	251.77	262.58	442.04	95.26
1460635_at	Fas-activated serine/threonine kinase	NM_023229	66587	gb:NM_023229.1 /DB_XREF=gi:12963588 /GEN=Fastk /FEA=FLmRNA /CNT=228 /TID=Mm.28123.1 /TIER=FL+Stack /STK=158 /UG=Mm.28123 /LL=66587 /DEF=Mus musculus Fas-activated serinethreonine kinase (Fastk), mRNA. /PROD=Fas-activated serinethreonine kinase /FL=gb:BC013547.1 gb:NM_023229.1 gb:AF168682.1	105.71	98.47	97.56	116.83	83.83	311.98	373.38	268.54	256.86	205.89
1460634_at	ral guanine nucleotide dissociation stimulator	NM_009058	19730	gb:NM_009058.1 /DB_XREF=gi:6677734 /GEN=Rgds /FEA=FLmRNA /CNT=359 /TID=Mm.5236.1 /TIER=FL+Stack /STK=269 /UG=Mm.5236 /LL=19730 /DEF=Mus musculus ral guanine nucleotide dissociation stimulator (Rgds), mRNA. /PROD=ral guanine nucleotide dissociation stimulator /FL=gb:NM_009058.1 gb:BC027225.1 gb:L07924.1	149.84	132.73	169.34	183.52	135.92	179.4	218.35	171.61	214.49	157.5
1460633_at	PRP19/PSO4 homolog (S. cerevisiae)	BC004070	28000	gb:BC004070.1 /DB_XREF=gi:13278554 /FEA=FLmRNA /CNT=384 /TID=Mm.29835.1 /TIER=FL+Stack /STK=276 /UG=Mm.29835 /LL=106859 /UG_GENE=AA617263 /DEF=Mus musculus, clone MGC:8213 IMAGE:3591050, mRNA, complete cds. /PROD=Unknown (protein for MGC:8213) /FL=gb:BC004070.1 gb:NM_134129.1 gb:AF251503.1	522.45	591.34	522.21	592.69	763.01	587.84	530.67	685.76	1011.96	931.38
1460632_at	retinol dehydrogenase 10 (all-trans)	BG069583	98711	gb:BG069583 /DB_XREF=gi:12552152 /DB_XREF=H3077H08-3 /CLONE=H3077H08 /FEA=EST /CNT=20 /TID=Mm.22185.1 /TIER=Stack /STK=14 /UG=Mm.22185 /LL=51935 /UG_GENE=D1Ertd762e /UG_TITLE=DNA segment, Chr 1, ERATO Doi 762, expressed	439.15	339.09	642.67	757.69	421.86	95.9	107.29	222.3	140.19	37.41
1460631_at	O-linked N-acetylglucosamine (GlcNAc) transferase (UDP-N-acetylglucosamine:polypeptide-N-acetylglucosaminyl transferase)	BF681886	108155	gb:BF681886 /DB_XREF=gi:11955781 /DB_XREF=602117024T1 /CLONE=IMAGE:3468509 /FEA=EST /CNT=145 /TID=Mm.206715.2 /TIER=Stack /STK=14 /UG=Mm.206715 /LL=83962 /UG_GENE=Btbd1 /UG_TITLE=BTB (POZ) domain containing 1	796.47	757.45	807.36	924.88	801.13	700.54	692.82	1185.47	1484.67	1685.98
1460630_at	calcium/calmodulin-dependent protein kinase II, delta	AV337193	108058	gb:AV337193 /DB_XREF=gi:16396437 /DB_XREF=AV337193 /CLONE=6332417E24 /FEA=EST /CNT=15 /TID=Mm.95911.1 /TIER=Stack /STK=15 /UG=Mm.95911 /UG_TITLE=ESTs	89.68	73.36	94.75	98.41	73.24	96.29	98.71	85.71	168.04	12.2
1460629_at	tripartite motif protein 16	BB033733	94092	gb:BB033733 /DB_XREF=gi:15403628 /DB_XREF=BB033733 /CLONE=5830484E22 /FEA=EST /CNT=16 /TID=Mm.117087.2 /TIER=Stack /STK=15 /UG=Mm.117087 /LL=94092 /UG_GENE=Trim16 /UG_TITLE=tripartite motif protein 16	102.28	138.77	171.25	175.07	198.66	196.2	208.8	213.88	36.12	18.39
1460628_at	T-complex expressed gene 1	AV245208	79043	gb:AV245208 /DB_XREF=gi:16386990 /DB_XREF=AV245208 /CLONE=4831436M22 /FEA=EST /CNT=20 /TID=Mm.87690.2 /TIER=Stack /STK=15 /UG=Mm.87690 /LL=72639 /UG_GENE=2810013J18Rik /UG_TITLE=RIKEN cDNA 2810013J18 gene	35.68	30.44	33.64	32.96	43.11	26.42	29.22	38.99	25.95	25.88
1460627_at	RIKEN cDNA D130067I03 gene	AV270900	210417	gb:AV270900 /DB_XREF=gi:16389933 /DB_XREF=AV270900 /CLONE=4931402K08 /FEA=EST /CNT=16 /TID=Mm.129939.1 /TIER=Stack /STK=16 /UG=Mm.129939 /UG_TITLE=ESTs	5.28	6.2	3.32	4.64	6.48	14.46	9.99	3.94	14.04	3.76
1460626_at	septin 11	AV229846	52398	gb:AV229846 /DB_XREF=gi:16385674 /DB_XREF=AV229846 /CLONE=4631422A03 /FEA=EST /CNT=26 /TID=Mm.4681.1 /TIER=Stack /STK=16 /UG=Mm.4681 /UG_TITLE=ESTs	1754.07	1277.94	1266.15	1161.14	883.96	2135.67	2243.19	1311.69	409.36	111.5
1460625_at	gene model 1568, (NCBI)	BB334120	380768	gb:BB334120 /DB_XREF=gi:15411566 /DB_XREF=BB334120 /CLONE=B830018M08 /FEA=EST /CNT=28 /TID=Mm.44936.1 /TIER=Stack /STK=16 /UG=Mm.44936 /UG_TITLE=ESTs	12.03	8.83	10.51	9.07	13.15	7.43	13.62	8.75	8.79	11.99
1460624_at	RIKEN cDNA 6330564D18 gene	BB047007	109045	gb:BB047007 /DB_XREF=gi:16259439 /DB_XREF=BB047007 /CLONE=6330564D18 /FEA=EST /CNT=30 /TID=Mm.39287.1 /TIER=Stack /STK=17 /UG=Mm.39287 /UG_TITLE=ESTs	183.41	196.16	194.99	179.85	188.27	182.71	211.35	208.42	228.13	60.67
1460623_at	Src family associated phosphoprotein 2	BB753881	54353	gb:BB753881 /DB_XREF=gi:16184253 /DB_XREF=BB753881 /CLONE=G270037H21 /FEA=EST /CNT=23 /TID=Mm.142867.1 /TIER=Stack /STK=19 /UG=Mm.142867 /UG_TITLE=ESTs	470.08	388	427.71	478.97	271.74	198	274.16	233.03	475.22	285.61
1460622_x_at	WD repeat domain 18	BB251196	216156	gb:BB251196 /DB_XREF=gi:8943942 /DB_XREF=BB251196 /CLONE=A730045C14 /FEA=EST /CNT=20 /TID=Mm.35828.3 /TIER=Stack /STK=20 /UG=Mm.35828 /LL=103427 /UG_GENE=AW122032 /UG_TITLE=expressed sequence AW122032	19.4	25.17	13.64	16.55	20.08	11.68	11.39	5.3	4.34	15.53
1460621_x_at	tyrosine 3-monooxygenase/tryptophan 5-monooxygenase activation protein, theta polypeptide	AV124281	22630	gb:AV124281 /DB_XREF=gi:5310515 /DB_XREF=AV124281 /CLONE=2700017H24 /FEA=EST /CNT=21 /TID=Mm.14722.5 /TIER=Stack /STK=20 /UG=Mm.14722 /LL=22630 /UG_GENE=Ywhaq /UG_TITLE=tyrosine 3-monooxygenasetryptophan 5-monooxygenase activation protein, theta polypeptide	4236.68	3608.64	3548.05	3700.36	3625.16	3459.32	3381.31	3476.11	4796.13	4173.75
1460620_at	zinc finger protein 592	BB668116	233410	gb:BB668116 /DB_XREF=gi:16399565 /DB_XREF=BB668116 /CLONE=C920026F23 /FEA=EST /CNT=33 /TID=Mm.31818.1 /TIER=Stack /STK=20 /UG=Mm.31818 /UG_TITLE=ESTs	180.27	191.14	176.84	160.59	102.76	95.32	93.1	129.2	110.83	73.28
1460619_at	RIKEN cDNA 4931419K03 gene	AU067683	211798	gb:AU067683 /DB_XREF=gi:4968420 /DB_XREF=AU067683 /CLONE=MNCb-0387 /FEA=EST /CNT=32 /TID=Mm.30903.1 /TIER=Stack /STK=22 /UG=Mm.30903 /UG_TITLE=ESTs	95.46	79.54	101.52	93.81	79.11	106.01	93.05	80.97	40.13	46.48
1460618_x_at	RIKEN cDNA 1700001J11 gene	AV208009	72224	gb:AV208009 /DB_XREF=gi:6148861 /DB_XREF=AV208009 /CLONE=1700102D18 /FEA=EST /CNT=26 /TID=Mm.141403.1 /TIER=Stack /STK=24 /UG=Mm.141403 /UG_TITLE=ESTs	19.65	13.29	14.82	14.04	23.27	9.24	4.78	5.97	3.92	18.05
1460617_s_at	RAB6B, member RAS oncogene family	AV220161	270192	gb:AV220161 /DB_XREF=gi:15404790 /DB_XREF=AV220161 /CLONE=3021401M16 /FEA=EST /CNT=110 /TID=Mm.193647.1 /TIER=Stack /STK=25 /UG=Mm.193647 /LL=52848 /UG_GENE=D9Bwg0185e /UG_TITLE=DNA segment, Chr 9, Brigham & Womens Genetics 0185 expressed	9.34	5.61	6.13	7.77	6.65	7.92	10.49	12	8.59	33.56
1460616_at	solute carrier organic anion transporter family, member 4C1	BB400146	227394	gb:BB400146 /DB_XREF=gi:15411765 /DB_XREF=BB400146 /CLONE=C330017E21 /FEA=EST /CNT=35 /TID=Mm.11662.1 /TIER=Stack /STK=27 /UG=Mm.11662 /UG_TITLE=ESTs, Weakly similar to JC7286 liver-specific organic anion transporter-1 - mouse (M.musculus)	11.13	9.79	13.45	8.17	6.43	7.09	7.18	5.72	3.18	64.2
1460615_at	5'-nucleotidase, cytosolic II-like 1	BM228837	319638	gb:BM228837 /DB_XREF=gi:17791611 /DB_XREF=K0268G12-3 /CLONE=K0268G12 /FEA=EST /CNT=48 /TID=Mm.73467.1 /TIER=Stack /STK=34 /UG=Mm.73467 /LL=103502 /UG_GENE=AW987726 /UG_TITLE=expressed sequence AW987726	181.61	161.88	147.57	167.97	186.95	184.37	115.12	216.41	314.2	109.54
1460614_at	RIKEN cDNA D130064H19 gene	BB530158	218613	gb:BB530158 /DB_XREF=gi:16445730 /DB_XREF=BB530158 /CLONE=E030007F13 /FEA=EST /CNT=112 /TID=Mm.31012.1 /TIER=Stack /STK=35 /UG=Mm.31012 /LL=105258 /UG_GENE=AU015422 /UG_TITLE=expressed sequence AU015422	375.11	351.69	344.87	294.66	204.39	294.81	367.55	315.18	292.28	527.53
1460613_x_at	growth hormone	BB026315	14599	gb:BB026315 /DB_XREF=gi:8202262 /DB_XREF=BB026315 /CLONE=5330432I06 /FEA=EST /CNT=41 /TID=Mm.1240.4 /TIER=Stack /STK=41 /UG=Mm.1240 /LL=14599 /UG_GENE=Gh /UG_TITLE=growth hormone	14.05	23.34	19.87	18.92	26.52	12.6	6.18	14.4	19.03	23.66
1460612_at	RAN binding protein 3	AV307652	71810	gb:AV307652 /DB_XREF=gi:16393961 /DB_XREF=AV307652 /CLONE=5730554K13 /FEA=EST /CNT=47 /TID=Mm.203881.1 /TIER=Stack /STK=45 /UG=Mm.203881 /LL=106476 /UG_GENE=AA408221 /UG_TITLE=expressed sequence AA408221	3.74	3.28	3.72	5.6	4.86	18.14	14.64	12.16	20.55	2.5
1460611_at	expressed sequence C87499	BM230241	381590	gb:BM230241 /DB_XREF=gi:17793421 /DB_XREF=K0292D05-3 /CLONE=K0292D05 /FEA=EST /CNT=63 /TID=Mm.7836.1 /TIER=Stack /STK=63 /UG=Mm.7836 /LL=97185 /UG_GENE=C87499 /UG_TITLE=expressed sequence C87499	4.99	3.18	7.99	5.92	6.58	2.97	1.59	9.71	9.45	3.74
1460610_at	RIKEN cDNA 9430057O19 gene	BG143491	231093	gb:BG143491 /DB_XREF=gi:12646815 /DB_XREF=mab56h06.x1 /CLONE=IMAGE:3974626 /FEA=EST /CNT=85 /TID=Mm.21450.4 /TIER=Stack /STK=80 /UG=Mm.21450 /LL=67695 /UG_GENE=2310016E02Rik /UG_TITLE=RIKEN cDNA 2310016E02 gene	75.3	75.09	72.05	76.01	55.99	82.29	73.84	25.68	85.62	119.84
1460609_at	RIKEN cDNA 2810013E07 gene	BB224305	72656	gb:BB224305 /DB_XREF=gi:16353880 /DB_XREF=BB224305 /CLONE=A530086A22 /FEA=EST /CNT=127 /TID=Mm.35867.4 /TIER=Stack /STK=114 /UG=Mm.35867 /LL=12448 /UG_GENE=Ccne2 /UG_TITLE=cyclin E2	61.44	47.53	48.6	39.65	49.52	19.59	15.86	16.29	20.58	48.11
1460608_at	Calcium channel, voltage-dependent, N type, alpha 1B subunit	AV326040	12287	gb:AV326040 /DB_XREF=gi:16395535 /DB_XREF=AV326040 /CLONE=6330407J15 /FEA=EST /CNT=11 /TID=Mm.91991.1 /TIER=Stack /STK=8 /UG=Mm.91991 /UG_TITLE=ESTs	16.23	13.63	9.67	5.54	4.71	12.98	5.58	11.97	4.37	6.37
1460607_at	immunoglobulin superfamily, member 11	BM899311	207683	gb:BM899311 /DB_XREF=gi:19382099 /DB_XREF=UI-M-DJ1-btz-e-01-0-UI.s1 /CLONE=UI-M-DJ1-btz-e-01-0-UI /FEA=EST /CNT=18 /TID=Mm.151375.1 /TIER=Stack /STK=8 /UG=Mm.151375 /UG_TITLE=ESTs	9.23	6.11	6.13	8.48	7.48	10.1	17.49	16.06	30.24	7.06
1460606_at	hydroxysteroid (17-beta) dehydrogenase 13	AV050442	243168	gb:AV050442 /DB_XREF=gi:5136214 /DB_XREF=AV050442 /CLONE=1810013N11 /FEA=EST /CNT=14 /TID=Mm.220914.1 /TIER=Stack /STK=8 /UG=Mm.220914 /LL=100569 /UG_GENE=AI047820 /UG_TITLE=expressed sequence AI047820	8.88	7.02	9.72	6.85	4.36	11.35	4.38	3.45	1.72	6.23
1460605_at	EST AA606869	AU045294	546024	gb:AU045294 /DB_XREF=gi:3981477 /DB_XREF=AU045294 /CLONE=J0932G03 /FEA=EST /CNT=13 /TID=Mm.23520.2 /TIER=Stack /STK=9 /UG=Mm.23520 /LL=79401 /UG_GENE=Spz1-pending /UG_TITLE=spermatogenic Zip 1	2.97	3.81	2.94	2.88	3.12	5.99	5.38	7.89	8.28	266.56
1460604_at	Cytochrome b reductase 1	BE945607	73649	gb:BE945607 /DB_XREF=gi:10523366 /DB_XREF=UI-M-BZ0-axo-a-05-0-UI.s1 /CLONE=UI-M-BZ0-axo-a-05-0-UI /FEA=EST /CNT=15 /TID=Mm.37856.1 /TIER=Stack /STK=9 /UG=Mm.37856 /UG_TITLE=ESTs	40.39	109.8	138.16	145.15	29.98	8.88	9.99	9.48	61.17	7.69
1460603_at	sterile alpha motif domain containing 9-like	BB145092	209086	gb:BB145092 /DB_XREF=gi:8800029 /DB_XREF=BB145092 /CLONE=9930028F20 /FEA=EST /CNT=47 /TID=Mm.196013.1 /TIER=Stack /STK=10 /UG=Mm.196013 /LL=13941 /UG_GENE=AA175286 /UG_TITLE=EST AA175286	535.48	399.24	476.11	471.45	209.74	53.41	61.86	101.54	321.25	52.85
1460602_at	deleted in liver cancer 1	BB768194	50768	gb:BB768194 /DB_XREF=gi:16210747 /DB_XREF=BB768194 /CLONE=G370082L13 /FEA=EST /CNT=46 /TID=Mm.89698.1 /TIER=Stack /STK=10 /UG=Mm.89698 /UG_TITLE=ESTs	1405.97	922.6	756.76	554.49	268.46	345.73	320.41	531.68	196.58	791.93
1460601_at	myosin VIIA and Rab interacting protein	BB429683	245049	gb:BB429683 /DB_XREF=gi:16424011 /DB_XREF=BB429683 /CLONE=C630029J04 /FEA=EST /CNT=13 /TID=Mm.40827.1 /TIER=Stack /STK=11 /UG=Mm.40827 /UG_TITLE=ESTs	18.05	17.72	18.26	17.72	13.93	3.55	10.84	4.6	6	16.21
1460600_at	hypothetical LOC245350	AW550321	245350	gb:AW550321 /DB_XREF=gi:7195749 /DB_XREF=L0063A12-3 /CLONE=L0063A12 /FEA=EST /CNT=15 /TID=Mm.38094.1 /TIER=Stack /STK=11 /UG=Mm.38094 /UG_TITLE=ESTs, Weakly similar to T21349 hypothetical protein F25H2.8 - Caenorhabditis elegans (C.elegans)	337.41	276.79	353.97	349.6	249.03	248.64	235.87	222.6	148.22	74.26
1460599_at	DNA segment, Chr 19, Wayne State University 12, expressed	BB372567	226090	gb:BB372567 /DB_XREF=gi:16407083 /DB_XREF=BB372567 /CLONE=C130065M15 /FEA=EST /CNT=40 /TID=Mm.83618.1 /TIER=Stack /STK=11 /UG=Mm.83618 /LL=28061 /UG_GENE=D19Wsu12e /UG_TITLE=DNA segment, Chr 19, Wayne State University 12, expressed	89.44	103.84	83.93	91.88	84.2	173.91	180.38	146.8	90.04	208.22
1460598_at	interleukin 28 receptor alpha	AW212870	242700	gb:AW212870 /DB_XREF=gi:6519015 /DB_XREF=uo68f05.x1 /CLONE=IMAGE:2647713 /FEA=EST /CNT=19 /TID=Mm.79307.1 /TIER=Stack /STK=12 /UG=Mm.79307 /UG_TITLE=ESTs	5.6	8.87	9	6.16	9.1	5.36	2.81	10.38	10.47	40.05
1460597_at	Additional sex combs like 2 (Drosophila)	AV312178	75302	gb:AV312178 /DB_XREF=gi:16394290 /DB_XREF=AV312178 /CLONE=5830400M10 /FEA=EST /CNT=35 /TID=Mm.89319.1 /TIER=Stack /STK=12 /UG=Mm.89319 /UG_TITLE=ESTs	107.16	117.43	137.43	138.3	162.03	134.85	108.26	192.74	226.76	203.46
1460596_at	angiotensin II, type I receptor-associated protein	BI648497	11610	gb:BI648497 /DB_XREF=gi:15562733 /DB_XREF=603277972F1 /CLONE=IMAGE:5318272 /FEA=EST /CNT=50 /TID=Mm.133467.1 /TIER=Stack /STK=12 /UG=Mm.133467 /LL=28029 /UG_GENE=D4Wsu124e /UG_TITLE=DNA segment, Chr 4, Wayne State University 124, expressed	199.82	168.49	191.46	191.6	145.27	75.67	117.18	86.55	201.22	143.93
1460595_at	16 days embryo head cDNA, RIKEN full-length enriched library, clone:C130021L12 product:unknown EST, full insert sequence	BB364454		gb:BB364454 /DB_XREF=gi:16406241 /DB_XREF=BB364454 /CLONE=C130021L12 /FEA=EST /CNT=14 /TID=Mm.76710.1 /TIER=Stack /STK=13 /UG=Mm.76710 /UG_TITLE=ESTs	40.59	33.77	37.98	25.56	58.02	25.31	30.02	63.16	7.88	117.8
1460594_a_at	GDP-mannose pyrophosphorylase A	AU044197	69080	gb:AU044197 /DB_XREF=gi:3979732 /DB_XREF=AU044197 /CLONE=J0916D03 /FEA=EST /CNT=15 /TID=Mm.23951.2 /TIER=Stack /STK=13 /UG=Mm.23951 /LL=69080 /UG_GENE=1810012N01Rik /UG_TITLE=RIKEN cDNA 1810012N01 gene	663.17	613.83	652.58	625.04	534.4	304.94	440.75	357.92	319.32	367.72
1460593_at	sushi domain containing 4	BF455403	96935	gb:BF455403 /DB_XREF=gi:11521572 /DB_XREF=UI-M-BZ1-bkg-e-09-0-UI.s1 /CLONE=UI-M-BZ1-bkg-e-09-0-UI /FEA=EST /CNT=21 /TID=Mm.41345.1 /TIER=Stack /STK=13 /UG=Mm.41345 /LL=98456 /UG_GENE=AI848994 /UG_TITLE=expressed sequence AI848994	20.35	13.95	22.43	19.92	26	29.05	9.45	22.09	107.27	51.24
1460592_at	erythrocyte protein band 4.1-like 1	BI684958	13821	gb:BI684958 /DB_XREF=gi:15647586 /DB_XREF=603307614F1 /CLONE=IMAGE:5343866 /FEA=EST /CNT=18 /TID=Mm.20852.3 /TIER=Stack /STK=14 /UG=Mm.20852 /LL=13821 /UG_GENE=Epb4.1l1 /UG_TITLE=erythrocyte protein band 4.1-like 1	442.05	387.12	379.36	342.78	321.18	387.38	409.01	478.57	22.31	146.35
1460591_at	estrogen receptor 1 (alpha)	AI646838	13982	gb:AI646838 /DB_XREF=gi:4725313 /DB_XREF=ub66d07.x1 /CLONE=IMAGE:1382701 /FEA=EST /CNT=54 /TID=Mm.18981.1 /TIER=Stack /STK=14 /UG=Mm.18981 /LL=103092 /UG_GENE=AA420328 /UG_TITLE=expressed sequence AA420328	71.91	68.66	78.83	68.29	55.95	115.24	113.34	74.9	32.17	3.83
1460590_s_at	tyrosine 3-monooxygenase/tryptophan 5-monooxygenase activation protein, theta polypeptide	BB422130	22630	gb:BB422130 /DB_XREF=gi:9243485 /DB_XREF=BB422130 /CLONE=C530029M22 /FEA=EST /CNT=15 /TID=Mm.14722.3 /TIER=Stack /STK=15 /UG=Mm.14722 /LL=22630 /UG_GENE=Ywhaq /UG_TITLE=tyrosine 3-monooxygenasetryptophan 5-monooxygenase activation protein, theta polypeptide	3614.55	3110.72	3008.76	3196.98	3388.32	2050.52	2182.5	2254.49	2464.16	3739.19
1460589_at	zinc finger protein 597	AV270881	71063	gb:AV270881 /DB_XREF=gi:15405441 /DB_XREF=AV270881 /CLONE=4931402G12 /FEA=EST /CNT=42 /TID=Mm.97531.1 /TIER=Stack /STK=8 /UG=Mm.97531 /LL=106211 /UG_GENE=AI462383 /UG_TITLE=expressed sequence AI462383	64	48.09	46.84	36.8	27.66	38.24	43	44.38	41.18	76.09
1460588_at	Transcribed locus	BE457506		gb:BE457506 /DB_XREF=gi:9479705 /DB_XREF=us91g06.x1 /CLONE=IMAGE:3325786 /FEA=EST /CNT=16 /TID=Mm.111887.1 /TIER=Stack /STK=16 /UG=Mm.111887 /UG_TITLE=ESTs	119.88	116.61	121.16	130.79	112.79	178.68	157.71	135.1	143.41	73.7
1460587_at	RIKEN cDNA B230215L15 gene	BB307661	320478	gb:BB307661 /DB_XREF=gi:16402318 /DB_XREF=BB307661 /CLONE=B230215L15 /FEA=EST /CNT=18 /TID=Mm.51994.1 /TIER=Stack /STK=16 /UG=Mm.51994 /UG_TITLE=ESTs, Weakly similar to O Chain O, Beta-Galactosidase (Chains I-P) (E.coli)	6.85	6.87	5.36	8.54	15.58	4.12	7.4	16.51	3.92	13.1
1460586_at	EGF-like-domain, multiple 4	BE573060	269878	gb:BE573060 /DB_XREF=gi:9816884 /DB_XREF=601332826F2 /CLONE=IMAGE:3710167 /FEA=EST /CNT=44 /TID=Mm.38527.1 /TIER=Stack /STK=16 /UG=Mm.38527 /LL=101817 /UG_GENE=AW049492 /UG_TITLE=expressed sequence AW049492	600.08	583.71	629.6	561.83	576.59	638.32	1053.3	578.32	538.69	147.42
1460585_x_at	phosphatidylserine decarboxylase	AV212090	320951	gb:AV212090 /DB_XREF=gi:6152132 /DB_XREF=AV212090 /CLONE=2410090G17 /FEA=EST /CNT=143 /TID=Mm.220974.2 /TIER=Stack /STK=8 /UG=Mm.220974 /LL=78887 /UG_GENE=2310047I15Rik /UG_TITLE=RIKEN cDNA 2310047I15 gene	664.55	640.22	656.68	643.49	629.35	468.55	532.67	432.12	415.96	610.03
1460584_at	RIKEN cDNA B430315C20 gene	AV272180	327655	gb:AV272180 /DB_XREF=gi:16390139 /DB_XREF=AV272180 /CLONE=4931421I03 /FEA=EST /CNT=31 /TID=Mm.23195.1 /TIER=Stack /STK=17 /UG=Mm.23195 /UG_TITLE=ESTs, Weakly similar to KIAA0377 gene product (Homo sapiens) (H.sapiens)	113.52	118.1	130.73	133.52	127.74	185.17	166.21	158.44	162.81	136.63
1460583_at	golgi transport 1 homolog B (S. cerevisiae)	AV349681	66964	gb:AV349681 /DB_XREF=gi:15406684 /DB_XREF=AV349681 /CLONE=6530414L05 /FEA=EST /CNT=30 /TID=Mm.80325.1 /TIER=Stack /STK=17 /UG=Mm.80325 /LL=30894 /UG_GENE=AA407874 /UG_TITLE=EST AA407874	227.82	204.59	194.26	160.41	150.29	151.06	176.48	203.24	139.21	150.56
1460582_x_at	Nonagouti	BI076807	50518	gb:BI076807 /DB_XREF=gi:14515452 /DB_XREF=L0265H04-3 /CLONE=L0265H04 /FEA=EST /CNT=21 /TID=Mm.103226.1 /TIER=Stack /STK=18 /UG=Mm.103226 /UG_TITLE=ESTs, Weakly similar to env polyprotein, retrovirus-related (M.musculus)	20.79	9.24	12.09	9.67	6.56	12.15	30.75	11.73	14.2	2.46
1460581_a_at	ribosomal protein L13 /// similar to 60S ribosomal protein /// similar to 60S ribosomal protein L13 /// similar to 60S ribosomal protein	AI506565	270106 /// 280047 /// 432861 /// 547376	gb:AI506565 /DB_XREF=gi:4404416 /DB_XREF=vn44d04.x1 /CLONE=IMAGE:1024039 /FEA=EST /CNT=30 /TID=Mm.42578.5 /TIER=Stack /STK=18 /UG=Mm.42578 /LL=19898 /UG_GENE=Rpl13 /UG_TITLE=ribosomal protein L13	10988.3	10869.1	10973.4	10785.5	11022.6	10435.9	10976.8	9992.3	10155.2	10822.9
1460580_at	pecanex homolog (Drosophila)	BB772192	54604	gb:BB772192 /DB_XREF=gi:16213883 /DB_XREF=BB772192 /CLONE=G370140M24 /FEA=EST /CNT=48 /TID=Mm.22991.1 /TIER=Stack /STK=19 /UG=Mm.22991 /LL=76599 /UG_GENE=2900024E21Rik /UG_TITLE=RIKEN cDNA 2900024E21 gene	174.66	127.35	127.45	111.68	75.73	48.58	80.93	96.41	56.91	39.37
1460579_at	aspartyl aminopeptidase	BQ085436	13437	gb:BQ085436 /DB_XREF=gi:20044640 /DB_XREF=ih76a08.x1 /CLONE=IMAGE:5682326 /FEA=EST /CNT=25 /TID=Mm.24680.2 /TIER=Stack /STK=20 /UG=Mm.24680 /LL=13437 /UG_GENE=Dnpep /UG_TITLE=aspartyl aminopeptidase	40.93	31.99	25	31.58	25.95	65.05	58.84	46.73	58.36	70.15
1460578_at	FYVE, RhoGEF and PH domain containing 5	BM120195	232237	gb:BM120195 /DB_XREF=gi:17088221 /DB_XREF=L0936C09-3 /CLONE=L0936C09 /FEA=EST /CNT=37 /TID=Mm.37936.1 /TIER=Stack /STK=20 /UG=Mm.37936 /UG_TITLE=ESTs, Weakly similar to FGD1 MOUSE PUTATIVE RHORAC GUANINE NUCLEOTIDE EXCHANGE FACTOR (M.musculus)	16.65	15.18	15.17	24.34	20.62	12.52	10.09	12.49	191.55	119.06
1460577_at	Expressed sequence AA591059	BQ031479	105098	gb:BQ031479 /DB_XREF=gi:19766758 /DB_XREF=UI-1-CF0-ann-b-08-0-UI.s1 /CLONE=UI-1-CF0-ann-b-08-0-UI /FEA=EST /CNT=24 /TID=Mm.73671.1 /TIER=Stack /STK=21 /UG=Mm.73671 /UG_TITLE=ESTs	461.64	538.54	640.06	568.38	585.87	455.72	466.98	462.95	419.44	277.81
1460576_at	SEC15-like 1 (S. cerevisiae)	AV248277	107371	gb:AV248277 /DB_XREF=gi:16387365 /DB_XREF=AV248277 /CLONE=4833405E05 /FEA=EST /CNT=24 /TID=Mm.220987.1 /TIER=Stack /STK=22 /UG=Mm.220987 /LL=107371 /UG_GENE=AW413330 /UG_TITLE=expressed sequence AW413330	53.22	98.65	85.65	93.92	189.44	253.74	209.14	192.28	420.35	228.5
1460575_at	DNA segment, Chr 3, ERATO Doi 194, expressed	BB667209	229317	gb:BB667209 /DB_XREF=gi:16398658 /DB_XREF=BB667209 /CLONE=6820429H03 /FEA=EST /CNT=55 /TID=Mm.21617.2 /TIER=Stack /STK=22 /UG=Mm.21617 /LL=52209 /UG_GENE=D3Ertd194e /UG_TITLE=DNA segment, Chr 3, ERATO Doi 194, expressed	501.1	712.02	719.6	766.71	897.06	1138.9	1004.35	1034.63	1158.91	885.8
1460574_at	FAT tumor suppressor homolog 4 (Drosophila)	BB038914	329628	gb:BB038914 /DB_XREF=gi:16258518 /DB_XREF=BB038914 /CLONE=6030410K14 /FEA=EST /CNT=28 /TID=Mm.112333.1 /TIER=Stack /STK=23 /UG=Mm.112333 /UG_TITLE=ESTs	1746.94	1249.83	1077.08	776.23	266.33	100.21	185.59	186.42	7.42	7.41
1460573_at	expressed sequence AI848100	BM240684	226551	gb:BM240684 /DB_XREF=gi:17875954 /DB_XREF=K0605G03-3 /CLONE=K0605G03 /FEA=EST /CNT=62 /TID=Mm.26019.1 /TIER=Stack /STK=23 /UG=Mm.26019 /LL=98518 /UG_GENE=AU016931 /UG_TITLE=expressed sequence AU016931	630.92	684.1	564.22	506.24	305.64	415.66	396.43	418.94	196.98	478.73
1460572_a_at	zinc finger protein 511	BQ178976	69752	gb:BQ178976 /DB_XREF=gi:20354468 /DB_XREF=UI-M-EV0-bwt-l-21-0-UI.r1 /CLONE=IMAGE:5701796 /FEA=EST /CNT=33 /TID=Mm.200818.2 /TIER=Stack /STK=24 /UG=Mm.200818 /LL=69752 /UG_GENE=2410004P19Rik /UG_TITLE=RIKEN cDNA 2410004P19 gene	186.19	167.07	186.75	185.63	213.33	267.55	277.07	245.31	304.94	162.66
1460571_at	Dicer1, Dcr-1 homolog (Drosophila)	BM208197	192119	gb:BM208197 /DB_XREF=gi:17764297 /DB_XREF=C0623G09-3 /CLONE=C0623G09 /FEA=EST /CNT=58 /TID=Mm.21135.1 /TIER=Stack /STK=24 /UG=Mm.21135 /LL=52098 /UG_GENE=D12Ertd7e /UG_TITLE=DNA segment, Chr 12, ERATO Doi 7, expressed	145.1	141.97	137.82	121.24	131.49	185.71	192.33	216.34	341.3	290.3
1460570_at	piggyBac transposable element derived 5	AV151597	209966	gb:AV151597 /DB_XREF=gi:16383171 /DB_XREF=AV151597 /CLONE=2900019O05 /FEA=EST /CNT=28 /TID=Mm.41598.1 /TIER=Stack /STK=25 /UG=Mm.41598 /LL=67257 /UG_GENE=2900019M05Rik /UG_TITLE=RIKEN cDNA 2900019M05 gene	57.29	35.96	37.16	21.73	7.95	10.94	8.81	14.95	341.11	86.91
1460569_x_at	claudin 3	AW611462	12739	gb:AW611462 /DB_XREF=gi:7316648 /DB_XREF=un63d11.x1 /CLONE=IMAGE:2503317 /FEA=EST /CNT=39 /TID=Mm.28921.5 /TIER=Stack /STK=27 /UG=Mm.28921 /LL=12739 /UG_GENE=Cldn3 /UG_TITLE=claudin 3	10.75	9.2	13.24	17.47	42.75	7.67	8.03	10.17	544.01	56.23
1460568_at	tripartite motif protein 46	BI156583	360213	gb:BI156583 /DB_XREF=gi:14616584 /DB_XREF=602923240F1 /CLONE=IMAGE:5063649 /FEA=EST /CNT=62 /TID=Mm.9845.1 /TIER=Stack /STK=29 /UG=Mm.9845 /LL=99605 /UG_GENE=AI385631 /UG_TITLE=expressed sequence AI385631	55.4	25.89	36.44	38.83	33.42	75.44	102.45	44	85.1	16.43
1460567_at	RIKEN cDNA 9930116O05 gene	BB148972	319758	gb:BB148972 /DB_XREF=gi:15408914 /DB_XREF=BB148972 /CLONE=9930116O05 /FEA=EST /CNT=83 /TID=Mm.32081.1 /TIER=Stack /STK=11 /UG=Mm.32081 /UG_TITLE=ESTs	261.97	344.24	341.24	396.35	439.85	400.18	509.37	454.07	842.56	317.07
1460566_at	similar to microtubule-associated protein 1 A	BB765000	545454	gb:BB765000 /DB_XREF=gi:16193215 /DB_XREF=BB765000 /CLONE=G370042E22 /FEA=EST /CNT=48 /TID=Mm.36501.1 /TIER=Stack /STK=31 /UG=Mm.36501 /LL=99114 /UG_GENE=AI853608 /UG_TITLE=expressed sequence AI853608	165.34	133.56	139.01	118.09	78.73	53.7	95.63	46.81	16.44	70.6
1460565_at	solute carrier family 41, member 1	BF134253	98396	gb:BF134253 /DB_XREF=gi:10973293 /DB_XREF=601784227F1 /CLONE=IMAGE:4012039 /FEA=EST /CNT=77 /TID=Mm.23723.1 /TIER=Stack /STK=32 /UG=Mm.23723 /LL=98396 /UG_GENE=AI573938 /UG_TITLE=expressed sequence AI573938	481.06	436.87	507.52	495.26	425.52	455.94	559.28	437.33	509.68	291.09
1460564_at	suppressor of hairy wing homolog 2 (Drosophila)	BB401995	64453	gb:BB401995 /DB_XREF=gi:16415116 /DB_XREF=BB401995 /CLONE=C330025K16 /FEA=EST /CNT=57 /TID=Mm.122758.1 /TIER=Stack /STK=34 /UG=Mm.122758 /LL=64453 /UG_GENE=D10Jhu82e /UG_TITLE=DNA segment, Chr 10, Johns Hopkins University 82, expressed	102.78	103.73	90.29	93.07	115.92	241.45	238.54	249.69	223.44	502.69
1460563_at	gb:BE949414 /DB_XREF=gi:10527173 /DB_XREF=UI-M-BH3-avi-f-05-0-UI.s1 /CLONE=UI-M-BH3-avi-f-05-0-UI /FEA=EST /CNT=129 /TID=Mm.26537.1 /TIER=Stack /STK=35 /UG=Mm.26537 /LL=52014 /UG_GENE=D10Ertd438e /UG_TITLE=DNA segment, Chr 10, ERATO Doi 438, expressed	BE949414		gb:BE949414 /DB_XREF=gi:10527173 /DB_XREF=UI-M-BH3-avi-f-05-0-UI.s1 /CLONE=UI-M-BH3-avi-f-05-0-UI /FEA=EST /CNT=129 /TID=Mm.26537.1 /TIER=Stack /STK=35 /UG=Mm.26537 /LL=52014 /UG_GENE=D10Ertd438e /UG_TITLE=DNA segment, Chr 10, ERATO Doi 438, expressed	743.92	770.2	783.13	784.5	855.43	1157.08	954.74	1307.45	408.62	730.02
1460562_at	elongation factor Tu GTP binding domain containing 1	BB042938	101592	gb:BB042938 /DB_XREF=gi:15403895 /DB_XREF=BB042938 /CLONE=6030468D11 /FEA=EST /CNT=43 /TID=Mm.20152.1 /TIER=Stack /STK=37 /UG=Mm.20152 /LL=101592 /UG_GENE=AI451340 /UG_TITLE=expressed sequence AI451340	219.81	277.61	304.96	308.19	346.14	214.63	226.71	245.49	189.81	240.97
1460561_x_at	selenoprotein W, muscle 1	BB464434	20364	gb:BB464434 /DB_XREF=gi:9381623 /DB_XREF=BB464434 /CLONE=D130091O17 /FEA=EST /CNT=39 /TID=Mm.42829.2 /TIER=Stack /STK=38 /UG=Mm.42829 /LL=20364 /UG_GENE=Sepw1 /UG_TITLE=selenoprotein W, muscle 1	3716.49	2898.34	3586.04	3747.13	2927.92	8010.62	8768.49	3568.45	4649.6	642.85
1460560_at	cDNA sequence BC060615	AI851982	268515	gb:AI851982 /DB_XREF=gi:5495888 /DB_XREF=UI-M-BH0-aiq-d-04-0-UI.s1 /CLONE=UI-M-BH0-aiq-d-04-0-UI /FEA=EST /CNT=63 /TID=Mm.30457.1 /TIER=Stack /STK=39 /UG=Mm.30457 /UG_TITLE=ESTs	84.31	100.36	97.61	107.39	106.29	62.41	69.71	103.16	42.6	133.93
1460559_at	ankyrin repeat domain 25	BB038765	235041	gb:BB038765 /DB_XREF=gi:15403765 /DB_XREF=BB038765 /CLONE=6030407H20 /FEA=EST /CNT=48 /TID=Mm.21917.1 /TIER=Stack /STK=41 /UG=Mm.21917 /LL=102548 /UG_GENE=AI504612 /UG_TITLE=expressed sequence AI504612	1403.58	1707.01	1878.98	2027.6	1756.42	2073.45	2264.88	1782.71	2775.61	898.15
1460558_at	gene model 631, (NCBI)	AV295080	269336	gb:AV295080 /DB_XREF=gi:16392661 /DB_XREF=AV295080 /CLONE=5730428M05 /FEA=EST /CNT=86 /TID=Mm.9893.1 /TIER=Stack /STK=42 /UG=Mm.9893 /UG_TITLE=ESTs	492.46	472.01	432.24	436.45	379.12	279.66	321.35	312.03	311.4	183.78
1460557_at	suppressor of var1, 3-like 1 (S. cerevisiae)	AI452098	338359	gb:AI452098 /DB_XREF=gi:4299543 /DB_XREF=mp61e05.x1 /CLONE=IMAGE:573728 /FEA=EST /CNT=68 /TID=Mm.25319.3 /TIER=Stack /STK=43 /UG=Mm.25319 /LL=74706 /UG_GENE=4930507D05Rik /UG_TITLE=RIKEN cDNA 4930507D05 gene	178.31	226.13	245.19	263.38	445.49	514.64	436.43	561.53	545.28	545.18
1460556_at	DNA Segment, Chr 15 Massachusetts Institute of Technology 260	AF096898	27008	gb:AF096898 /DB_XREF=gi:5607209 /DB_XREF=AF096898 /CLONE=260-associated /FEA=EST /CNT=67 /TID=Mm.41368.1 /TIER=Stack /STK=45 /UG=Mm.41368 /LL=27008 /UG_GENE=D15Mit260 /UG_TITLE=DNA Segment, Chr 15 Massachusetts Institute of Technology 260	162.68	160.67	178.02	158.71	148.46	380.29	369.29	415.58	73.92	55.92
1460555_at	RIKEN cDNA 6330500D04 gene	BM242294	193385	gb:BM242294 /DB_XREF=gi:17877564 /DB_XREF=K0630B01-3 /CLONE=K0630B01 /FEA=EST /CNT=68 /TID=Mm.1902.1 /TIER=Stack /STK=47 /UG=Mm.1902 /LL=105121 /UG_GENE=AI225904 /UG_TITLE=expressed sequence AI225904	57.05	73.63	60.71	67.13	59.39	312.37	387.39	119.32	86.8	23.09
1460554_s_at	golgi apparatus protein 1	BB795216	20340	gb:BB795216 /DB_XREF=gi:16964835 /DB_XREF=BB795216 /CLONE=G431003P03 /FEA=EST /CNT=93 /TID=Mm.205049.1 /TIER=Stack /STK=48 /UG=Mm.205049 /LL=102117 /UG_GENE=AI593353 /UG_TITLE=expressed sequence AI593353	689.15	588.01	621.98	566.12	368.45	827.55	1297.53	765.43	1015.21	243.9
1460553_at	RIKEN cDNA 1700025K23 gene	BF466605	66337	gb:BF466605 /DB_XREF=gi:11535788 /DB_XREF=UI-M-CG0p-bra-e-06-0-UI.s1 /CLONE=UI-M-CG0p-bra-e-06-0-UI /FEA=EST /CNT=57 /TID=Mm.45187.1 /TIER=Stack /STK=50 /UG=Mm.45187 /UG_TITLE=ESTs	151.1	148.14	155.05	133.54	93.7	118.78	132.59	112.25	107.41	59.63
1460552_at	activating signal cointegrator 1 complex subunit 3-like 1	AI327392	320632	gb:AI327392 /DB_XREF=gi:4061821 /DB_XREF=mq02f01.x1 /CLONE=IMAGE:577561 /FEA=EST /CNT=140 /TID=Mm.25140.1 /TIER=Stack /STK=51 /UG=Mm.25140 /LL=99343 /UG_GENE=AW210570 /UG_TITLE=expressed sequence AW210570	679.56	781.57	884.31	924.26	1136.58	1013.11	1027.41	1067.5	1610.86	1594.58
1460551_at	RAN, member RAS oncogene family	AV090150	19384	gb:AV090150 /DB_XREF=gi:16381510 /DB_XREF=AV090150 /CLONE=2310047G11 /FEA=EST /CNT=84 /TID=Mm.214975.3 /TIER=Stack /STK=53 /UG=Mm.214975 /LL=50754 /UG_GENE=Fbxw7 /UG_TITLE=F-box and WD-40 domain protein 7, archipelago homolog (Drosophila)	472.18	652.88	577.69	521.91	696.34	1065.15	755.24	1054.66	984.29	593.75
1460550_at	myotubularin related protein 11	BE952757	194126	gb:BE952757 /DB_XREF=gi:10593555 /DB_XREF=UI-M-BH4-azj-g-02-0-UI.s1 /CLONE=UI-M-BH4-azj-g-02-0-UI /FEA=EST /CNT=61 /TID=Mm.24379.1 /TIER=Stack /STK=56 /UG=Mm.24379 /LL=99534 /UG_GENE=AI035306 /UG_TITLE=expressed sequence AI035306	114.94	108.42	139.04	176.21	122.62	169.77	180.07	97.6	35.71	36.25
1460549_a_at	CDC23 (cell division cycle 23, yeast, homolog)	BB492440	52563	gb:BB492440 /DB_XREF=gi:15412136 /DB_XREF=BB492440 /CLONE=D530027D05 /FEA=EST /CNT=73 /TID=Mm.196638.4 /TIER=Stack /STK=60 /UG=Mm.196638 /LL=19348 /UG_GENE=Rab6kifl /UG_TITLE=Rab6, kinesin-like	220.35	259.79	209.08	193.66	167.9	262.91	151.34	256.85	167.36	559.49
1460548_a_at	Era (G-protein)-like 1 (E. coli)	AI505281	57837	gb:AI505281 /DB_XREF=gi:4403132 /DB_XREF=vp98g05.x1 /CLONE=IMAGE:1092824 /FEA=EST /CNT=65 /TID=Mm.21096.6 /TIER=Stack /STK=64 /UG=Mm.21096 /LL=57837 /UG_GENE=Eral1 /UG_TITLE=Era (G-protein)-like 1 (E. coli)	222.22	204.14	225.18	205.37	236.71	467.65	468.19	427.04	901.36	540.53
1460547_a_at	heterogeneous nuclear ribonucleoprotein K	BB722680	15387	gb:BB722680 /DB_XREF=gi:16104253 /DB_XREF=BB722680 /CLONE=C920005P21 /FEA=EST /CNT=74 /TID=Mm.142872.3 /TIER=Stack /STK=71 /UG=Mm.142872 /LL=15387 /UG_GENE=Hnrpk /UG_TITLE=heterogeneous nuclear ribonucleoprotein K	3740.79	3974.45	4115.08	4156.99	3933.04	2826.09	2929.19	3207.24	2892.72	3523.96
1460546_at	leucine-rich repeat LGI family, member 3	BB187947	213469	gb:BB187947 /DB_XREF=gi:16270596 /DB_XREF=BB187947 /CLONE=A330045L01 /FEA=EST /CNT=95 /TID=Mm.41708.1 /TIER=Stack /STK=13 /UG=Mm.41708 /LL=105652 /UG_GENE=AW049851 /UG_TITLE=expressed sequence AW049851	3.87	4.58	7.37	3.61	4.49	16.93	5.43	7.1	13.43	6.21
1460545_at	thyroid hormone receptor associated protein 3	BB531820	230753	gb:BB531820 /DB_XREF=gi:16445988 /DB_XREF=BB531820 /CLONE=E030019J02 /FEA=EST /CNT=165 /TID=Mm.220342.2 /TIER=Stack /STK=78 /UG=Mm.220342 /UG_TITLE=Mus musculus, clone IMAGE:3669867, mRNA, partial cds	1144.13	1174.34	1215.81	1326.92	1268.03	837.42	911.01	1108.06	1272.69	1180.59
1460544_at	MAK10 homolog, amino-acid N-acetyltransferase subunit, (S. cerevisiae)	BG083730	78689	gb:BG083730 /DB_XREF=gi:12566298 /DB_XREF=H3091D12-5 /CLONE=H3091D12 /FEA=EST /CNT=130 /TID=Mm.171335.2 /TIER=Stack /STK=90 /UG=Mm.171335 /LL=105348 /UG_GENE=AW125446 /UG_TITLE=expressed sequence AW125446	162.98	187.58	204.51	216.44	239.8	239.95	198.32	300.54	259.66	444.96
1460543_x_at	ribosomal protein L37a	AV066985	19981	gb:AV066985 /DB_XREF=gi:5186813 /DB_XREF=AV066985 /CLONE=2010200H23 /FEA=EST /CNT=110 /TID=Mm.21529.3 /TIER=Stack /STK=101 /UG=Mm.21529 /LL=19981 /UG_GENE=Rpl37a /UG_TITLE=ribosomal protein L37a	12993	13205.8	13268.2	12777.7	13575.8	15069.2	15220	15628.1	15565.8	12503.8
1460542_s_at	transformed mouse 3T3 cell double minute 4	BQ173933	17248	gb:BQ173933 /DB_XREF=gi:20349424 /DB_XREF=UI-M-DJ2-bvv-i-20-0-UI.s1 /CLONE=UI-M-DJ2-bvv-i-20-0-UI /FEA=EST /CNT=226 /TID=Mm.18706.1 /TIER=Stack /STK=112 /UG=Mm.18706 /LL=98200 /UG_GENE=AA414968 /UG_TITLE=expressed sequence AA414968	302.17	312.86	315.27	338.21	338.88	418.31	460.63	383.9	736.78	781.98
1460541_at	solute carrier family 7 (cationic amino acid transporter, y+ system), member 6	BB547620	330836	gb:BB547620 /DB_XREF=gi:16447588 /DB_XREF=BB547620 /CLONE=E130319F19 /FEA=EST /CNT=260 /TID=Mm.46749.1 /TIER=Stack /STK=165 /UG=Mm.46749 /LL=102129 /UG_GENE=AI643885 /UG_TITLE=expressed sequence AI643885	231.83	311.33	279.83	289.63	360.69	757.85	527.7	692.44	293.52	201.02
1460540_at	neurexin I	AK006863	18189	gb:AK006863.1 /DB_XREF=gi:12840146 /FEA=mRNA /CNT=1 /TID=Mm.39843.1 /TIER=ConsEnd /STK=0 /UG=Mm.39843 /LL=68042 /UG_GENE=1700062G21Rik /UG_TITLE=RIKEN cDNA 1700062G21 gene /DEF=Mus musculus adult male testis cDNA, RIKEN full-length enriched library, clone:1700062G21:hypothetical protein, full insert sequence.	6.36	4.15	4.01	1.89	5.16	9.25	6.57	3.2	15.87	2.83
1460539_at	RIKEN cDNA 4933404K13 gene	AK016653	71018	gb:AK016653.1 /DB_XREF=gi:12855508 /FEA=mRNA /CNT=1 /TID=Mm.158535.1 /TIER=ConsEnd /STK=0 /UG=Mm.158535 /LL=71018 /UG_GENE=4933404K13Rik /UG_TITLE=RIKEN cDNA 4933404K13 gene /DEF=Mus musculus adult male testis cDNA, RIKEN full-length enriched library, clone:4933404K13:unclassifiable transcript, full insert sequence.	37.97	39.43	33.77	36.37	25.62	7.27	12.17	8.29	12.09	25.99
1460538_at	cadherin 10	AK021064	320873	gb:AK021064.1 /DB_XREF=gi:12861837 /FEA=mRNA /CNT=1 /TID=Mm.159897.1 /TIER=ConsEnd /STK=0 /UG=Mm.159897 /LL=77320 /UG_GENE=C030011H18Rik /UG_TITLE=RIKEN cDNA C030011H18 gene /DEF=Mus musculus adult male corpus striatum cDNA, RIKEN full-length enriched library, clone:C030011H18:unclassifiable, full insert sequence.	17.79	20.45	14.34	14.69	15.54	4.47	4	3.5	39.6	21.46
1460537_at	RIKEN cDNA 9430085L16 gene	AK020505	77375	gb:AK020505.1 /DB_XREF=gi:12861109 /FEA=mRNA /CNT=1 /TID=Mm.159908.1 /TIER=ConsEnd /STK=0 /UG=Mm.159908 /LL=77375 /UG_GENE=9430085L16Rik /UG_TITLE=RIKEN cDNA 9430085L16 gene /DEF=Mus musculus 12 days embryo embryonic body between diaphragm region and neck cDNA, RIKEN full-length enriched library, clone:9430085L16:unclassifiable, full insert sequence.	8.01	6.36	9.04	8.16	8.59	12.25	7.36	28.72	7.69	8.71
1460536_at	RIKEN cDNA 2310079F09 gene	AK010214	70290	gb:AK010214.1 /DB_XREF=gi:12845492 /FEA=mRNA /CNT=1 /TID=Mm.158351.1 /TIER=ConsEnd /STK=0 /UG=Mm.158351 /LL=70290 /UG_GENE=2310079F09Rik /UG_TITLE=RIKEN cDNA 2310079F09 gene /DEF=Mus musculus adult male tongue cDNA, RIKEN full-length enriched library, clone:2310079F09:unclassifiable, full insert sequence.	18.99	16.82	19.64	25.04	14.75	16.88	28.17	28.8	73.16	23.45
1460535_at	golgi autoantigen, golgin subfamily b, macrogolgin 1	AK015226	224139	gb:AK015226.1 /DB_XREF=gi:12853481 /FEA=mRNA /CNT=1 /TID=Mm.159083.1 /TIER=ConsEnd /STK=0 /UG=Mm.159083 /LL=73878 /UG_GENE=4930428L02Rik /UG_TITLE=RIKEN cDNA 4930428L02 gene /DEF=Mus musculus adult male testis cDNA, RIKEN full-length enriched library, clone:4930428L02:unclassifiable transcript, full insert sequence.	15.14	10.67	8.67	15.6	13.08	4.21	3.68	12.1	5.71	14.68
1460534_at	RIKEN cDNA 5530401A10 gene	AK017429	71431	gb:AK017429.1 /DB_XREF=gi:12856660 /FEA=mRNA /CNT=1 /TID=Mm.158698.1 /TIER=ConsEnd /STK=0 /UG=Mm.158698 /LL=71431 /UG_GENE=5530401A10Rik /UG_TITLE=RIKEN cDNA 5530401A10 gene /DEF=Mus musculus 10 days neonate head cDNA, RIKEN full-length enriched library, clone:5530401A10:unclassifiable transcript, full insert sequence.	5.41	6.41	4.14	6.77	7.18	13.16	9.88	7.31	5.72	6.21
1460533_at	RIKEN cDNA 4933440K10 gene	AK017135	71288	gb:AK017135.1 /DB_XREF=gi:12856240 /FEA=mRNA /CNT=1 /TID=Mm.158655.1 /TIER=ConsEnd /STK=0 /UG=Mm.158655 /LL=71288 /UG_GENE=4933440K10Rik /UG_TITLE=RIKEN cDNA 4933440K10 gene /DEF=Mus musculus adult male testis cDNA, RIKEN full-length enriched library, clone:4933440K10:unclassifiable, full insert sequence.	9.19	6.23	2.72	3.72	4.7	5.15	6.06	7.01	2.42	5.13
1460532_at	RIKEN cDNA 2900011F02 gene	AK013525	72901	gb:AK013525.1 /DB_XREF=gi:12850926 /FEA=mRNA /CNT=1 /TID=Mm.158905.1 /TIER=ConsEnd /STK=0 /UG=Mm.158905 /LL=72901 /UG_GENE=2900011F02Rik /UG_TITLE=RIKEN cDNA 2900011F02 gene /DEF=Mus musculus adult male hippocampus cDNA, RIKEN full-length enriched library, clone:2900011F02:unclassifiable transcript, full insert sequence.	10.68	10.12	8.85	11.83	8.2	5.11	9.29	6.42	9.1	11.09
1460531_at	RIKEN cDNA 2900069M18 gene	AK013759	73039	gb:AK013759.1 /DB_XREF=gi:12851246 /FEA=mRNA /CNT=1 /TID=Mm.158930.1 /TIER=ConsEnd /STK=0 /UG=Mm.158930 /LL=73039 /UG_GENE=2900069M18Rik /UG_TITLE=RIKEN cDNA 2900069M18 gene /DEF=Mus musculus adult male hippocampus cDNA, RIKEN full-length enriched library, clone:2900069M18:homolog to DJ398G3.2 (NOVEL PROTEIN), full insert sequence.	57.81	42.38	45.46	48.79	23.19	42.14	59.74	49.58	9.1	17.25
1460530_at	RIKEN cDNA 4933416A02 gene	AK016828	74461	gb:AK016828.1 /DB_XREF=gi:12855773 /FEA=mRNA /CNT=1 /TID=Mm.159210.1 /TIER=ConsEnd /STK=0 /UG=Mm.159210 /LL=74461 /UG_GENE=4933416A02Rik /UG_TITLE=RIKEN cDNA 4933416A02 gene /DEF=Mus musculus adult male testis cDNA, RIKEN full-length enriched library, clone:4933416A02:unclassifiable transcript, full insert sequence.	14.7	17.46	21.32	13.12	17.7	8.42	12.32	3.12	1.65	9.34
1460529_at	RIKEN cDNA 4930455M05 gene	AK019632	78918	gb:AK019632.1 /DB_XREF=gi:12859934 /FEA=mRNA /CNT=1 /TID=Mm.160152.1 /TIER=ConsEnd /STK=0 /UG=Mm.160152 /LL=78918 /UG_GENE=4930455M05Rik /UG_TITLE=RIKEN cDNA 4930455M05 gene /DEF=Mus musculus adult male testis cDNA, RIKEN full-length enriched library, clone:4930455M05:unclassifiable transcript, full insert sequence.	15.28	9.15	4.35	9.93	8.4	17.92	16.43	19.72	10.33	11.24
1460528_at	RIKEN cDNA 4930413G21 gene	AV260466	73951	gb:AV260466 /DB_XREF=gi:16388771 /DB_XREF=AV260466 /CLONE=4930413G19 /FEA=mRNA /CNT=2 /TID=Mm.78346.1 /TIER=ConsEnd /STK=1 /UG=Mm.78346 /LL=73951 /UG_GENE=4930413G21Rik /UG_TITLE=RIKEN cDNA 4930413G21 gene	20.65	23.38	18.55	13.48	15.96	9.37	7.68	8.57	6.68	14.16
1460527_at	RIKEN cDNA 4933407C09 gene	AK016713	71023	gb:AK016713.1 /DB_XREF=gi:12855599 /FEA=mRNA /CNT=2 /TID=Mm.61180.1 /TIER=ConsEnd /STK=0 /UG=Mm.61180 /LL=71023 /UG_GENE=4933407C09Rik /UG_TITLE=RIKEN cDNA 4933407C09 gene /DEF=Mus musculus adult male testis cDNA, RIKEN full-length enriched library, clone:4933407C09:hypothetical protein, full insert sequence.	18.82	21.78	24.31	16.83	17.35	9.44	14.79	11.27	5.82	15.6
1460526_at	RIKEN cDNA 4833420L08 gene	AV250076	74586	gb:AV250076 /DB_XREF=gi:6237535 /DB_XREF=AV250076 /CLONE=4833420L08 /FEA=mRNA /CNT=2 /TID=Mm.159249.1 /TIER=ConsEnd /STK=1 /UG=Mm.159249 /LL=74586 /UG_GENE=4833420L08Rik /UG_TITLE=RIKEN cDNA 4833420L08 gene	32.45	21.04	23.52	23.96	19.54	5.64	10.12	14.46	17.4	11.37
1460525_at	RIKEN cDNA 2810047J09 gene	AV138957	72666	gb:AV138957 /DB_XREF=gi:5324687 /DB_XREF=AV138957 /CLONE=2810047J09 /FEA=mRNA /CNT=2 /TID=Mm.158860.1 /TIER=ConsEnd /STK=1 /UG=Mm.158860 /LL=72666 /UG_GENE=2810047J09Rik /UG_TITLE=RIKEN cDNA 2810047J09 gene	6.34	17.76	6.3	13.3	17.12	15.9	3.19	7.69	12.94	5.28
1460524_at	RIKEN cDNA 6430711C07 gene	AV348749	76225	gb:AV348749 /DB_XREF=gi:6389808 /DB_XREF=AV348749 /CLONE=6430711C07 /FEA=mRNA /CNT=3 /TID=Mm.159720.1 /TIER=ConsEnd /STK=0 /UG=Mm.159720 /LL=76225 /UG_GENE=6430711C07Rik /UG_TITLE=RIKEN cDNA 6430711C07 gene	14.39	11.15	9.86	8.1	10.84	8.01	11.16	2.52	1.41	7.1
1460523_at	gb:AK019581.1 /DB_XREF=gi:12859866 /FEA=mRNA /CNT=3 /TID=Mm.195803.1 /TIER=ConsEnd /STK=1 /UG=Mm.195803 /LL=78125 /UG_GENE=4930423F13Rik /UG_TITLE=RIKEN cDNA 4930423F13 gene /DEF=Mus musculus adult male testis cDNA, RIKEN full-length enriched library, clone:4930423F13:hypothetical protein, full insert sequence.	AK019581		gb:AK019581.1 /DB_XREF=gi:12859866 /FEA=mRNA /CNT=3 /TID=Mm.195803.1 /TIER=ConsEnd /STK=1 /UG=Mm.195803 /LL=78125 /UG_GENE=4930423F13Rik /UG_TITLE=RIKEN cDNA 4930423F13 gene /DEF=Mus musculus adult male testis cDNA, RIKEN full-length enriched library, clone:4930423F13:hypothetical protein, full insert sequence.	54.12	47.09	51.57	39.24	45.12	11.12	36.67	13.47	15.57	49.17
1460522_at	RIKEN cDNA 6030458E02 gene	BB041897	77881	gb:BB041897 /DB_XREF=gi:8448283 /DB_XREF=BB041897 /CLONE=6030458J20 /FEA=mRNA /CNT=5 /TID=Mm.161066.1 /TIER=ConsEnd /STK=2 /UG=Mm.161066 /LL=77881 /UG_GENE=6030458E02Rik /UG_TITLE=RIKEN cDNA 6030458E02 gene	5.6	7.17	5.34	4.81	10.98	7.23	7.13	11.05	10.45	4.47
1460521_a_at	RIKEN cDNA 5830411E10 gene	AK015312	109019	gb:AK015312.1 /DB_XREF=gi:12853600 /FEA=mRNA /CNT=1 /TID=Mm.196290.2 /TIER=ConsEnd /STK=0 /UG=Mm.196290 /LL=73960 /UG_GENE=4930434H03Rik /UG_TITLE=RIKEN cDNA 4930434H03 gene /DEF=Mus musculus adult male testis cDNA, RIKEN full-length enriched library, clone:4930434H03:homolog to CDNA: FLJ22833 FIS, CLONE KAIA4266, full insert sequence.	107.23	65.78	91.68	83.7	86.28	210.7	95.12	214.4	41.2	284.08
1460520_at	molybdenum cofactor synthesis 1	AK014178	56738	gb:AK014178.1 /DB_XREF=gi:12851871 /FEA=mRNA /CNT=1 /TID=Mm.171536.1 /TIER=ConsEnd /STK=0 /UG=Mm.171536 /LL=73195 /UG_GENE=3110045D15Rik /UG_TITLE=RIKEN cDNA 3110045D15 gene /DEF=Mus musculus 13 days embryo head cDNA, RIKEN full-length enriched library, clone:3110045D15:homolog to MOLYBDENUM COFACTOR BIOSYNTHESIS PROTEIN A, full insert sequence.	24.89	27.8	35.61	26.17	28.66	25.59	16.73	24.54	19.88	38.82
1460519_a_at	methyltransferase like 5	AK013063	75422	gb:AK013063.1 /DB_XREF=gi:12850195 /FEA=mRNA /CNT=1 /TID=Mm.180102.2 /TIER=ConsEnd /STK=0 /UG=Mm.180102 /LL=75422 /UG_GENE=2810410A08Rik /UG_TITLE=RIKEN cDNA 2810410A08 gene /DEF=Mus musculus 10, 11 days embryo whole body cDNA, RIKEN full-length enriched library, clone:2810410A08:homolog to DC3 (SIMILAR TO HSPC133 PROTEIN), expressed in human dentritic cell, full insert sequence.	586.84	732.34	596.14	694.03	756	1042.65	866.51	861.87	1029.83	1719.52
1460518_at	RIKEN cDNA E130119H09 gene	AK021396	78550	gb:AK021396.1 /DB_XREF=gi:12862274 /FEA=mRNA /CNT=1 /TID=Mm.160095.1 /TIER=ConsEnd /STK=0 /UG=Mm.160095 /LL=78550 /UG_GENE=E130119H09Rik /UG_TITLE=RIKEN cDNA E130119H09 gene /DEF=Mus musculus 0 day neonate eyeball cDNA, RIKEN full-length enriched library, clone:E130119H09:unclassifiable, full insert sequence.	17.85	13.18	13.75	12.19	12.01	5.63	7.71	5.24	6.57	10.37
1460517_at	RIKEN cDNA 9130409J20 gene	AK018665	71576	gb:AK018665.1 /DB_XREF=gi:12858487 /FEA=mRNA /CNT=1 /TID=Mm.158732.1 /TIER=ConsEnd /STK=0 /UG=Mm.158732 /LL=71576 /UG_GENE=9130409J20Rik /UG_TITLE=RIKEN cDNA 9130409J20 gene /DEF=Mus musculus adult male cecum cDNA, RIKEN full-length enriched library, clone:9130409J20:unclassifiable transcript, full insert sequence.	11.75	17.71	16.15	12.69	21.23	3.83	8.68	4.83	13.79	13.91
1460516_at	RIKEN cDNA 3110006I21 gene	AK014011	73071	gb:AK014011.1 /DB_XREF=gi:12851626 /FEA=mRNA /CNT=1 /TID=Mm.158937.1 /TIER=ConsEnd /STK=0 /UG=Mm.158937 /LL=73071 /UG_GENE=3110006I21Rik /UG_TITLE=RIKEN cDNA 3110006I21 gene /DEF=Mus musculus 13 days embryo head cDNA, RIKEN full-length enriched library, clone:3110006I21:unclassifiable transcript, full insert sequence.	17.14	11.92	6.18	8.51	11.47	6.58	8.93	8.92	14.38	14.01
1460515_at	RIKEN cDNA 8430419K02 gene	AK018427	74518	gb:AK018427.1 /DB_XREF=gi:12858121 /FEA=mRNA /CNT=1 /TID=Mm.159228.1 /TIER=ConsEnd /STK=0 /UG=Mm.159228 /LL=74518 /UG_GENE=8430419K02Rik /UG_TITLE=RIKEN cDNA 8430419K02 gene /DEF=Mus musculus 16 days embryo lung cDNA, RIKEN full-length enriched library, clone:8430419K02:unclassifiable, full insert sequence.	7.55	8.57	15.35	17.43	8.12	11.13	20.65	4.4	4.64	11.02
1460514_s_at	achaete-scute complex homolog-like 2 (Drosophila)	AK010738	17173	gb:AK010738.1 /DB_XREF=gi:12846396 /FEA=mRNA /CNT=1 /TID=Mm.219774.1 /TIER=ConsEnd /STK=0 /UG=Mm.219774 /LL=73698 /UG_GENE=2410083I15Rik /UG_TITLE=RIKEN cDNA 2410083I15 gene /DEF=Mus musculus ES cells cDNA, RIKEN full-length enriched library, clone:2410083I15:similar to MAMMALIAN ACHAETE SCUTE HOMOLOG 2 (ACHAETE-SCUTE HOMOLOGUE 2), full insert sequence.	14.52	15.24	17.44	22.56	23.26	6.16	12.27	9.7	6.6	44.48
1460513_a_at	endothelin receptor type A	AK017486	13617	gb:AK017486.1 /DB_XREF=gi:12856745 /FEA=mRNA /CNT=1 /TID=Mm.219577.2 /TIER=ConsEnd /STK=0 /UG=Mm.219577 /UG_TITLE=Mus musculus, Similar to Endothelin receptor type A, clone MGC:6567 IMAGE:2812426, mRNA, complete cds /DEF=Mus musculus 8 days embryo whole body cDNA, RIKEN full-length enriched library, clone:5730403K14:endothelin receptor type A, full insert sequence.	22.6	15.8	19.01	17.02	8.57	8.81	6.81	8.4	15.43	10.74
1460512_a_at	RIKEN cDNA 4930558O21 gene	AK015024	68307	gb:AK015024.1 /DB_XREF=gi:12853203 /FEA=mRNA /CNT=1 /TID=Mm.55603.2 /TIER=ConsEnd /STK=0 /UG=Mm.55603 /LL=68307 /UG_GENE=4930558O21Rik /UG_TITLE=RIKEN cDNA 4930558O21 gene /DEF=Mus musculus adult male testis cDNA, RIKEN full-length enriched library, clone:4930400A03:Leucine-rich repeat containing protein, full insert sequence.	12.83	9.05	13.75	15.98	8.52	7.11	12.22	4.62	8.81	100.85
1460511_at	plakophilin 2	AK004731	67451	gb:AK004731.1 /DB_XREF=gi:12836123 /FEA=mRNA /CNT=1 /TID=Mm.2252.2 /TIER=ConsEnd /STK=0 /UG=Mm.2252 /LL=67451 /UG_GENE=1200008D14Rik /UG_TITLE=RIKEN cDNA 1200008D14 gene /DEF=Mus musculus adult male lung cDNA, RIKEN full-length enriched library, clone:1200012P04:homolog to PLAKOPHILIN 2B, full insert sequence.	9.77	11.5	13.07	9.76	18.04	86.52	98.54	106.07	35.71	28.17
1460510_a_at	RIKEN cDNA 1500041J02 gene	AK006551	67876	gb:AK006551.1 /DB_XREF=gi:12839712 /FEA=mRNA /CNT=2 /TID=Mm.27561.2 /TIER=ConsEnd /STK=0 /UG=Mm.27561 /LL=67876 /UG_GENE=1500041J02Rik /UG_TITLE=RIKEN cDNA 1500041J02 gene /DEF=Mus musculus adult male testis cDNA, RIKEN full-length enriched library, clone:1700030I21:homolog to CDNA FLJ13448 FIS, CLONE PLACE1002993, full insert sequence.	900.52	768.37	694.09	524.02	531.17	915.99	565.14	728.47	211.81	291.4
1460509_at	UDP-Gal:betaGlcNAc beta 1,3-galactosyltransferase, polypeptide 1	AK018190	26877	gb:AK018190.1 /DB_XREF=gi:12857796 /FEA=mRNA /CNT=2 /TID=Mm.32526.1 /TIER=ConsEnd /STK=0 /UG=Mm.32526 /LL=70755 /UG_GENE=6330417G03Rik /UG_TITLE=RIKEN cDNA 6330417G03 gene /DEF=Mus musculus adult male medulla oblongata cDNA, RIKEN full-length enriched library, clone:6330417G03:homolog to HYPOTHETICAL 8.1 KDA PROTEIN, full insert sequence.	8.52	6.55	6.62	4.02	7.04	22.55	9.15	20.54	7.55	6.77
1460508_at	mitochondrial ribosomal protein L1	AK017938	94061	gb:AK017938.1 /DB_XREF=gi:12857442 /FEA=mRNA /CNT=2 /TID=Mm.195514.2 /TIER=ConsEnd /STK=0 /UG=Mm.195514 /LL=94061 /UG_GENE=Mrpl1 /UG_TITLE=mitochondrial ribosomal protein L1 /DEF=Mus musculus adult male thymus cDNA, RIKEN full-length enriched library, clone:5830418D04:homolog to BM022, full insert sequence.	29.01	26.22	28.48	24.62	23.06	13.1	3.51	7.3	8.21	20.46
1460507_at	RIKEN cDNA 4930552P12 gene	AK019762	77594	gb:AK019762.1 /DB_XREF=gi:12860094 /FEA=mRNA /CNT=2 /TID=Mm.159948.1 /TIER=ConsEnd /STK=0 /UG=Mm.159948 /LL=77594 /UG_GENE=4930552P12Rik /UG_TITLE=RIKEN cDNA 4930552P12 gene /DEF=Mus musculus adult male testis cDNA, RIKEN full-length enriched library, clone:4930552P12:unclassifiable transcript, full insert sequence.	12.1	8.12	8.85	9.42	15.68	2.8	5.36	6.75	10.86	9
1460506_s_at	NADH dehydrogenase (ubiquinone) 1, subcomplex unknown, 2	AK008502	68197	gb:AK008502.1 /DB_XREF=gi:12842718 /FEA=mRNA /CNT=2 /TID=Mm.195627.1 /TIER=ConsEnd /STK=1 /UG=Mm.195627 /LL=72187 /UG_GENE=2010300P09Rik /UG_TITLE=RIKEN cDNA 2010300P09 gene /DEF=Mus musculus adult male small intestine cDNA, RIKEN full-length enriched library, clone:2010300P09:homolog to NADH-UBIQUINONE OXIDOREDUCTASE SUBUNIT B14.5B (EC 1.6.5.3) (EC 1.6.99.3) (COMPLEX I-B14.5B) (CI-B14.5B), full …	1604.57	1622.98	1518.26	1551.53	1913.72	3283	2724.04	2631.32	3396.71	1623.47
1460505_at	RIKEN cDNA 8030442B05 gene	AK020198	77543	gb:AK020198.1 /DB_XREF=gi:12860709 /FEA=mRNA /CNT=2 /TID=Mm.159938.1 /TIER=ConsEnd /STK=1 /UG=Mm.159938 /LL=77543 /UG_GENE=8030442B05Rik /UG_TITLE=RIKEN cDNA 8030442B05 gene /DEF=Mus musculus 15 days embryo male testis cDNA, RIKEN full-length enriched library, clone:8030442B05:unclassifiable, full insert sequence.	9.18	10.31	16.63	6.51	11.15	10.51	16.14	7.24	5.64	10.36
1460504_at	gb:AK016925.1 /DB_XREF=gi:12855916 /FEA=mRNA /CNT=2 /TID=Mm.159166.2 /TIER=ConsEnd /STK=1 /UG=Mm.159166 /LL=74329 /UG_GENE=5730559C18Rik /UG_TITLE=RIKEN cDNA 5730559C18 gene /DEF=Mus musculus adult male testis cDNA, RIKEN full-length enriched library, clone:4933426C09:unclassifiable transcript, full insert sequence.	AK016925		gb:AK016925.1 /DB_XREF=gi:12855916 /FEA=mRNA /CNT=2 /TID=Mm.159166.2 /TIER=ConsEnd /STK=1 /UG=Mm.159166 /LL=74329 /UG_GENE=5730559C18Rik /UG_TITLE=RIKEN cDNA 5730559C18 gene /DEF=Mus musculus adult male testis cDNA, RIKEN full-length enriched library, clone:4933426C09:unclassifiable transcript, full insert sequence.	15.33	13.48	13.18	15.18	10.34	7.13	8.25	11.71	8.32	9.27
1460503_at	RIKEN cDNA 2610022C02 gene	AI549911	69929	gb:AI549911 /DB_XREF=gi:4482274 /DB_XREF=vw99c06.x1 /CLONE=IMAGE:1263082 /FEA=mRNA /CNT=4 /TID=Mm.158308.1 /TIER=ConsEnd /STK=1 /UG=Mm.158308 /LL=69929 /UG_GENE=2610022C02Rik /UG_TITLE=RIKEN cDNA 2610022C02 gene	4.99	3.49	3.95	3.48	5.13	5.95	11.85	6.06	4.55	5.67
1460502_at	RIKEN cDNA 2010007E15 gene	AK008146	69851	gb:AK008146.1 /DB_XREF=gi:12842153 /FEA=mRNA /CNT=3 /TID=Mm.45868.1 /TIER=ConsEnd /STK=2 /UG=Mm.45868 /LL=69851 /UG_GENE=2010007E15Rik /UG_TITLE=RIKEN cDNA 2010007E15 gene /DEF=Mus musculus adult male small intestine cDNA, RIKEN full-length enriched library, clone:2010007E15:unclassifiable transcript, full insert sequence.	4.37	4.52	7.75	9.89	8.71	3.36	9.69	5.1	5.29	9.22
1460501_at	RIKEN cDNA 4930521G14 gene	AV266902	74707	gb:AV266902 /DB_XREF=gi:6254939 /DB_XREF=AV266902 /CLONE=4930521G14 /FEA=mRNA /CNT=4 /TID=Mm.50406.1 /TIER=ConsEnd /STK=3 /UG=Mm.50406 /LL=74707 /UG_GENE=4930521G14Rik /UG_TITLE=RIKEN cDNA 4930521G14 gene	2.15	2.98	5.29	4.44	3.83	2.76	6.47	5.93	4.07	2.14
1460500_at	RIKEN cDNA 5033421C21 gene	AK017182	75963	gb:AK017182.1 /DB_XREF=gi:12856297 /FEA=mRNA /CNT=3 /TID=Mm.159636.1 /TIER=ConsEnd /STK=0 /UG=Mm.159636 /LL=75963 /UG_GENE=5033421C21Rik /UG_TITLE=RIKEN cDNA 5033421C21 gene /DEF=Mus musculus 11 days pregnant adult female ovary and uterus cDNA, RIKEN full-length enriched library, clone:5033421C21:hypothetical protein, full insert sequence.	40.7	40.77	27.84	38.58	18.8	5.81	10.52	5.79	10.75	26.63
1460499_at	RIKEN cDNA 9230110I02 gene	AK020330	77698	gb:AK020330.1 /DB_XREF=gi:12860887 /FEA=mRNA /CNT=4 /TID=Mm.99652.1 /TIER=ConsEnd /STK=0 /UG=Mm.99652 /LL=77698 /UG_GENE=9230110I02Rik /UG_TITLE=RIKEN cDNA 9230110I02 gene /DEF=Mus musculus adult male epididymis cDNA, RIKEN full-length enriched library, clone:9230110I02:hypothetical protein, full insert sequence.	25.36	19.13	21.87	20.07	24.16	14.45	16.01	11.33	16.47	12.92
1460498_a_at	DnaJ (Hsp40) homolog, subfamily C, member 5	BI685030	13002	gb:BI685030 /DB_XREF=gi:15647658 /DB_XREF=603310009F1 /CLONE=IMAGE:5345930 /FEA=mRNA /CNT=5 /TID=Mm.140761.3 /TIER=ConsEnd /STK=0 /UG=Mm.140761 /LL=13002 /UG_GENE=Dnajc5 /UG_TITLE=DnaJ (Hsp40) homolog, subfamily C, member 5	97.83	108.5	101.08	94.18	103.54	170.74	143.6	168.69	74.41	172.87
1460497_a_at	RIKEN cDNA 4933413B09 gene	AK006458	71089	gb:AK006458.1 /DB_XREF=gi:12839569 /FEA=mRNA /CNT=6 /TID=Mm.87382.1 /TIER=ConsEnd /STK=0 /UG=Mm.87382 /LL=71089 /UG_GENE=4933413B09Rik /UG_TITLE=RIKEN cDNA 4933413B09 gene /DEF=Mus musculus adult male testis cDNA, RIKEN full-length enriched library, clone:1700028G04:similar to SEPTIN-LIKE PROTEIN SINT1, full insert sequence.	8.19	11.82	12.45	8.9	12.25	11.51	18.79	12.65	21.03	13.17
1460496_at	Similar to RIKEN cDNA 5430413K10	BE862674	71425	gb:BE862674 /DB_XREF=gi:10381873 /DB_XREF=UI-M-BH0-ajc-c-03-0-UI.r1 /CLONE=UI-M-BH0-ajc-c-03-0-UI /FEA=mRNA /CNT=8 /TID=Mm.51429.1 /TIER=ConsEnd /STK=0 /UG=Mm.51429 /LL=71425 /UG_GENE=5430413K10Rik /UG_TITLE=RIKEN cDNA 5430413K10 gene	4.62	7.59	8.59	12	7.59	5.73	5.57	2.67	1.45	7.27
1460495_s_at	protease, serine, 25	AK011536	64704	gb:AK011536.1 /DB_XREF=gi:12847723 /FEA=mRNA /CNT=8 /TID=Mm.2146.2 /TIER=ConsEnd /STK=0 /UG=Mm.2146 /LL=11993 /UG_GENE=Aup1 /UG_TITLE=ancient ubiquitous protein /DEF=Mus musculus 10 days embryo whole body cDNA, RIKEN full-length enriched library, clone:2610024J09:ancient ubiquitous protein, full insert sequence.	302.38	361.71	352.7	389.6	532.97	932.16	824.26	874.05	658.18	193.96
1460494_at	RIKEN cDNA 4833412E22 gene	AK016396	330010	gb:AK016396.1 /DB_XREF=gi:12855103 /FEA=mRNA /CNT=3 /TID=Mm.195844.1 /TIER=ConsEnd /STK=1 /UG=Mm.195844 /LL=75376 /UG_GENE=4930595O22Rik /UG_TITLE=RIKEN cDNA 4930595O22 gene /DEF=Mus musculus adult male testis cDNA, RIKEN full-length enriched library, clone:4930595O22:hypothetical protein, full insert sequence.	18.9	15.04	14.05	13.39	12.31	19.5	19.54	12.57	23.21	8.29
1460493_at	RIKEN cDNA 4921506J03 gene	AV323374	382423	gb:AV323374 /DB_XREF=gi:6293291 /DB_XREF=AV323374 /CLONE=6230409E21 /FEA=mRNA /CNT=3 /TID=Mm.159685.1 /TIER=ConsEnd /STK=1 /UG=Mm.159685 /LL=76122 /UG_GENE=6230409E21Rik /UG_TITLE=RIKEN cDNA 6230409E21 gene	8.18	18.63	27.24	23.36	34.25	4.14	5.51	12.25	11.16	16.47
1460492_at	RIKEN cDNA 8030498B09 gene	AK020226	77547	gb:AK020226.1 /DB_XREF=gi:12860742 /FEA=mRNA /CNT=3 /TID=Mm.159939.1 /TIER=ConsEnd /STK=1 /UG=Mm.159939 /LL=77547 /UG_GENE=8030498B09Rik /UG_TITLE=RIKEN cDNA 8030498B09 gene /DEF=Mus musculus 15 days embryo male testis cDNA, RIKEN full-length enriched library, clone:8030498B09:hypothetical protein, full insert sequence.	2.8	5.08	9.16	5.83	2.81	3.59	5.43	4.58	3.39	6.81
1460491_at	inversin	AK020257	16348	gb:AK020257.1 /DB_XREF=gi:12860783 /GEN=Invs /FEA=mRNA /CNT=4 /TID=Mm.131199.1 /TIER=ConsEnd /STK=1 /UG=Mm.131199 /UG_TITLE=Mus musculus adult male colon cDNA, RIKEN full-length enriched library, clone:9030617G22:inversin, full insert sequence /DEF=Mus musculus adult male colon cDNA, RIKEN full-length enriched library, clone:9030617G22:inversin, full insert sequence.	6.12	5.02	7.33	6.71	6.21	10.57	23	19.96	10.08	6.61
1460490_at	mitochondrial ribosomal protein L15	AV306676	27395	gb:AV306676 /DB_XREF=gi:6339190 /DB_XREF=AV306676 /CLONE=5730543M03 /FEA=mRNA /CNT=5 /TID=Mm.29904.2 /TIER=ConsEnd /STK=1 /UG=Mm.29904 /LL=27395 /UG_GENE=Mrpl15 /UG_TITLE=mitochondrial ribosomal protein L15	11.82	4.65	7.39	7.36	14.15	9.52	9.27	20.77	6.54	50.45
1460489_at	RIKEN cDNA 1700097M23 gene	AV270744	73561	gb:AV270744 /DB_XREF=gi:16389901 /DB_XREF=AV270744 /CLONE=4930551J12 /FEA=mRNA /CNT=4 /TID=Mm.159029.1 /TIER=ConsEnd /STK=1 /UG=Mm.159029 /LL=73561 /UG_GENE=1700097M23Rik /UG_TITLE=RIKEN cDNA 1700097M23 gene	4.63	8.3	6.93	4.77	3.22	8	7.45	10.73	7.18	4.99
1460488_at	zinc finger and BTB domain containing 4	AI849631	75580	gb:AI849631 /DB_XREF=gi:5493537 /DB_XREF=UI-M-AL1-ahl-a-04-0-UI.s1 /CLONE=UI-M-AL1-ahl-a-04-0-UI /FEA=mRNA /CNT=6 /TID=Mm.176045.1 /TIER=ConsEnd /STK=1 /UG=Mm.176045 /LL=75580 /UG_GENE=2310026P19Rik /UG_TITLE=RIKEN cDNA 2310026P19 gene	9.41	1.95	2.97	2.5	1.55	11.53	26.77	12.07	11.42	2.56
1460487_at	RIKEN cDNA 1110014L15 gene	AV008900	66127	gb:AV008900 /DB_XREF=gi:4785887 /DB_XREF=AV008900 /CLONE=1110014L15 /FEA=mRNA /CNT=6 /TID=Mm.135055.1 /TIER=ConsEnd /STK=1 /UG=Mm.135055 /LL=66127 /UG_GENE=1110014L15Rik /UG_TITLE=RIKEN cDNA 1110014L15 gene	21.37	4.93	5.9	13.64	5.97	8.66	15.26	9.96	20.63	5.78
1460486_at	RAB GTPase activating protein 1	BB486322	227800	gb:BB486322 /DB_XREF=gi:16441372 /DB_XREF=BB486322 /CLONE=D430035P20 /FEA=mRNA /CNT=21 /TID=Mm.30670.3 /TIER=ConsEnd /STK=1 /UG=Mm.30670 /LL=20744 /UG_GENE=Spnr /UG_TITLE=spermatid perinuclear RNA binding protein	76.99	81.69	89.21	77.47	83.49	113.1	110.92	112.19	114.8	136.39
1460485_at	RIKEN cDNA 8430434A19 gene	AV169955	71556	gb:AV169955 /DB_XREF=gi:5376392 /DB_XREF=AV169955 /CLONE=3110090D18 /FEA=mRNA /CNT=3 /TID=Mm.58906.1 /TIER=ConsEnd /STK=2 /UG=Mm.58906 /LL=71556 /UG_GENE=8430434A19Rik /UG_TITLE=RIKEN cDNA 8430434A19 gene	8.03	8.67	8.1	2.16	5.64	4.94	5.42	6.29	4.68	5.25
1460484_at	tubulin tyrosine ligase	AK010374	69737	gb:AK010374.1 /DB_XREF=gi:12845771 /FEA=mRNA /CNT=4 /TID=Mm.116819.1 /TIER=ConsEnd /STK=2 /UG=Mm.116819 /LL=69737 /UG_GENE=2410003M22Rik /UG_TITLE=RIKEN cDNA 2410003M22 gene /DEF=Mus musculus ES cells cDNA, RIKEN full-length enriched library, clone:2410003M22:homolog to TUBULIN TYROSINE LIGASE, full insert sequence.	7.8	13.09	6.99	4.01	6.51	5.73	7.05	9.02	15.48	12.69
1460483_at	RIKEN cDNA 2610034E01 gene	AV115271	69236	gb:AV115271 /DB_XREF=gi:5297422 /DB_XREF=AV115271 /CLONE=2610042E01 /FEA=mRNA /CNT=4 /TID=Mm.158250.1 /TIER=ConsEnd /STK=2 /UG=Mm.158250 /LL=69236 /UG_GENE=2610034E01Rik /UG_TITLE=RIKEN cDNA 2610034E01 gene	31.34	29.61	31.84	31.89	33.09	53.46	46.36	93.63	29.67	28.87
1460482_at	RIKEN cDNA 3110047P20 gene	AW123948	319807	gb:AW123948 /DB_XREF=gi:6099478 /DB_XREF=UI-M-BH2.3-aqc-d-01-0-UI.s1 /CLONE=UI-M-BH2.3-aqc-d-01-0-UI /FEA=mRNA /CNT=6 /TID=Mm.41645.1 /TIER=ConsEnd /STK=2 /UG=Mm.41645 /LL=73214 /UG_GENE=3110047P20Rik /UG_TITLE=RIKEN cDNA 3110047P20 gene	3.12	6.18	5.54	4.85	7.15	20.39	7.38	8.36	4.97	4.83
1460481_at	gb:AK015109.1 /DB_XREF=gi:12853323 /GEN=Pcnt /FEA=mRNA /CNT=10 /TID=Mm.4379.3 /TIER=ConsEnd /STK=2 /UG=Mm.4379 /LL=18541 /UG_TITLE=pericentrin /DEF=Mus musculus adult male testis cDNA, RIKEN full-length enriched library, clone:4930406P12:pericentrin, full insert sequence.	AK015109		gb:AK015109.1 /DB_XREF=gi:12853323 /GEN=Pcnt /FEA=mRNA /CNT=10 /TID=Mm.4379.3 /TIER=ConsEnd /STK=2 /UG=Mm.4379 /LL=18541 /UG_TITLE=pericentrin /DEF=Mus musculus adult male testis cDNA, RIKEN full-length enriched library, clone:4930406P12:pericentrin, full insert sequence.	8.72	8.78	13.61	12.6	12.51	8.39	11.43	9	12.19	12.25
1460480_at	RIKEN cDNA 1600014E20 gene	AK005451	71995	gb:AK005451.1 /DB_XREF=gi:12838012 /FEA=mRNA /CNT=14 /TID=Mm.22.1 /TIER=ConsEnd /STK=2 /UG=Mm.22 /LL=71995 /UG_GENE=1600014E20Rik /UG_TITLE=RIKEN cDNA 1600014E20 gene /DEF=Mus musculus adult female placenta cDNA, RIKEN full-length enriched library, clone:1600014E20:hypothetical protein, full insert sequence.	10.38	6.57	5.84	6.36	10.13	12.9	4.18	10.06	8.02	10.21
1460479_at	RIKEN cDNA A330094K24 gene	AK020726	77093	gb:AK020726.1 /DB_XREF=gi:12861400 /FEA=mRNA /CNT=4 /TID=Mm.177999.1 /TIER=ConsEnd /STK=3 /UG=Mm.177999 /LL=77093 /UG_GENE=A330094K24Rik /UG_TITLE=RIKEN cDNA A330094K24 gene /DEF=Mus musculus adult male spinal cord cDNA, RIKEN full-length enriched library, clone:A330094K24:unclassifiable transcript, full insert sequence.	11.65	13.46	14.73	5.03	9.76	4.4	3.1	6.52	2.03	24.99
1460478_at	RIKEN cDNA 2200002J24 gene	AK008620	69147	gb:AK008620.1 /DB_XREF=gi:12842915 /FEA=mRNA /CNT=6 /TID=Mm.45301.1 /TIER=ConsEnd /STK=3 /UG=Mm.45301 /LL=69147 /UG_GENE=2200002J24Rik /UG_TITLE=RIKEN cDNA 2200002J24 gene /DEF=Mus musculus adult male stomach cDNA, RIKEN full-length enriched library, clone:2200002J24:hypothetical protein, full insert sequence.	50.35	42.6	57.11	48.26	44.04	15.34	17.92	8.87	19.41	26.44
1460477_at	RIKEN cDNA 1700010C24 gene	AK005816	70363	gb:AK005816.1 /DB_XREF=gi:12838584 /FEA=mRNA /CNT=6 /TID=Mm.156906.1 /TIER=ConsEnd /STK=3 /UG=Mm.156906 /LL=70363 /UG_GENE=1700010C24Rik /UG_TITLE=RIKEN cDNA 1700010C24 gene /DEF=Mus musculus adult male testis cDNA, RIKEN full-length enriched library, clone:1700010C24:homolog to KIAA1411 PROTEIN (FRAGMENT), full insert sequence.	7.22	3.33	11.11	3.76	10.04	5.6	9.9	11.15	4.91	10.15
1460476_s_at	RIKEN cDNA 1200015N20 gene	BB709285	71721	gb:BB709285 /DB_XREF=gi:16062454 /DB_XREF=BB709285 /CLONE=A930104P17 /FEA=mRNA /CNT=13 /TID=Mm.195796.1 /TIER=ConsEnd /STK=3 /UG=Mm.195796 /LL=77489 /UG_GENE=C030038O19Rik /UG_TITLE=RIKEN cDNA C030038O19 gene	159.39	126.35	112.96	98.13	37.86	26.82	19.62	32.65	10.46	67.94
1460475_at	RIKEN cDNA 3110056J03 gene	AV310576	73197	gb:AV310576 /DB_XREF=gi:6363611 /DB_XREF=AV310576 /CLONE=5730591F06 /FEA=mRNA /CNT=5 /TID=Mm.196661.1 /TIER=ConsEnd /STK=4 /UG=Mm.196661 /LL=73197 /UG_GENE=3110056J03Rik /UG_TITLE=RIKEN cDNA 3110056J03 gene	11.51	11.23	10.34	9.97	4.8	14.37	14.54	6.09	3.59	8.8
1460474_at	RIKEN cDNA 2610028L16 gene	C76835	76368	gb:C76835 /DB_XREF=gi:2517165 /DB_XREF=C76835 /CLONE=J0021A08 /FEA=mRNA /CNT=7 /TID=Mm.87684.1 /TIER=ConsEnd /STK=4 /UG=Mm.87684 /LL=76368 /UG_GENE=2610028L16Rik /UG_TITLE=RIKEN cDNA 2610028L16 gene	67.58	62.67	51.96	55.62	30.55	27.97	50.05	73.73	46.49	389.09
1460473_at	RIKEN cDNA 6230400D17 gene	AK018074	76133	gb:AK018074.1 /DB_XREF=gi:12857627 /FEA=mRNA /CNT=7 /TID=Mm.165794.1 /TIER=ConsEnd /STK=5 /UG=Mm.165794 /LL=76133 /UG_GENE=6230400D17Rik /UG_TITLE=RIKEN cDNA 6230400D17 gene /DEF=Mus musculus 11 days embryo head cDNA, RIKEN full-length enriched library, clone:6230400D17:hypothetical protein, full insert sequence.	13.39	11.79	7.43	10.91	15.33	12.75	7.08	12.86	8.27	8.78
1460472_at	cyclin-dependent kinase 3	AK009918	69681	gb:AK009918.1 /DB_XREF=gi:12845009 /GEN=Cdk3 /FEA=mRNA /CNT=10 /TID=Mm.80588.1 /TIER=ConsEnd /STK=5 /UG=Mm.80588 /LL=69681 /UG_TITLE=cyclin-dependent kinase 3 /DEF=Mus musculus adult male tongue cDNA, RIKEN full-length enriched library, clone:2310050O10:cyclin-dependent kinase 3, full insert sequence.	11.98	16.6	18.05	17.56	13.86	12.46	14.38	12.49	10.94	29.03
1460471_at	RIKEN cDNA 2410146L05 gene	BB702364	67968	gb:BB702364 /DB_XREF=gi:16051188 /DB_XREF=BB702364 /CLONE=7420440K06 /FEA=mRNA /CNT=19 /TID=Mm.26883.1 /TIER=ConsEnd /STK=5 /UG=Mm.26883 /LL=67968 /UG_GENE=2410146L05Rik /UG_TITLE=RIKEN cDNA 2410146L05 gene	28.71	25.58	32.01	25.12	21.15	20.74	13.8	14.87	192.2	2003.88
1460470_at	acyl-Coenzyme A oxidase-like	AK004775	74121	gb:AK004775.1 /DB_XREF=gi:12836207 /FEA=mRNA /CNT=15 /TID=Mm.45809.1 /TIER=ConsEnd /STK=6 /UG=Mm.45809 /LL=74121 /UG_GENE=1200014P05Rik /UG_TITLE=RIKEN cDNA 1200014P05 gene /DEF=Mus musculus adult male lung cDNA, RIKEN full-length enriched library, clone:1200014P05:homolog to CDNA FLJ11042 FIS, CLONE PLACE1004428, WEAKLY SIMILAR TO PRISTANOYL- COA OXIDASE (EC 1.3.3.-), full insert sequence.	13	12.41	9.28	12.87	6.64	7.18	5.85	17.43	16.69	19.01
1460469_at	tumor necrosis factor receptor superfamily, member 9	BM250782	21942	gb:BM250782 /DB_XREF=gi:17886052 /DB_XREF=K0855B04-3 /CLONE=K0855B04 /FEA=mRNA /CNT=16 /TID=Mm.198677.3 /TIER=ConsEnd /STK=6 /UG=Mm.198677 /LL=21942 /UG_GENE=Tnfrsf9 /UG_TITLE=tumor necrosis factor receptor superfamily, member 9	22.19	26.66	24.92	20.43	23.44	6.07	14.95	11.51	14.47	34.61
1460468_s_at	RIKEN cDNA 2810451A06 gene	BB667713	72778	gb:BB667713 /DB_XREF=gi:16399162 /DB_XREF=BB667713 /CLONE=C730035D20 /FEA=mRNA /CNT=32 /TID=Mm.30544.1 /TIER=Stack /STK=8 /UG=Mm.30544 /LL=72778 /UG_GENE=2810451A06Rik /UG_TITLE=RIKEN cDNA 2810451A06 gene	7.27	7.48	8.86	5.51	6.47	14.63	14.84	12.66	24.04	105.45
1460467_at	IQ motif containing G	AK010269	69707	gb:AK010269.1 /DB_XREF=gi:12845584 /FEA=mRNA /CNT=15 /TID=Mm.60632.1 /TIER=Stack /STK=9 /UG=Mm.60632 /LL=69707 /UG_GENE=2400003L07Rik /UG_TITLE=RIKEN cDNA 2400003L07 gene /DEF=Mus musculus ES cells cDNA, RIKEN full-length enriched library, clone:2400003L07:IQ calmodulin-binding motif containing protein, full insert sequence.	9.77	18.27	9.77	13.32	16.57	14.44	9.9	18.6	28.83	163.99
1460466_at	RIKEN cDNA 1700047I17 gene	BB824055	73385	gb:BB824055 /DB_XREF=gi:17002298 /DB_XREF=BB824055 /CLONE=G830030N12 /FEA=mRNA /CNT=66 /TID=Mm.32508.1 /TIER=Stack /STK=9 /UG=Mm.32508 /LL=73385 /UG_GENE=1700047I17Rik /UG_TITLE=RIKEN cDNA 1700047I17 gene	534.5	466.78	416.83	393.36	477.92	1473.18	1085.3	1025.9	265.93	113.38
1460465_at	RIKEN cDNA A930038C07 gene	BE632850	68169	gb:BE632850 /DB_XREF=gi:9915538 /DB_XREF=uv95e02.x1 /CLONE=IMAGE:3414938 /FEA=mRNA /CNT=23 /TID=Mm.52392.1 /TIER=Stack /STK=11 /UG=Mm.52392 /LL=68169 /UG_GENE=A930038C07Rik /UG_TITLE=RIKEN cDNA A930038C07 gene	2010.76	1208.89	1027.43	688.94	238.12	12.13	31.38	35.56	100.27	20.5
1460464_at	RIKEN cDNA 2700089E24 gene	AV030118	381820	gb:AV030118 /DB_XREF=gi:4829666 /DB_XREF=AV030118 /CLONE=1500011E09 /FEA=mRNA /CNT=49 /TID=Mm.608.1 /TIER=Stack /STK=13 /UG=Mm.608 /LL=67129 /UG_GENE=2700089E24Rik /UG_TITLE=RIKEN cDNA 2700089E24 gene	485.9	431.61	442.74	436.83	328.26	358.82	354.62	403.3	133.86	56.88
1460463_at	RIKEN cDNA 4632413I24 gene	AK014573	74031	gb:AK014573.1 /DB_XREF=gi:12852511 /FEA=mRNA /CNT=16 /TID=Mm.133789.1 /TIER=Stack /STK=15 /UG=Mm.133789 /LL=74031 /UG_GENE=4632413I24Rik /UG_TITLE=RIKEN cDNA 4632413I24 gene /DEF=Mus musculus 0 day neonate skin cDNA, RIKEN full-length enriched library, clone:4632413I24:similar to HISTOCOMPATIBILITY ANTIGEN 60 (FRAGMENT), full insert sequence.	10.9	15.55	14.89	13.6	19.17	7.21	15.04	8	21.07	23.68
1460462_at	mediator of RNA polymerase II transcription, subunit 18 homolog (yeast)	AK012903	67219	gb:AK012903.1 /DB_XREF=gi:12849949 /FEA=mRNA /CNT=24 /TID=Mm.45929.1 /TIER=Stack /STK=16 /UG=Mm.45929 /LL=67219 /UG_GENE=2810046C01Rik /UG_TITLE=RIKEN cDNA 2810046C01 gene /DEF=Mus musculus 10, 11 days embryo whole body cDNA, RIKEN full-length enriched library, clone:2810046C01:homolog to CDNA FLJ20045 FIS, CLONE COL00548, full insert sequence.	46.2	57.12	59.65	58.78	72.33	76.42	47.91	67.3	116.94	96.27
1460461_at	RIKEN cDNA 4921521K07 gene	AK014940	70902	gb:AK014940.1 /DB_XREF=gi:12853069 /FEA=mRNA /CNT=31 /TID=Mm.55870.1 /TIER=Stack /STK=20 /UG=Mm.55870 /LL=70902 /UG_GENE=4921521K07Rik /UG_TITLE=RIKEN cDNA 4921521K07 gene /DEF=Mus musculus adult male testis cDNA, RIKEN full-length enriched library, clone:4921521K07:EF hand containing protein, full insert sequence.	5.43	9.92	11.03	10.31	6.14	6.07	10.31	8.39	17.87	7.28
1460460_a_at	golgi reassembly stacking protein 2	AK010664	70231	gb:AK010664.1 /DB_XREF=gi:12846269 /FEA=mRNA /CNT=29 /TID=Mm.23836.4 /TIER=Stack /STK=23 /UG=Mm.23836 /LL=70231 /UG_GENE=Grs2-pending /UG_TITLE=golgi reassembly stacking protein 2 /DEF=Mus musculus ES cells cDNA, RIKEN full-length enriched library, clone:2410043M02:golgi reassembly stacking protein 2, full insert sequence.	673.86	666.15	625.59	560.56	598.09	1039.12	753.07	943.03	667.22	522.68
1460459_at	progestin and adipoQ receptor family member V	AK002481	74090	gb:AK002481.1 /DB_XREF=gi:12832496 /FEA=mRNA /CNT=47 /TID=Mm.41387.1 /TIER=Stack /STK=27 /UG=Mm.41387 /LL=74090 /UG_GENE=0610010I15Rik /UG_TITLE=RIKEN cDNA 0610010I15 gene /DEF=Mus musculus adult male kidney cDNA, RIKEN full-length enriched library, clone:0610010I15:homolog to CDNA FLJ20190 FIS, CLONE COLF0714, full insert sequence.	7.41	4.58	6.1	6.6	3.52	12.72	4.88	10.08	39.77	8.14
1460458_at	cysteine-rich secretory protein LCCL domain containing 2	AK019034	78892	gb:AK019034.1 /DB_XREF=gi:12859037 /FEA=mRNA /CNT=176 /TID=Mm.133711.1 /TIER=Stack /STK=111 /UG=Mm.133711 /LL=78892 /UG_GENE=1810049K24Rik /UG_TITLE=RIKEN cDNA 1810049K24 gene /DEF=Mus musculus 10 day old male pancreas cDNA, RIKEN full-length enriched library, clone:1810049K24:homolog to LATE GESTATION LUNG PROTEIN 1, full insert sequence.	69.92	21.07	21.84	17.92	27.17	16.69	5.89	19.22	56.41	27.08
1460457_at	RIKEN cDNA 2810405F17 gene	AK012993	69975	gb:AK012993.1 /DB_XREF=gi:12850080 /FEA=mRNA /CNT=14 /TID=Mm.31786.1 /TIER=Stack /STK=9 /UG=Mm.31786 /LL=69975 /UG_GENE=2810405F17Rik /UG_TITLE=RIKEN cDNA 2810405F17 gene /DEF=Mus musculus 10, 11 days embryo whole body cDNA, RIKEN full-length enriched library, clone:2810405F17:unclassifiable transcript, full insert sequence.	27.69	37.35	44.9	51.54	51.65	26.6	19.06	19.95	21.09	43.71
1460456_at	RIKEN cDNA 2010316F05 gene	AV288141	67939	gb:AV288141 /DB_XREF=gi:16392139 /DB_XREF=AV288141 /CLONE=5033403O17 /FEA=mRNA /CNT=34 /TID=Mm.32803.1 /TIER=Stack /STK=10 /UG=Mm.32803 /LL=67939 /UG_GENE=2010316F05Rik /UG_TITLE=RIKEN cDNA 2010316F05 gene	479.84	382.4	409.11	377.73	270.84	301.29	360.12	268.26	324.43	306.27
1460455_at	RIKEN cDNA 1110059H15 gene	BB667784	68795	gb:BB667784 /DB_XREF=gi:16399233 /DB_XREF=BB667784 /CLONE=C730040M14 /FEA=mRNA /CNT=66 /TID=Mm.144337.1 /TIER=Stack /STK=13 /UG=Mm.144337 /LL=68795 /UG_GENE=1110059H15Rik /UG_TITLE=RIKEN cDNA 1110059H15 gene	675.99	638.03	632.32	575.3	491.88	530.75	497.88	559.13	373.91	528.2
1460454_at	RIKEN cDNA 2010001H14 gene	AK008008	69824	gb:AK008008.1 /DB_XREF=gi:12841927 /FEA=mRNA /CNT=19 /TID=Mm.46460.1 /TIER=Stack /STK=14 /UG=Mm.46460 /LL=69824 /UG_GENE=2010001H14Rik /UG_TITLE=RIKEN cDNA 2010001H14 gene /DEF=Mus musculus adult male small intestine cDNA, RIKEN full-length enriched library, clone:2010001H14:related to BIPHENYL-2,3-DIOL 1,2-DIOXYGENASE III-RELATED PROTEIN, full insert sequence.	4.68	3.78	7.98	7.67	5.8	6.97	11.22	8.79	27.02	106.44
1460453_at	T-cell activation GTPase activating protein 1	BM220475	72536	gb:BM220475 /DB_XREF=gi:17780568 /DB_XREF=C0941C08-3 /CLONE=C0941C08 /FEA=mRNA /CNT=53 /TID=Mm.28913.1 /TIER=Stack /STK=14 /UG=Mm.28913 /LL=72536 /UG_GENE=2610315E15Rik /UG_TITLE=RIKEN cDNA 2610315E15 gene	78.43	114.12	126.68	131.13	155.84	229.03	213.33	215.92	249.81	154.11
1460452_at	motile sperm domain containing 3	BC003880	68929	gb:BC003880.1 /DB_XREF=gi:14708430 /FEA=mRNA /CNT=41 /TID=Mm.41355.1 /TIER=Stack /STK=16 /UG=Mm.41355 /LL=78094 /UG_GENE=5133401H10Rik /UG_TITLE=RIKEN cDNA 5133401H10 gene /DEF=Mus musculus, Similar to RIKEN cDNA 1190005J19 gene, clone IMAGE:3496491, mRNA.	175.22	157.1	175.55	165.63	161.02	100.76	94.51	60.97	94.45	151.18
1460451_at	transmembrane protein 52	AK009779	69671	gb:AK009779.1 /DB_XREF=gi:12844785 /FEA=mRNA /CNT=22 /TID=Mm.45401.1 /TIER=Stack /STK=17 /UG=Mm.45401 /LL=69671 /UG_GENE=2310043I08Rik /UG_TITLE=RIKEN cDNA 2310043I08 gene /DEF=Mus musculus adult male tongue cDNA, RIKEN full-length enriched library, clone:2310043I08:unclassifiable, full insert sequence.	6.98	1.83	10.64	10.54	4.22	4.73	2.87	1.48	1	11.14
1460450_at	RIKEN cDNA E230022H04 gene	AK017359	225339	gb:AK017359.1 /DB_XREF=gi:12856557 /FEA=mRNA /CNT=271 /TID=Mm.86513.1 /TIER=Stack /STK=14 /UG=Mm.86513 /LL=71380 /UG_GENE=5430429D03Rik /UG_TITLE=RIKEN cDNA 5430429D03 gene /DEF=Mus musculus 6 days neonate head cDNA, RIKEN full-length enriched library, clone:5430429D03:unclassifiable transcript, full insert sequence.	482.19	419.01	496.39	466.47	483.03	479.69	387.42	494.31	428.07	218.23
1460449_at	RIKEN cDNA C030032C09 gene	BQ174247	77531	gb:BQ174247 /DB_XREF=gi:20349738 /DB_XREF=UI-M-DJ2-bvx-d-07-0-UI.s1 /CLONE=UI-M-DJ2-bvx-d-07-0-UI /FEA=mRNA /CNT=85 /TID=Mm.45416.1 /TIER=Stack /STK=18 /UG=Mm.45416 /LL=77531 /UG_GENE=C030032C09Rik /UG_TITLE=RIKEN cDNA C030032C09 gene	36.32	64.21	78.31	65.33	39.87	7.82	13.42	12.41	5.19	5.43
1460448_s_at	tetratricopeptide repeat domain 14	BM238672	67120	gb:BM238672 /DB_XREF=gi:17873942 /DB_XREF=K0521E04-3 /CLONE=K0521E04 /FEA=mRNA /CNT=100 /TID=Mm.87673.1 /TIER=Stack /STK=25 /UG=Mm.87673 /LL=70953 /UG_GENE=4931403I22Rik /UG_TITLE=RIKEN cDNA 4931403I22 gene	134.93	149.45	162.69	173.17	143.31	240.4	231.56	312.64	184.3	198.92
1460447_at	RIKEN cDNA 3000003F02 gene	AK019372	78895	gb:AK019372.1 /DB_XREF=gi:12859541 /FEA=mRNA /CNT=30 /TID=Mm.34344.1 /TIER=Stack /STK=21 /UG=Mm.34344 /LL=78895 /UG_GENE=3000003F02Rik /UG_TITLE=RIKEN cDNA 3000003F02 gene /DEF=Mus musculus 12 days embryo head cDNA, RIKEN full-length enriched library, clone:3000003F02:homolog to HYPOTHETICAL 80.7 KDA PROTEIN, full insert sequence.	61.92	93.16	92.98	92.55	149.04	165.47	115.61	229.14	176.57	105.84
1460446_at	tryptophan rich basic protein	BM898575	71446	gb:BM898575 /DB_XREF=gi:19381363 /DB_XREF=UI-M-DJ0-bsx-b-11-0-UI.s1 /CLONE=UI-M-DJ0-bsx-b-11-0-UI /FEA=mRNA /CNT=44 /TID=Mm.34669.1 /TIER=Stack /STK=23 /UG=Mm.34669 /LL=71446 /UG_GENE=5530402J05Rik /UG_TITLE=RIKEN cDNA 5530402J05 gene	803.25	837.19	687.35	651.62	850.58	508.36	406.54	782.92	529.74	325.26
1460445_at	splicing factor, arginine/serine-rich 2, interacting protein	AK012092	72193	gb:AK012092.1 /DB_XREF=gi:12848620 /FEA=mRNA /CNT=139 /TID=Mm.27790.1 /TIER=ConsEnd /STK=2 /UG=Mm.27790 /LL=72193 /UG_GENE=2610510E10Rik /UG_TITLE=RIKEN cDNA 2610510E10 gene /DEF=Mus musculus 10 days embryo whole body cDNA, RIKEN full-length enriched library, clone:2610510E10:homolog to NOVEL MEMBER OF SERINE-ARGININE DOMAIN PROTEIN, SR129, full insert sequence.	124.91	140.23	133.17	131.03	158.74	205.53	136.27	230.12	262.89	175.48
1460444_at	arrestin, beta 1	AK004614	109689	gb:AK004614.1 /DB_XREF=gi:12835904 /FEA=mRNA /CNT=85 /TID=Mm.495.1 /TIER=Stack /STK=27 /UG=Mm.495 /LL=74110 /UG_GENE=1200006I17Rik /UG_TITLE=RIKEN cDNA 1200006I17 gene /DEF=Mus musculus adult male lung cDNA, RIKEN full-length enriched library, clone:1200006I17:unclassifiable transcript, full insert sequence.	90.6	74.66	71.8	65.96	48.32	15.97	22.24	42.55	12.46	37.35
1460443_at	breast cancer metastasis-suppressor 1-like	AK003055	52592	gb:AK003055.1 /DB_XREF=gi:12833473 /FEA=mRNA /CNT=72 /TID=Mm.24761.1 /TIER=Stack /STK=29 /UG=Mm.24761 /LL=71698 /UG_GENE=0710008O11Rik /UG_TITLE=RIKEN cDNA 0710008O11 gene /DEF=Mus musculus adult male brain cDNA, RIKEN full-length enriched library, clone:0710008O11:homolog to BREAST CANCER METASTASIS-SUPPRESSOR 1, full insert sequence.	316.86	338.68	315.88	298.15	262.86	420.79	343.91	396.23	273.84	276.89
1460442_at	ribosomal protein S19	AI594148	20085	gb:AI594148 /DB_XREF=gi:4603196 /DB_XREF=vn08c09.y1 /CLONE=IMAGE:1020592 /FEA=mRNA /CNT=44 /TID=Mm.103634.2 /TIER=ConsEnd /STK=0 /UG=Mm.103634 /LL=20085 /UG_GENE=Rps19 /UG_TITLE=ribosomal protein S19	110.99	106.42	98.73	91.73	84.14	93.76	97.83	111.42	116.99	33.06
1460441_at	zinc finger, X-linked, duplicated A	BF660409	74439	gb:BF660409 /DB_XREF=gi:11925543 /DB_XREF=maa89e02.x1 /CLONE=IMAGE:3823970 /FEA=mRNA /CNT=54 /TID=Mm.62658.1 /TIER=Stack /STK=31 /UG=Mm.62658 /LL=74439 /UG_GENE=4933406P09Rik /UG_TITLE=RIKEN cDNA 4933406P09 gene	54.44	70.84	67.35	74.38	63.62	160.02	145.82	137.99	48.76	13.9
1460440_at	latrophilin 3	BE945410	319387	gb:BE945410 /DB_XREF=gi:10523169 /DB_XREF=UI-M-BZ0-axm-f-12-0-UI.s1 /CLONE=UI-M-BZ0-axm-f-12-0-UI /FEA=mRNA /CNT=82 /TID=Mm.89629.1 /TIER=Stack /STK=35 /UG=Mm.89629 /LL=74495 /UG_GENE=5430402I23Rik /UG_TITLE=RIKEN cDNA 5430402I23 gene	75.45	65.7	45.81	39.42	27.39	16.22	16.53	14.37	13.1	10.78
1460439_at	cDNA sequence BC033915	AK017789	70661	gb:AK017789.1 /DB_XREF=gi:12857214 /FEA=mRNA /CNT=50 /TID=Mm.26554.1 /TIER=Stack /STK=38 /UG=Mm.26554 /LL=70661 /UG_GENE=5730525O22Rik /UG_TITLE=RIKEN cDNA 5730525O22 gene /DEF=Mus musculus 8 days embryo whole body cDNA, RIKEN full-length enriched library, clone:5730525O22:hypothetical protein, full insert sequence.	89.46	99.06	88.49	85.41	96.24	135.65	202.34	133.41	124.15	93.25
1460438_at	LysM, putative peptidoglycan-binding, domain containing 1	AK011517	217779	gb:AK011517.1 /DB_XREF=gi:12847692 /FEA=mRNA /CNT=68 /TID=Mm.5326.1 /TIER=Stack /STK=44 /UG=Mm.5326 /LL=72159 /UG_GENE=2610022K04Rik /UG_TITLE=RIKEN cDNA 2610022K04 gene /DEF=Mus musculus 10 days embryo whole body cDNA, RIKEN full-length enriched library, clone:2610022K04:homolog to HYPOTHETICAL 25.0 KDA PROTEIN, full insert sequence.	61.97	55.82	57.01	59.35	55.15	81.92	102.7	77.59	95.42	50.57
1460437_at	pleckstrin homology, Sec7 and coiled/coil domains 4	AK010908	72318	gb:AK010908.1 /DB_XREF=gi:12846673 /FEA=mRNA /CNT=71 /TID=Mm.32911.1 /TIER=Stack /STK=45 /UG=Mm.32911 /LL=72318 /UG_GENE=2510004M07Rik /UG_TITLE=RIKEN cDNA 2510004M07 gene /DEF=Mus musculus 13 days embryo liver cDNA, RIKEN full-length enriched library, clone:2510004M07:hypothetical protein, full insert sequence.	5.38	5.42	9.19	12.47	3.57	5.16	8.63	5.31	3.85	7.07
1460436_at	N-deacetylase/N-sulfotransferase (heparan glucosaminyl) 1	BI652065	15531	gb:BI652065 /DB_XREF=gi:15566301 /DB_XREF=603298847F1 /CLONE=IMAGE:5339698 /FEA=mRNA /CNT=191 /TID=Mm.181862.1 /TIER=Stack /STK=31 /UG=Mm.181862 /LL=74141 /UG_GENE=1200015G06Rik /UG_TITLE=RIKEN cDNA 1200015G06 gene	850.32	829.86	879.12	837.26	803.9	668.38	849.6	836.24	1185.77	219.46
1460435_at	RIKEN cDNA 1500002O20 gene	AK005126	71997	gb:AK005126.1 /DB_XREF=gi:12836834 /FEA=mRNA /CNT=91 /TID=Mm.29930.1 /TIER=Stack /STK=51 /UG=Mm.29930 /LL=71997 /UG_GENE=1500002O20Rik /UG_TITLE=RIKEN cDNA 1500002O20 gene /DEF=Mus musculus adult male cerebellum cDNA, RIKEN full-length enriched library, clone:1500002O20:homolog to CDNA FLJ12886 FIS, CLONE NT2RP2004041, WEAKLY SIMILAR TO SYNAPSINS IA AND IB, full insert sequence.	81.18	90.71	100.64	88.78	104.96	74.74	83.88	76.39	96.54	89.75
1460434_at	FUN14 domain containing 2	AI510221	67391	gb:AI510221 /DB_XREF=gi:4409126 /DB_XREF=vb95e05.y1 /CLONE=IMAGE:764768 /FEA=mRNA /CNT=115 /TID=Mm.24543.2 /TIER=Stack /STK=21 /UG=Mm.24543 /LL=67391 /UG_GENE=4833415N24Rik /UG_TITLE=RIKEN cDNA 4833415N24 gene	466.71	488.42	437.45	379.21	279.92	279.34	251.27	346.04	168.31	45.55
1460433_at	ectonucleoside triphosphate diphosphohydrolase 6	BM204496	12497	gb:BM204496 /DB_XREF=gi:17759380 /DB_XREF=C0270B04-3 /CLONE=C0270B04 /FEA=mRNA /CNT=73 /TID=Mm.25640.1 /TIER=Stack /STK=60 /UG=Mm.25640 /LL=72561 /UG_GENE=2700026H11Rik /UG_TITLE=RIKEN cDNA 2700026H11 gene	79.77	90.94	78.13	65.35	104.4	135.18	120.13	237.74	173.47	135.74
1460432_a_at	eukaryotic translation initiation factor 3, subunit 6	AK002576	16341	gb:AK002576.1 /DB_XREF=gi:12832659 /GEN=Int6 /FEA=mRNA /CNT=196 /TID=Mm.880.1 /TIER=Stack /STK=65 /UG=Mm.880 /LL=16341 /UG_TITLE=mammary tumor integration site 6 /DEF=Mus musculus adult male kidney cDNA, RIKEN full-length enriched library, clone:0610012A16:mammary tumor integration site 6, full insert sequence.	6850.06	6448.49	6672.86	6212.48	6443.77	6696.44	6290.43	5965.32	4885.12	5312.17
1460431_at	glucosaminyl (N-acetyl) transferase 1, core 2	AK017462	14537	gb:AK017462.1 /DB_XREF=gi:12856708 /FEA=mRNA /CNT=115 /TID=Mm.40617.1 /TIER=Stack /STK=93 /UG=Mm.40617 /LL=71444 /UG_GENE=5630400D21Rik /UG_TITLE=RIKEN cDNA 5630400D21 gene /DEF=Mus musculus 6 days embryo whole body cDNA, RIKEN full-length enriched library, clone:5630400D21:unclassifiable transcript, full insert sequence.	13.63	20.19	31.34	29.51	29.72	11.89	11.52	11.19	10.4	161.99
1460430_at	RAP2C, member of RAS oncogene family	AK008416	72065	gb:AK008416.1 /DB_XREF=gi:12842586 /FEA=mRNA /CNT=188 /TID=Mm.43152.2 /TIER=Stack /STK=107 /UG=Mm.43152 /LL=72065 /UG_GENE=2010200P20Rik /UG_TITLE=RIKEN cDNA 2010200P20 gene /DEF=Mus musculus adult male small intestine cDNA, RIKEN full-length enriched library, clone:2010200P20:unclassifiable transcript, full insert sequence.	705.23	610.74	656.15	625.78	406.96	515.48	495.27	494.16	340.78	214.82
1460429_at	cell division cycle 5-like (S. pombe)	AK004547	71702	gb:AK004547.1 /DB_XREF=gi:12835788 /FEA=mRNA /CNT=233 /TID=Mm.28270.1 /TIER=Stack /STK=122 /UG=Mm.28270 /LL=71702 /UG_GENE=Cdc5l /UG_TITLE=cell division cycle 5-like (S. pombe) /DEF=Mus musculus adult male lung cDNA, RIKEN full-length enriched library, clone:1200002I02:cell division cycle 5-like (S. pombe), full insert sequence.	1017.91	1013.34	958.04	982.83	998.87	730.88	703.12	991	1766.22	2941.9
1460428_at	RIKEN cDNA 1100001D10 gene	BC003286	68420	gb:BC003286.1 /DB_XREF=gi:14707765 /FEA=mRNA /CNT=298 /TID=Mm.29377.1 /TIER=Stack /STK=188 /UG=Mm.29377 /LL=68420 /UG_GENE=1100001D10Rik /UG_TITLE=RIKEN cDNA 1100001D10 gene /DEF=Mus musculus, Similar to RIKEN cDNA 1100001D10 gene, clone IMAGE:3582399, mRNA.	861.19	847.48	935.48	946.78	1101.42	905.13	1216.28	1006.4	1236.42	841.64
1460427_a_at	a disintegrin and metalloprotease domain 28	AV380671	13522	gb:AV380671 /DB_XREF=gi:6429748 /DB_XREF=AV380671 /CLONE=9230028O17 /FEA=mRNA /CNT=2 /TID=Mm.157910.3 /TIER=ConsEnd /STK=1 /UG=Mm.157910 /LL=13522 /UG_GENE=Adam28 /UG_TITLE=a disintegrin and metalloprotease domain 28	5.81	9.99	14.73	10.05	11.93	14.05	11.61	6.39	15.61	10.19
1460426_at	RIKEN cDNA 9430063L05 gene	AI639670	229622	gb:AI639670 /DB_XREF=gi:4702779 /DB_XREF=vv36d12.x1 /CLONE=IMAGE:1224503 /FEA=mRNA /CNT=37 /TID=Mm.221064.1 /TIER=Stack /STK=18 /UG=Mm.221064 /UG_TITLE=Mus musculus, clone IMAGE:5401194, mRNA	79.92	55.65	51.17	44.59	42.82	112.17	123.6	81.09	37.01	31.52
1460425_at	RIKEN cDNA 1700001C19 gene	AI195035	75462	gb:AI195035 /DB_XREF=gi:3747641 /DB_XREF=ui59g06.x1 /CLONE=IMAGE:1886746 /FEA=mRNA /CNT=24 /TID=Mm.46129.1 /TIER=ConsEnd /STK=0 /UG=Mm.46129 /LL=75462 /UG_GENE=1700001C19Rik /UG_TITLE=RIKEN cDNA 1700001C19 gene	32.67	35.56	30.48	27.55	35.06	22.45	21.33	21.25	16.51	29.88
1460424_at	RIKEN cDNA 1810008O21 gene	BI411309	69094	gb:BI411309 /DB_XREF=gi:15172245 /DB_XREF=602964441F1 /CLONE=IMAGE:5119763 /FEA=mRNA /CNT=57 /TID=Mm.29633.1 /TIER=Stack /STK=34 /UG=Mm.29633 /LL=69094 /UG_GENE=1810008O21Rik /UG_TITLE=RIKEN cDNA 1810008O21 gene	600.92	574.55	564.11	502.63	661.98	675.02	716.89	623.77	580.43	346.6
1460423_x_at	Ig kappa chain	U29768	381774	gb:U29768.1 /DB_XREF=gi:896134 /FEA=mRNA /CNT=1 /TID=Mm.104747.25 /TIER=ConsEnd /STK=0 /UG=Mm.104747 /LL=16114 /UG_GENE=Igk-V28 /DEF=Mus musculus anti-DNA antibody Ig kappa chain mRNA, V-J region, hybridoma 84.11, partial cds. /PROD=Ig kappa chain	5.78	10.24	8.08	9.98	8.82	2.69	4.66	3.16	3.7	3.6
1460422_at	DNA segment, KIST 5	U80892	27490	gb:U80892.1 /DB_XREF=gi:2228572 /FEA=mRNA /CNT=1 /TID=Mm.195103.1 /TIER=ConsEnd /STK=0 /UG=Mm.195103 /LL=27490 /UG_GENE=D0Kist5 /UG_TITLE=DNA segment, KIST 5 /DEF=Mus musculus CAG trinucleotide repeat mRNA, partial sequence.	5.41	2.5	3.6	4.2	4.91	6.59	5.07	5.9	5.91	4.58
1460421_at	zinc finger protein 133	AF332089	171588	gb:AF332089.1 /DB_XREF=gi:14193744 /FEA=mRNA /CNT=2 /TID=Mm.219521.1 /TIER=ConsEnd /STK=0 /UG=Mm.219521 /LL=171588 /UG_GENE=Zfp133 /UG_TITLE=zinc finger protein 133 /DEF=Mus musculus strain ISS zinc finger protein 133-like protein mRNA, partial sequence.	91.79	76.65	69.53	63.36	62.85	31.85	38.12	26.68	18.97	50.01
1460420_a_at	epidermal growth factor receptor	AF277898	13649	gb:AF277898.1 /DB_XREF=gi:12658302 /GEN=Egfr /FEA=mRNA /CNT=1 /TID=Mm.8534.3 /TIER=ConsEnd /STK=0 /UG=Mm.8534 /LL=13649 /DEF=Mus musculus truncated epidermal growth factor receptor (Egfr) mRNA, partial cds; alternatively spliced. /PROD=truncated epidermal growth factor receptor	224.44	168.38	170.94	163.19	120.39	154.07	172.61	104.31	194.78	48.16
1460419_a_at	protein kinase C, beta 1	X59274	18751	gb:X59274.1 /DB_XREF=gi:50185 /FEA=mRNA /CNT=1 /TID=Mm.4182.2 /TIER=ConsEnd /STK=0 /UG=Mm.4182 /LL=18751 /UG_GENE=Prkcb /UG_TITLE=protein kinase C, beta /DEF=M.musculus mRNA brain protein kinase C beta-I.	343.83	356.28	344.06	466.61	536.8	54.73	39.62	74.82	173.56	376.86
1460418_x_at	histocompatibility 2, T region locus 18	X03052	15033	gb:X03052.1 /DB_XREF=gi:54820 /FEA=mRNA /CNT=2 /TID=Mm.42053.1 /TIER=ConsEnd /STK=0 /UG=Mm.42053 /LL=15033 /UG_GENE=H2-T18 /DEF=Mouse mRNA for thymus-leukemia (TL) antigen Tla(a)-3 exons 3-6. /PROD=TL antigen	1.54	4.28	7.59	1.62	4.4	19.23	4.6	8.45	6.94	1.9
1460417_at	cDNA sequence AB041803	AB041803	232685	gb:AB041803.1 /DB_XREF=gi:7670531 /FEA=mRNA /CNT=4 /TID=Mm.38558.1 /TIER=ConsEnd /STK=0 /UG=Mm.38558 /UG_TITLE=Mus musculus brain cDNA, clone MNCb-1768 /DEF=Mus musculus brain cDNA, clone MNCb-1768.	14.61	10.03	17.21	17.37	18.27	5.18	30.02	18.69	25.33	6.65
1460416_s_at	component of Sp100-rs	M55219	114564	gb:M55219.1 /DB_XREF=gi:194037 /FEA=mRNA /CNT=4 /TID=Mm.99965.1 /TIER=ConsEnd /STK=0 /UG=Mm.99965 /LL=110955 /UG_GENE=D1Lub1 /UG_TITLE=DNA segment, Chr 1, Lubeck 1 /DEF=Mouse HSR mRNA, clone pMmHSRc-(1,3,3E,10 and 10E).	11.5	16.56	7.62	15.01	13.31	9.64	13.15	7.92	11.14	16.56
1460415_a_at	tumor necrosis factor receptor superfamily, member 5	AI385482	21939	gb:AI385482 /DB_XREF=gi:4198937 /DB_XREF=mj73a08.y1 /CLONE=IMAGE:481718 /FEA=mRNA /CNT=5 /TID=Mm.4966.2 /TIER=ConsEnd /STK=0 /UG=Mm.4966 /LL=21939 /UG_GENE=Tnfrsf5 /UG_TITLE=tumor necrosis factor receptor superfamily, member 5	25.88	10.34	23.55	17.83	17.9	33.93	22.56	18.82	22.55	24.33
1460414_at	expressed sequence AW822216	BC025848	98733	gb:BC025848.1 /DB_XREF=gi:19483999 /FEA=mRNA /CNT=8 /TID=Mm.197693.1 /TIER=ConsEnd /STK=0 /UG=Mm.197693 /DEF=Mus musculus, clone IMAGE:5009820, mRNA, partial cds. /PROD=Unknown (protein for IMAGE:5009820)	94.11	80.71	80.41	76.2	41.28	35.18	48.91	40.25	14.55	37.63
1460413_s_at	zinc finger, DHHC domain containing 1	BC026570	70796	gb:BC026570.1 /DB_XREF=gi:20071687 /FEA=mRNA /CNT=21 /TID=Mm.100917.1 /TIER=ConsEnd /STK=0 /UG=Mm.100917 /DEF=Mus musculus, clone IMAGE:4984252, mRNA, partial cds. /PROD=Unknown (protein for IMAGE:4984252)	48.15	27.46	39.94	38.7	28.38	57.89	93.61	89.4	99.38	5.32
1460412_at	RIKEN cDNA 1600015H20 gene	AA222756	70370	gb:AA222756 /DB_XREF=gi:1843067 /DB_XREF=mv71c11.r1 /CLONE=IMAGE:660500 /FEA=mRNA /CNT=24 /TID=Mm.30716.1 /TIER=ConsEnd /STK=0 /UG=Mm.30716 /LL=70370 /UG_GENE=1600015H20Rik /UG_TITLE=RIKEN cDNA 1600015H20 gene	287.02	176.22	105.33	69.42	34.66	7.54	16.77	51.72	2.47	12.42
1460411_s_at	expressed sequence AW548124	BC022157	106522	gb:BC022157.1 /DB_XREF=gi:18381057 /FEA=mRNA /CNT=32 /TID=Mm.21597.1 /TIER=ConsEnd /STK=0 /UG=Mm.21597 /LL=106522 /UG_GENE=AI115348 /DEF=Mus musculus, clone IMAGE:5134400, mRNA, partial cds. /PROD=Unknown (protein for IMAGE:5134400)	101.25	65.5	55.67	57.74	38.48	72.37	100	79.12	25.67	32.98
1460410_at	RIKEN cDNA 2310079F23 gene	BB095491	78890	gb:BB095491 /DB_XREF=gi:8740525 /DB_XREF=BB095491 /CLONE=9430051F01 /FEA=mRNA /CNT=29 /TID=Mm.98522.1 /TIER=Stack /STK=8 /UG=Mm.98522 /LL=78890 /UG_GENE=2310079F23Rik /UG_TITLE=RIKEN cDNA 2310079F23 gene	23.12	28.86	32.41	29.77	37.83	40.48	37.78	82.54	71.38	49.81
1460409_at	carnitine palmitoyltransferase 1a, liver	AI987925	12894	gb:AI987925 /DB_XREF=gi:5819719 /DB_XREF=um08h07.x1 /CLONE=IMAGE:2182525 /FEA=mRNA /CNT=146 /TID=Mm.18522.1 /TIER=Stack /STK=11 /UG=Mm.18522 /LL=12894 /UG_GENE=Cpt1a /UG_TITLE=carnitine palmitoyltransferase 1, liver	858.8	1091.92	1208.33	1555.69	646.08	468.25	492.78	607.21	292.16	545.83
1460408_at	gamma-aminobutyric acid (GABA-A) receptor, subunit gamma 1	AF156490	14405	gb:AF156490.1 /DB_XREF=gi:5453384 /GEN=Gabrg1 /FEA=mRNA /CNT=119 /TID=Mm.147354.1 /TIER=Stack /STK=77 /UG=Mm.147354 /LL=14405 /DEF=Mus musculus gamma-aminobutyric acid A receptor gamma 1 subunit (Gabrg1) mRNA, partial cds. /PROD=gamma-aminobutyric acid A receptor gamma 1subunit	4.7	6.34	4.55	6.98	5.4	2.01	3.09	9.1	12.37	6.91
1460407_at	Spi-B transcription factor (Spi-1/PU.1 related)	BM244106	272382	gb:BM244106 /DB_XREF=gi:17879376 /DB_XREF=K0706F01-3 /CLONE=K0706F01 /FEA=mRNA /CNT=21 /TID=Mm.8012.1 /TIER=Stack /STK=10 /UG=Mm.8012 /UG_TITLE=Mus musculus Ets transcription factor Spi-B, partial cds	13.82	16.04	13.67	10.59	12.98	7.81	6.07	6.97	9.79	14.71
1460406_at	expressed sequence AI427122	BC026410	102502	gb:BC026410.1 /DB_XREF=gi:20071379 /FEA=mRNA /CNT=33 /TID=Mm.11869.1 /TIER=Stack /STK=14 /UG=Mm.11869 /DEF=Mus musculus, clone IMAGE:4216549, mRNA, partial cds. /PROD=Unknown (protein for IMAGE:4216549)	23.03	84.47	74.13	83.88	151	85.89	63.75	54.75	4.98	178.91
1460405_at	Rho guanine nucleotide exchange factor (GEF) 10-like	AV238183	72754	gb:AV238183 /DB_XREF=gi:15405132 /DB_XREF=AV238183 /CLONE=4732426B21 /FEA=mRNA /CNT=69 /TID=Mm.29329.1 /TIER=Stack /STK=15 /UG=Mm.29329 /UG_TITLE=Mus musculus, clone IMAGE:4016433, mRNA, partial cds	62.41	63.57	71.26	67.92	53.7	78.54	129.59	95.05	251.66	74.97
1460404_at	chromosome 9 open reading frame 102-like	BC026917	432766	gb:BC026917.1 /DB_XREF=gi:20072480 /FEA=mRNA /CNT=48 /TID=Mm.45349.1 /TIER=Stack /STK=18 /UG=Mm.45349 /LL=69403 /UG_GENE=1700019D06Rik /DEF=Mus musculus, Similar to RIKEN cDNA 1700019D06 gene, clone IMAGE:3711435, mRNA, partial cds. /PROD=Similar to RIKEN cDNA 1700019D06 gene	362	364.15	353.66	372.44	313.97	246.92	237.96	340.08	459.61	332.81
1460403_at	PC4 and SFRS1 interacting protein 1	BF117241	101739	gb:BF117241 /DB_XREF=gi:10986698 /DB_XREF=uy96h07.x1 /CLONE=IMAGE:3667453 /FEA=mRNA /CNT=29 /TID=Mm.28287.2 /TIER=Stack /STK=22 /UG=Mm.28287 /LL=101739 /UG_GENE=AU015605 /UG_TITLE=expressed sequence AU015605	246.31	332.54	386.7	470.07	595.84	795.56	600.27	745.87	886.51	1393.48
1460402_at	bromodomain and PHD finger containing, 1	BG075579	78783	gb:BG075579 /DB_XREF=gi:12558148 /DB_XREF=H3149A02-3 /CLONE=H3149A02 /FEA=mRNA /CNT=78 /TID=Mm.80773.1 /TIER=Stack /STK=28 /UG=Mm.80773 /LL=78783 /UG_GENE=4833438B11Rik /UG_TITLE=RIKEN cDNA 4833438B11 gene	188.53	163.73	176.34	195.45	166.03	222.33	274.79	292.6	340.48	233.02
1460401_at	RIKEN cDNA 2310050N11 gene	BC022925	66967	gb:BC022925.1 /DB_XREF=gi:18606139 /FEA=mRNA /CNT=88 /TID=Mm.21954.1 /TIER=Stack /STK=37 /UG=Mm.21954 /LL=66967 /UG_GENE=2310050N11Rik /DEF=Mus musculus, clone IMAGE:3984921, mRNA, partial cds. /PROD=Unknown (protein for IMAGE:3984921)	1585.4	1294.16	1119.6	1007.82	705.07	433	431.62	490.48	510.59	529.68
1460400_at	spastic paraplegia 4 homolog (human)	AK007793	50850	gb:AK007793.1 /DB_XREF=gi:12841565 /GEN=Spg4 /FEA=mRNA /CNT=83 /TID=Mm.19804.1 /TIER=Stack /STK=40 /UG=Mm.19804 /LL=50850 /UG_TITLE=spastic paraplegia 4 homolog (human) /DEF=Mus musculus 10 day old male pancreas cDNA, RIKEN full-length enriched library, clone:1810046H01:spastic paraplegia 4 homolog (human), full insert sequence.	186.21	163.61	182.27	200.91	255.33	613.41	667.19	449.16	413.63	335.86
1460399_at	cDNA sequence BC018601	AV108872	104479	gb:AV108872 /DB_XREF=gi:16381923 /DB_XREF=AV108872 /CLONE=2510049A15 /FEA=mRNA /CNT=127 /TID=Mm.27785.1 /TIER=Stack /STK=45 /UG=Mm.27785 /LL=104479 /UG_GENE=AU018638 /UG_TITLE=expressed sequence AU018638	97.64	91.02	90.3	87.04	108.92	175.7	125.37	163.17	201.44	391.21
1460398_at	PHD finger protein 8	BG070151	320595	gb:BG070151 /DB_XREF=gi:12552720 /DB_XREF=H3084C04-3 /CLONE=H3084C04 /FEA=mRNA /CNT=83 /TID=Mm.17156.1 /TIER=Stack /STK=54 /UG=Mm.17156 /UG_TITLE=Mus musculus, clone IMAGE:3672104, mRNA	216.9	189.26	203.05	172.24	163.92	295.95	269.62	233.34	225.89	202.5
1460397_at	armadillo repeat containing 6	BB402275	76813	gb:BB402275 /DB_XREF=gi:16415435 /DB_XREF=BB402275 /CLONE=C330026M24 /FEA=mRNA /CNT=82 /TID=Mm.27241.1 /TIER=Stack /STK=64 /UG=Mm.27241 /LL=102338 /UG_GENE=AW554412 /UG_TITLE=expressed sequence AW554412	197.86	215.63	222.1	219.82	371.79	239.47	228.49	266.73	184.66	145.89
1460396_at	DEAD (Asp-Glu-Ala-Asp) box polypeptide 54	AK010484	71990	gb:AK010484.1 /DB_XREF=gi:12845964 /FEA=mRNA /CNT=180 /TID=Mm.24495.1 /TIER=Stack /STK=93 /UG=Mm.24495 /LL=71990 /UG_GENE=2410015A15Rik /UG_TITLE=RIKEN cDNA 2410015A15 gene /DEF=Mus musculus ES cells cDNA, RIKEN full-length enriched library, clone:2410015A15:related to SIMILAR ATP-DEPENDENT RNA HELICASE, full insert sequence.	190.84	206.28	207.14	227.5	309.95	439.83	466.66	397.15	603.79	432.14
1460395_at	NudC domain containing 3	BB139222	209586	gb:BB139222 /DB_XREF=gi:16267367 /DB_XREF=BB139222 /CLONE=9830164A07 /FEA=mRNA /CNT=337 /TID=Mm.25321.1 /TIER=Stack /STK=203 /UG=Mm.25321 /UG_TITLE=Mus musculus, Similar to KIAA1068 protein, clone IMAGE:4236345, mRNA, partial cds	546.88	527.56	494.85	546.07	469.8	226.78	227.3	254.52	385.35	486.04
1460394_a_at	inositol polyphosphate phosphatase-like 1	BB769433	16332	gb:BB769433 /DB_XREF=gi:16211975 /DB_XREF=BB769433 /CLONE=G370096A18 /FEA=FLmRNA /CNT=126 /TID=Mm.153865.1 /TIER=Stack /STK=12 /UG=Mm.153865 /LL=16332 /UG_GENE=Inppl1 /UG_TITLE=inositol polyphosphate phosphatase-like 1 /FL=gb:AF162781.1	212.43	249.11	262.61	303.48	350.16	645.8	818.92	603.39	465.36	331.35
1460393_a_at	dual specificity phosphatase 7	BE136125	235584	gb:BE136125 /DB_XREF=gi:8598625 /DB_XREF=ug25f02.x1 /CLONE=IMAGE:1532667 /FEA=FLmRNA /CNT=101 /TID=Mm.28030.1 /TIER=Stack /STK=8 /UG=Mm.28030 /UG_TITLE=Mus musculus, clone MGC:11703 IMAGE:3964527, mRNA, complete cds /FL=gb:BC010207.1	38.65	30.87	31.92	37.01	44.88	107.61	81.91	107.94	33.32	41.66
1460392_a_at	enhancer of yellow 2 homolog (Drosophila)	BB610210	223527	gb:BB610210 /DB_XREF=gi:16451776 /DB_XREF=BB610210 /CLONE=1500039P13 /FEA=FLmRNA /CNT=66 /TID=Mm.203936.1 /TIER=Stack /STK=12 /UG=Mm.203936 /LL=67429 /UG_GENE=4921532K09Rik /UG_TITLE=RIKEN cDNA 4921532K09 gene /FL=gb:AF173297.1	1375.6	1299.64	1198.68	1166.12	1265.99	1441.79	1259.3	1511.02	1209.74	919.04
1460391_at	RIKEN cDNA 2810409H07 gene	AK013055	67059	gb:AK013055.1 /DB_XREF=gi:12850182 /FEA=FLmRNA /CNT=226 /TID=Mm.22661.1 /TIER=Stack /STK=21 /UG=Mm.22661 /LL=67059 /UG_GENE=2810409H07Rik /UG_TITLE=RIKEN cDNA 2810409H07 gene /DEF=Mus musculus 10, 11 days embryo whole body cDNA, RIKEN full-length enriched library, clone:2810409H07:homolog to PTD004, full insert sequence. /FL=gb:BC011318.1	85.97	143.31	133.65	136.63	221.13	310.4	218.24	250.71	309.13	206.9
1460390_at	sortilin-related receptor, LDLR class A repeats-containing	BI648081	20660	gb:BI648081 /DB_XREF=gi:15562317 /DB_XREF=603279289F1 /CLONE=IMAGE:5319454 /FEA=FLmRNA /CNT=65 /TID=Mm.5396.1 /TIER=ConsEnd /STK=0 /UG=Mm.5396 /LL=20660 /UG_GENE=Sorl1 /UG_TITLE=sortilin-related receptor, LDLR class A repeats-containing /FL=gb:AB015790.1	23.79	15.28	21.27	16.79	15.69	10.43	5.02	8.02	115.62	79.64
1460389_at	cyclin-dependent kinase 8	BC025046	264064	gb:BC025046.1 /DB_XREF=gi:19263841 /FEA=FLmRNA /CNT=111 /TID=Mm.219645.1 /TIER=FL+Stack /STK=58 /UG=Mm.219645 /DEF=Mus musculus, clone MGC:37111 IMAGE:4952234, mRNA, complete cds. /PROD=Unknown (protein for MGC:37111) /FL=gb:BC025046.1	347.6	405.91	483.27	450.51	730.64	1081.92	896.13	1110.63	602.02	737.39
1460388_at	RIKEN cDNA 4632408A20 gene	BC002159	217700	gb:BC002159.1 /DB_XREF=gi:12805378 /FEA=FLmRNA /CNT=1 /TID=Mm.49245.1 /TIER=FL /STK=1 /UG=Mm.49245 /LL=74037 /UG_GENE=4632408A20Rik /DEF=Mus musculus, Similar to acyl-CoA thioesterase 1, cytosolic, clone MGC:7304 IMAGE:3485583, mRNA, complete cds. /PROD=Similar to acyl-CoA thioesterase 1, cytosolic /FL=gb:BC002159.1	34.19	31.15	27.6	25.27	30.18	14.91	6.33	6.31	13.27	27.83
1460387_a_at	yolk sac gene 2	AF156856	22619	gb:AF156856.1 /DB_XREF=gi:5917656 /FEA=FLmRNA /CNT=1 /TID=Mm.196345.2 /TIER=FL /STK=1 /UG=Mm.196345 /LL=22619 /UG_GENE=Ysg2 /DEF=Mus musculus cytosolic sialic acid 9-O-acetylesterase mRNA, complete cds. /PROD=cytosolic sialic acid 9-O-acetylesterase /FL=gb:AF156856.1	152.19	119.62	123.45	112.72	57.37	63.9	82.36	64.32	179.24	154.95
1460386_a_at	solute carrier family 1 (neuronal/epithelial high affinity glutamate transporter, system Xag), member 1	AF087578	20510	gb:AF087578.1 /DB_XREF=gi:3659525 /GEN=ASEC1 /FEA=FLmRNA /CNT=1 /TID=Mm.24741.3 /TIER=FL /STK=1 /UG=Mm.24741 /LL=20510 /DEF=Mus musculus antisense product of high-affinity glutamate transporter EAAC1 and EAAC2 (ASEC1) mRNA, complete cds. /PROD=antisense product of high-affinity glutamatetransporter EAAC1 and EAAC2 /FL=gb:AF087578.1	5.81	5.93	11.69	9.74	9.57	2.61	8.09	7.21	6.37	18.17
1460385_a_at	zinc finger protein 179	AB013097	22671	gb:AB013097.1 /DB_XREF=gi:3834363 /FEA=FLmRNA /CNT=2 /TID=Mm.89201.2 /TIER=FL /STK=1 /UG=Mm.89201 /LL=22671 /UG_GENE=Zfp179 /DEF=Mus musculus mRNA for brain finger protein, complete cds. /PROD=brain finger protein /FL=gb:AB013097.1	6.82	7.48	4.92	6.44	5.79	21.76	12.47	11.86	15.73	4.17
1460384_a_at	AT rich interactive domain 4B (Rbp1 like)	BC024724	94246	gb:BC024724.1 /DB_XREF=gi:19353504 /FEA=FLmRNA /CNT=3 /TID=Mm.41138.1 /TIER=FL /STK=1 /UG=Mm.41138 /LL=70738 /UG_GENE=6330417L24Rik /DEF=Mus musculus, Similar to RBP1-like protein, clone MGC:36654 IMAGE:5364182, mRNA, complete cds. /PROD=Similar to RBP1-like protein /FL=gb:BC024724.1	92.68	85.83	79.2	68.36	69.94	122	95.21	117.19	119.39	123.09
1460383_at	guanine nucleotide binding protein, alpha o	M36778	14681	gb:M36778.1 /DB_XREF=gi:951087 /GEN=G0B-alpha /FEA=FLmRNA /CNT=4 /TID=Mm.20964.2 /TIER=FL /STK=1 /UG=Mm.20964 /LL=14681 /DEF=Mouse GTP-binding protein alpha subunit (G0B-alpha) mRNA, complete cds. /PROD=GTP-binding protein alpha subunit /FL=gb:M36778.1	63.46	57.06	71.13	62.27	67.75	12.94	14.18	11.43	7.25	58.19
1460382_at	cDNA sequence BC020535	BC020535	228788	gb:BC020535.1 /DB_XREF=gi:18088218 /FEA=FLmRNA /CNT=4 /TID=Mm.216317.1 /TIER=FL /STK=1 /UG=Mm.216317 /DEF=Mus musculus, Similar to chromosome 20 open reading frame 160, clone MGC:19360 IMAGE:4240594, mRNA, complete cds. /PROD=Similar to chromosome 20 open reading frame 160 /FL=gb:BC020535.1	37.47	30.19	37.3	31.71	41.54	11.95	2.89	8.09	5.47	41.88
1460381_at	cDNA sequence BC023179	BC023179	232855	gb:BC023179.1 /DB_XREF=gi:18606033 /FEA=FLmRNA /CNT=6 /TID=Mm.217124.1 /TIER=FL /STK=1 /UG=Mm.217124 /DEF=Mus musculus, clone MGC:37070 IMAGE:4951074, mRNA, complete cds. /PROD=Unknown (protein for MGC:37070) /FL=gb:BC023179.1	27.82	31.69	25.68	22.33	26.54	32.13	12.28	18.32	31.93	45.3
1460380_at	desmoglein 2	AB072269	13511	gb:AB072269.1 /DB_XREF=gi:19744168 /GEN=mDSG2 /FEA=FLmRNA /CNT=32 /TID=Mm.42229.1 /TIER=FL /STK=1 /UG=Mm.42229 /LL=13511 /DEF=Mus musculus mDSG2 mRNA for desmoglein 2, complete cds. /PROD=desmoglein 2 /FL=gb:AB072269.1	7.74	8.85	7.96	7.11	6.64	13.33	4.95	7	93.12	124.35
1460379_at	homeo box B4	AV307188	15412	gb:AV307188 /DB_XREF=gi:16393901 /DB_XREF=AV307188 /CLONE=5730551B08 /FEA=FLmRNA /CNT=22 /TID=Mm.3546.1 /TIER=Stack /STK=9 /UG=Mm.3546 /LL=15412 /UG_GENE=Hoxb4 /UG_TITLE=homeo box B4 /FL=gb:M36654.1	165.15	109.02	84.85	99.35	74.7	278.81	343.18	238.6	424.89	48.55
1460378_a_at	testis derived transcript	BC010465	21753	gb:BC010465.1 /DB_XREF=gi:14714650 /FEA=FLmRNA /CNT=51 /TID=Mm.88645.2 /TIER=FL /STK=1 /UG=Mm.88645 /LL=21753 /UG_GENE=Tes /DEF=Mus musculus, clone MGC:6092 IMAGE:3585670, mRNA, complete cds. /PROD=Unknown (protein for MGC:6092) /FL=gb:BC010465.1	353.09	408.76	358.12	265.76	334.74	3139.09	3148.53	1801.81	543.33	106.39
1460377_a_at	transmembrane protein 8 (five membrane-spanning domains)	BC005722	60455	gb:BC005722.1 /DB_XREF=gi:13543089 /FEA=FLmRNA /CNT=3 /TID=Mm.143826.2 /TIER=FL /STK=2 /UG=Mm.143826 /LL=60455 /UG_GENE=Tmem8 /DEF=Mus musculus, Similar to transmembrane protein 6, clone MGC:11794 IMAGE:3595205, mRNA, complete cds. /PROD=Similar to transmembrane protein 6 /FL=gb:BC005722.1	102.64	153.08	99.85	78.84	105.83	46.28	41.63	39.09	30.5	145.78
1460376_a_at	COX15 homolog, cytochrome c oxidase assembly protein (yeast)	BC011509	226139	gb:BC011509.1 /DB_XREF=gi:15079332 /FEA=FLmRNA /CNT=19 /TID=Mm.213007.1 /TIER=FL /STK=2 /UG=Mm.213007 /DEF=Mus musculus, clone MGC:18952 IMAGE:3981950, mRNA, complete cds. /PROD=Unknown (protein for MGC:18952) /FL=gb:BC011509.1	71.07	86.81	83.72	74.95	93.98	124.28	60.93	87.37	65.7	158.07
1460375_at	RIKEN cDNA 0610038D11 gene	BC019418	67674	gb:BC019418.1 /DB_XREF=gi:18044447 /FEA=FLmRNA /CNT=6 /TID=Mm.215155.1 /TIER=FL /STK=3 /UG=Mm.215155 /DEF=Mus musculus, Similar to RIKEN cDNA 0610038D11 gene, clone MGC:30341 IMAGE:4162006, mRNA, complete cds. /PROD=Similar to RIKEN cDNA 0610038D11 gene /FL=gb:BC019418.1	42.01	39.01	38.57	33.49	36.83	31.73	33.46	40.08	86.51	39.9
1460374_at	a disintegrin and metalloprotease domain 2	U38806	11495	gb:U38806.1 /DB_XREF=gi:4151120 /FEA=FLmRNA /CNT=15 /TID=Mm.4669.1 /TIER=FL /STK=3 /UG=Mm.4669 /LL=11495 /UG_GENE=Adam2 /DEF=Mus musculus fertilin beta mRNA, complete cds. /PROD=fertilin beta /FL=gb:U38806.1 gb:U16242.1	13.55	15.58	20	21.28	16.62	14.93	8.18	9.66	3.77	18.99
1460373_a_at	open reading frame 21	AY037804	224440	gb:AY037804.1 /DB_XREF=gi:17061795 /FEA=FLmRNA /CNT=10 /TID=Mm.981.1 /TIER=FL /STK=4 /UG=Mm.981 /DEF=Mus musculus C21orf18 mRNA, complete cds. /PROD=C21orf18 /FL=gb:AY037804.1	76.64	81.19	73.62	74.86	97.92	53.24	55.5	53.36	127.29	142.91
1460372_at	cDNA sequence BC019755	BC019755	213696	gb:BC019755.1 /DB_XREF=gi:18043594 /FEA=FLmRNA /CNT=26 /TID=Mm.89016.1 /TIER=FL /STK=4 /UG=Mm.89016 /DEF=Mus musculus, clone MGC:25550 IMAGE:3964798, mRNA, complete cds. /PROD=Unknown (protein for MGC:25550) /FL=gb:BC019755.1	20.4	17.25	14.98	19.98	16.38	13.23	7.65	6.07	8.76	16.64
1460371_at	heat shock protein 12B	BC011103	72630	gb:BC011103.1 /DB_XREF=gi:15029766 /FEA=FLmRNA /CNT=24 /TID=Mm.158850.1 /TIER=FL /STK=5 /UG=Mm.158850 /LL=72630 /UG_GENE=2700081N06Rik /DEF=Mus musculus, RIKEN cDNA 2700081N06 gene, clone MGC:19270 IMAGE:3990088, mRNA, complete cds. /PROD=RIKEN cDNA 2700081N06 gene /FL=gb:BC011103.1	64.85	42.9	55.51	63.8	31.82	8.17	6.89	13.35	66.75	6.4
1460370_at	DNA topoisomerase 1, mitochondrial	AF362952	72960	gb:AF362952.1 /DB_XREF=gi:19880189 /FEA=FLmRNA /CNT=19 /TID=Mm.182401.1 /TIER=FL /STK=6 /UG=Mm.182401 /LL=72960 /UG_GENE=2900052H09Rik /DEF=Mus musculus DNA topoisomerase I mRNA, complete cds; nuclear gene for mitochondrial product. /PROD=DNA topoisomerase I /FL=gb:AF362952.1	102.43	159.17	145.57	138.3	219.16	327.37	285.14	329.17	172.53	94.32
1460369_at	cDNA sequence BC003267	BC003267	233987	gb:BC003267.1 /DB_XREF=gi:13096942 /FEA=FLmRNA /CNT=17 /TID=Mm.102799.1 /TIER=FL /STK=7 /UG=Mm.102799 /DEF=Mus musculus, Similar to zinc finger protein 14 (KOX 6), clone MGC:7772 IMAGE:3499094, mRNA, complete cds. /PROD=Similar to zinc finger protein 14 (KOX 6) /FL=gb:BC003267.1	201.21	198.21	220.57	188.08	196.97	376.66	283.96	344.49	378.95	385.59
1460368_at	membrane protein, palmitoylated 4 (MAGUK p55 subfamily member 4)	AB059357	227157	gb:AB059357.1 /DB_XREF=gi:15991073 /GEN=mDLG6A /FEA=FLmRNA /CNT=25 /TID=Mm.101838.1 /TIER=FL+Stack /STK=10 /UG=Mm.101838 /DEF=Mus musculus mRNA for mDLG6A, complete cds. /PROD=mDLG6A /FL=gb:AB059358.1 gb:AB059357.1	7.23	8.42	9.61	15.62	7.52	10.58	22.4	18.92	15.28	6.23
1460367_at	high mobility group box transcription factor 1	BC026853	73389	gb:BC026853.1 /DB_XREF=gi:20072441 /FEA=FLmRNA /CNT=83 /TID=Mm.87639.1 /TIER=FL+Stack /STK=15 /UG=Mm.87639 /LL=73389 /UG_GENE=1700058O05Rik /DEF=Mus musculus, Similar to HMG-box containing protein 1, clone MGC:25465 IMAGE:4458743, mRNA, complete cds. /PROD=Similar to HMG-box containing protein 1 /FL=gb:BC026853.1	1191.75	953.65	999.74	985.86	554.62	508.2	728.48	494.08	840.71	591.45
1460366_at	echinoderm microtubule associated protein like 3	BC022146	225898	gb:BC022146.1 /DB_XREF=gi:18381024 /FEA=FLmRNA /CNT=53 /TID=Mm.31008.1 /TIER=FL+Stack /STK=16 /UG=Mm.31008 /DEF=Mus musculus, clone MGC:37888 IMAGE:5101626, mRNA, complete cds. /PROD=Unknown (protein for MGC:37888) /FL=gb:BC022146.1	291.05	305.87	354.68	381.01	301.61	221.18	246.67	263.9	300.96	120.7
1460365_a_at	dynamin 1	L31397	13429	gb:L31397.1 /DB_XREF=gi:487856 /GEN=BreDnm19 /FEA=FLmRNA /CNT=57 /TID=Mm.16080.1 /TIER=FL+Stack /STK=18 /UG=Mm.16080 /LL=13429 /DEF=Mus musculus dynamin (BreDnm19) mRNA, complete cds. /PROD=dynamin /FL=gb:L31397.1	278.65	246.34	376.23	415.49	199.17	17.34	36.48	43.38	114.42	47.29
1460364_at	general transcription factor II I repeat domain-containing 1	AI550317	57080	gb:AI550317 /DB_XREF=gi:4482680 /DB_XREF=vx03h09.x1 /CLONE=IMAGE:1263425 /FEA=FLmRNA /CNT=49 /TID=Mm.32950.2 /TIER=Stack /STK=10 /UG=Mm.32950 /LL=57080 /UG_GENE=Gtf2ird1 /UG_TITLE=general transcription factor II I repeat domain-containing 1 /FL=gb:AF343351.1 gb:AY030288.1 gb:AF257475.1	16.05	6.99	23.15	11.36	30.65	25.75	30.11	20.12	40.09	22.86
1460363_at	trinucleotide repeat containing 6C	BB795102	217351	gb:BB795102 /DB_XREF=gi:16964721 /DB_XREF=BB795102 /CLONE=G431003F22 /FEA=FLmRNA /CNT=95 /TID=Mm.40272.1 /TIER=Stack /STK=25 /UG=Mm.40272 /UG_TITLE=Mus musculus, Similar to hypothetical protein, clone MGC:27918 IMAGE:3582119, mRNA, complete cds /FL=gb:BC018495.1	510.67	456.98	483.12	466.51	290.57	91.45	154.64	129.48	177.53	284.95
1460362_at	RIKEN cDNA 2410001C21 gene	BC004803	66404	gb:BC004803.1 /DB_XREF=gi:13435926 /FEA=FLmRNA /CNT=179 /TID=Mm.25157.1 /TIER=FL+Stack /STK=24 /UG=Mm.25157 /LL=66404 /UG_GENE=2410001C21Rik /DEF=Mus musculus, Similar to hypothetical protein, clone MGC:8144 IMAGE:3589578, mRNA, complete cds. /PROD=Similar to hypothetical protein /FL=gb:BC004803.1	408.61	423.04	419.91	415.54	380.89	470.96	590.11	454.13	564.15	377.74
1460361_at	RIKEN cDNA 5033414D02 gene	BC024953	67759	gb:BC024953.1 /DB_XREF=gi:19354450 /FEA=FLmRNA /CNT=70 /TID=Mm.3561.1 /TIER=FL+Stack /STK=29 /UG=Mm.3561 /LL=67759 /UG_GENE=5033414D02Rik /DEF=Mus musculus, RIKEN cDNA 5033414D02 gene, clone MGC:37072 IMAGE:4951101, mRNA, complete cds. /PROD=RIKEN cDNA 5033414D02 gene /FL=gb:BC024953.1	553.77	518.95	523.63	507.18	453.16	729.05	720.67	521.7	463.78	232.56
1460360_at	asparaginase like 1	AU040643	66514	gb:AU040643 /DB_XREF=gi:3954463 /DB_XREF=AU040643 /CLONE=J0814D08 /FEA=FLmRNA /CNT=124 /TID=Mm.20246.1 /TIER=Stack /STK=34 /UG=Mm.20246 /LL=66514 /UG_GENE=2410004D18Rik /UG_TITLE=RIKEN cDNA 2410004D18 gene /FL=gb:BC016106.1	82.94	109.81	106.23	117.43	164.85	318.31	296.17	221.32	199.1	220.55
1460359_at	similar to ALEX3 protein	AK004598	434247	gb:AK004598.1 /DB_XREF=gi:12835876 /FEA=FLmRNA /CNT=121 /TID=Mm.67949.1 /TIER=Stack /STK=30 /UG=Mm.67949 /LL=71703 /UG_GENE=1200004E24Rik /UG_TITLE=RIKEN cDNA 1200004E24 gene /DEF=Mus musculus adult male lung cDNA, RIKEN full-length enriched library, clone:1200004E24:homolog to HYPOTHETICAL 42.5 KDA PROTEIN (ALEX3) (ALEX3 PROTEIN), full insert sequence. /FL=gb:BC011101.1	1030.85	882.37	811.14	746.37	444.52	131.63	149.15	208.37	16.09	33.03
1460358_s_at	nudix (nucleoside diphosphate linked moiety X)-type motif 22	BC019768	68323	gb:BC019768.1 /DB_XREF=gi:18043849 /FEA=FLmRNA /CNT=58 /TID=Mm.41611.1 /TIER=FL+Stack /STK=36 /UG=Mm.41611 /LL=68323 /UG_GENE=0610006K04Rik /DEF=Mus musculus, RIKEN cDNA 0610006K04 gene, clone MGC:30295 IMAGE:5124658, mRNA, complete cds. /PROD=RIKEN cDNA 0610006K04 gene /FL=gb:BC019768.1	70.78	69.4	90.34	81.49	58.51	86.16	115.85	68.3	54.18	75.43
1460357_at	YTH domain family 2	BB455932	213541	gb:BB455932 /DB_XREF=gi:16425995 /DB_XREF=BB455932 /CLONE=D130043E03 /FEA=FLmRNA /CNT=236 /TID=Mm.23998.1 /TIER=Stack /STK=132 /UG=Mm.23998 /UG_TITLE=Mus musculus, clone MGC:11691 IMAGE:3962417, mRNA, complete cds /FL=gb:BC014797.1	973.54	1100.81	1239.15	1182.32	1472.81	876.89	785.35	1049.74	1107.09	1031.22
1460356_at	endothelial cell-specific adhesion molecule	AF361882	69524	gb:AF361882.1 /DB_XREF=gi:13991772 /GEN=Esam /FEA=FLmRNA /CNT=73 /TID=Mm.41751.1 /TIER=FL+Stack /STK=39 /UG=Mm.41751 /LL=69524 /DEF=Mus musculus endothelial cell-selective adhesion molecule (Esam) mRNA, complete cds. /PROD=endothelial cell-selective adhesion molecule /FL=gb:AF361882.1	19.75	23.61	14.05	20.89	15.23	9.64	10.19	11.61	7.11	42.38
1460355_at	RIKEN cDNA D030060M11 gene	BC025490	215051	gb:BC025490.1 /DB_XREF=gi:19344061 /FEA=FLmRNA /CNT=63 /TID=Mm.32648.1 /TIER=FL+Stack /STK=41 /UG=Mm.32648 /DEF=Mus musculus, Similar to hypothetical protein MGC13125, clone MGC:38070 IMAGE:5252666, mRNA, complete cds. /PROD=Similar to hypothetical protein MGC13125 /FL=gb:BC025490.1	53.61	54.45	65.45	74.61	76.52	127.89	142.06	142.68	187.47	178.15
1460354_a_at	mitochondrial ribosomal protein L13	AB049641	68537	gb:AB049641.1 /DB_XREF=gi:13559372 /GEN=MRPL13 /FEA=FLmRNA /CNT=75 /TID=Mm.10076.1 /TIER=FL+Stack /STK=45 /UG=Mm.10076 /LL=68537 /DEF=Mus musculus MRPL13 mRNA for mitochondrial ribosomal protein L13 (L13mt), complete cds. /PROD=mitochondrial ribosomal protein L13 (L13mt) /FL=gb:AB049641.1	796.92	900.84	911.5	980.95	1213.68	848.8	780.79	814.42	583.8	870.6
1460353_at	transmembrane protein 48	BC021337	72787	gb:BC021337.1 /DB_XREF=gi:18204064 /FEA=FLmRNA /CNT=89 /TID=Mm.220364.1 /TIER=FL+Stack /STK=47 /UG=Mm.220364 /DEF=Mus musculus, Similar to hypothetical protein FLJ10407, clone MGC:29369 IMAGE:5042118, mRNA, complete cds. /PROD=Similar to hypothetical protein FLJ10407 /FL=gb:BC021337.1	72.67	137.75	135.48	129.01	264.7	639.76	495.72	512.62	301.25	380.34
1460352_s_at	phosphatidylinositol 3 kinase, regulatory subunit, polypeptide 4, p150	BC017537	75669	gb:BC017537.1 /DB_XREF=gi:17028436 /FEA=FLmRNA /CNT=71 /TID=Mm.25333.1 /TIER=FL+Stack /STK=50 /UG=Mm.25333 /LL=75669 /UG_GENE=Pik3r4 /DEF=Mus musculus, clone MGC:28823 IMAGE:4505099, mRNA, complete cds. /PROD=Unknown (protein for MGC:28823) /FL=gb:BC017537.1	208.21	198.59	241.98	233.83	200.41	182.5	212.94	221	288.27	325.76
1460351_at	S100 calcium binding protein A11 (calizzarin)	BC021916	20195	gb:BC021916.1 /DB_XREF=gi:18314645 /FEA=FLmRNA /CNT=116 /TID=Mm.175848.1 /TIER=FL+Stack /STK=51 /UG=Mm.175848 /LL=20195 /UG_GENE=S100a11 /DEF=Mus musculus, Similar to S100 calcium binding protein A11 (calgizzarin), clone MGC:27685 IMAGE:4913795, mRNA, complete cds. /PROD=Similar to S100 calcium binding protein A11(calgizzarin) /FL=gb:U41341.1 gb:BC021916.1	9138.18	7034.41	7153.55	6529.89	6163.44	9574.03	9422.65	9107.81	6086.44	1016.04
1460350_at	oxysterol binding protein	BC003443	76303	gb:BC003443.1 /DB_XREF=gi:13097404 /FEA=FLmRNA /CNT=139 /TID=Mm.87450.1 /TIER=FL+Stack /STK=56 /UG=Mm.87450 /LL=76303 /UG_GENE=1110018F06Rik /DEF=Mus musculus, clone MGC:6865 IMAGE:2651122, mRNA, complete cds. /PROD=Unknown (protein for MGC:6865) /FL=gb:BC003443.1	927.81	783.32	753.3	737.93	696.75	782.01	863	778.25	872.04	444.13
1460349_at	cDNA sequence BC006909	BC006909	233895	gb:BC006909.1 /DB_XREF=gi:13905225 /FEA=FLmRNA /CNT=79 /TID=Mm.44183.1 /TIER=FL+Stack /STK=60 /UG=Mm.44183 /DEF=Mus musculus, clone MGC:6888 IMAGE:2651775, mRNA, complete cds. /PROD=Unknown (protein for MGC:6888) /FL=gb:BC006909.1	478.77	514.46	532.38	527.63	456.58	720.38	891.3	537.39	649.06	388.73
1460348_at	MAD2 mitotic arrest deficient-like 2 (yeast)	BC011282	71890	gb:BC011282.1 /DB_XREF=gi:15030070 /FEA=FLmRNA /CNT=79 /TID=Mm.9648.1 /TIER=FL+Stack /STK=63 /UG=Mm.9648 /LL=71890 /UG_GENE=2310033C13Rik /DEF=Mus musculus, RIKEN cDNA 2310033C13 gene, clone MGC:19413 IMAGE:3484522, mRNA, complete cds. /PROD=RIKEN cDNA 2310033C13 gene /FL=gb:BC011282.1	175.85	175.32	195.79	191.06	204.32	260.55	215.25	230.61	219.43	352.62
1460347_at	keratin complex 1, acidic, gene 14	BC011074	16664	gb:BC011074.1 /DB_XREF=gi:15029716 /FEA=FLmRNA /CNT=173 /TID=Mm.6974.1 /TIER=FL+Stack /STK=76 /UG=Mm.6974 /LL=16664 /UG_GENE=Krt1-14 /DEF=Mus musculus, Similar to keratin 14 (epidermolysis bullosa simplex, Dowling-Meara, Koebner), clone MGC:18920 IMAGE:3497492, mRNA, complete cds. /PROD=Similar to keratin 14 (epidermolysis bullosasimplex, Dowling-Meara, Koebner) /FL=gb:BC003325.1 gb:BC011074.1	2.97	7.29	34.08	48.96	422	33.73	7.04	76.78	793.05	6.52
1460346_at	arylsulfatase A	BC011284	11883	gb:BC011284.1 /DB_XREF=gi:15030074 /FEA=FLmRNA /CNT=137 /TID=Mm.620.1 /TIER=FL+Stack /STK=80 /UG=Mm.620 /LL=11883 /UG_GENE=Arsa /DEF=Mus musculus, arylsulfatase A, clone MGC:18487 IMAGE:3669438, mRNA, complete cds. /PROD=arylsulfatase A /FL=gb:BC011284.1	675.03	477.56	586.71	567.55	262.43	293.55	598.87	233.17	261.57	158.56
1460345_at	RIKEN cDNA 2610208M17 gene	BI104583	108909	gb:BI104583 /DB_XREF=gi:14555476 /DB_XREF=602891422F1 /CLONE=IMAGE:5036669 /FEA=FLmRNA /CNT=166 /TID=Mm.26598.1 /TIER=ConsEnd /STK=6 /UG=Mm.26598 /UG_TITLE=Mus musculus, Similar to hypothetical protein FLJ12806, clone MGC:6869 IMAGE:2651163, mRNA, complete cds /FL=gb:BC004835.1	340.52	410.1	559.1	637.41	597.16	186.74	182.66	230.43	377.58	79.14
1460344_at	RIKEN cDNA 2310033F14 gene	AV220340	69555	gb:AV220340 /DB_XREF=gi:16384645 /DB_XREF=AV220340 /CLONE=3022402N05 /FEA=FLmRNA /CNT=236 /TID=Mm.219678.1 /TIER=Stack /STK=32 /UG=Mm.219678 /UG_TITLE=Mus musculus, Similar to hematopoietic PBX-interacting protein, clone MGC:27544 IMAGE:4460993, mRNA, complete cds /FL=gb:BC026838.1	635.79	469.46	583.73	523.09	287.73	419.24	1005.53	352.97	190.92	60.11
1460343_at	neuralized-like homolog (Drosophila)	AF401228	18011	gb:AF401228.1 /DB_XREF=gi:15420882 /GEN=Neurl /FEA=FLmRNA /CNT=138 /TID=Mm.103587.2 /TIER=FL+Stack /STK=117 /UG=Mm.103587 /LL=18011 /DEF=Mus musculus neuralized (Neurl) mRNA, complete cds. /PROD=neuralized /FL=gb:AF401228.1	79.11	69.04	63.7	59.66	64.19	16.67	22.11	15.42	51.07	81.92
1460342_s_at	expressed sequence AA536749	U73200	26936	gb:U73200.1 /DB_XREF=gi:1657836 /FEA=FLmRNA /CNT=252 /TID=Mm.2402.1 /TIER=FL+Stack /STK=143 /UG=Mm.2402 /LL=26936 /UG_GENE=Rhoip3-pending /DEF=Mus musculus p116Rip mRNA, complete cds. /PROD=p116Rip /FL=gb:U73200.1	907.26	909.99	978.79	935.7	884.22	1348.49	1755.14	1420.02	1534.91	636.13
1460341_at	pleckstrin homology domain containing, family B (evectins) member 2	AF189817	226971	gb:AF189817.1 /DB_XREF=gi:6013424 /GEN=Evt2 /FEA=FLmRNA /CNT=317 /TID=Mm.28491.1 /TIER=FL+Stack /STK=193 /UG=Mm.28491 /DEF=Mus musculus evectin-2 (Evt2) mRNA, complete cds. /PROD=evectin-2 /FL=gb:AF189817.1	629.98	521.55	576.21	474.67	519.69	560.89	588.35	411.87	353.97	109.05
1460340_at	piwi like homolog 1 (Drosophila)	AV253931	57749	gb:AV253931 /DB_XREF=gi:16387973 /DB_XREF=AV253931 /CLONE=4921506H11 /FEA=FLmRNA /CNT=15 /TID=Mm.87282.1 /TIER=Stack /STK=8 /UG=Mm.87282 /LL=57749 /UG_GENE=Piwil1 /UG_TITLE=piwi like homolog 1 (Drosophila) /FL=gb:NM_021311.1 gb:AB032604.1 gb:AF438405.1	9.23	6.14	8.46	11.11	13.55	8.66	4.55	6.4	9.49	19.33
1460339_at	proteasome (prosome, macropain) subunit, alpha type 4	BG066125	26441	gb:BG066125 /DB_XREF=gi:12548688 /DB_XREF=H3039C02-3 /CLONE=H3039C02 /FEA=FLmRNA /CNT=196 /TID=Mm.30270.1 /TIER=Stack /STK=8 /UG=Mm.30270 /LL=26441 /UG_GENE=Psma4 /UG_TITLE=proteasome (prosome, macropain) subunit, alpha type 4 /FL=gb:AF060093.1 gb:NM_011966.1 gb:BC001982.1	2160.66	2213.09	2058.13	1878.25	1964.55	2761.26	2342.93	2759.62	2867.04	3373.41
1460338_a_at	cytokine receptor-like factor 3	BB161253	54394	gb:BB161253 /DB_XREF=gi:15409113 /DB_XREF=BB161253 /CLONE=A130058O20 /FEA=FLmRNA /CNT=74 /TID=Mm.33962.1 /TIER=Stack /STK=10 /UG=Mm.33962 /LL=54394 /UG_GENE=Crlf3 /UG_TITLE=cytokine receptor-like factor 3 /FL=gb:NM_018776.1 gb:AF120152.1 gb:AF046060.1	226.46	273.16	320.73	325.72	404.14	432.47	282.7	402.31	543.87	952.9
1460337_at	SH3-domain kinase binding protein 1	BB326929	58194	gb:BB326929 /DB_XREF=gi:16403707 /DB_XREF=BB326929 /CLONE=B430213G06 /FEA=FLmRNA /CNT=116 /TID=Mm.38525.1 /TIER=ConsEnd /STK=2 /UG=Mm.38525 /LL=58194 /UG_GENE=Sh3kbp1 /UG_TITLE=SH3-domain kinase binding protein 1 /FL=gb:NM_021389.1	229.83	386.8	607.49	696.84	675.35	1741.14	1833.42	1393.17	733.49	37.06
1460336_at	peroxisome proliferative activated receptor, gamma, coactivator 1 alpha	BB745167	19017	gb:BB745167 /DB_XREF=gi:16148106 /DB_XREF=BB745167 /CLONE=F530007A20 /FEA=FLmRNA /CNT=43 /TID=Mm.10707.1 /TIER=Stack /STK=16 /UG=Mm.10707 /LL=19017 /UG_GENE=Ppargc1 /UG_TITLE=peroxisome proliferative activated receptor, gamma, coactivator 1 /FL=gb:AF049330.1 gb:NM_008904.1	22.28	22.68	22.4	17.57	12.24	13.18	12.27	5.17	5.04	7.17
1460335_at	LysM, putative peptidoglycan-binding, domain containing 3	BB667084	80289	gb:BB667084 /DB_XREF=gi:16398533 /DB_XREF=BB667084 /CLONE=2810416E18 /FEA=FLmRNA /CNT=50 /TID=Mm.155880.1 /TIER=Stack /STK=20 /UG=Mm.155880 /LL=80289 /UG_GENE=BC003322 /UG_TITLE=hypothetical protein, MGC:7041 /FL=gb:NM_030257.1 gb:BC003322.1	341.47	261.45	279.07	256.72	173.27	299.76	299.93	261.49	286.9	207.17
1460334_at	drebrin-like	AV328035	13169	gb:AV328035 /DB_XREF=gi:16395778 /DB_XREF=AV328035 /CLONE=6330438D22 /FEA=FLmRNA /CNT=202 /TID=Mm.27622.1 /TIER=Stack /STK=36 /UG=Mm.27622 /LL=13169 /UG_GENE=Dbnl /UG_TITLE=drebrin-like /FL=gb:U58884.1 gb:NM_013810.1	433.27	403.61	439.3	403.46	481.29	441.65	486.68	442.97	720.87	374.49
1460333_at	DEAD (Asp-Glu-Ala-Asp) box polypeptide 59	BB829482	67997	gb:BB829482 /DB_XREF=gi:17007725 /DB_XREF=BB829482 /CLONE=G930007F21 /FEA=FLmRNA /CNT=56 /TID=Mm.80043.1 /TIER=Stack /STK=9 /UG=Mm.80043 /LL=67997 /UG_GENE=1210002B07Rik /UG_TITLE=RIKEN cDNA 1210002B07 gene /FL=gb:NM_026500.1	296.3	297.03	302.57	318.86	282.95	212.3	216.98	198.82	313.82	291.86
1460332_at	phospholamban	AK002622	18821	gb:AK002622.1 /DB_XREF=gi:12832740 /GEN=Pln /FEA=FLmRNA /CNT=193 /TID=Mm.34145.1 /TIER=Stack /STK=91 /UG=Mm.34145 /LL=18821 /UG_TITLE=phospholamban /DEF=Mus musculus adult male kidney cDNA, RIKEN full-length enriched library, clone:0610013B18:phospholamban, full insert sequence. /FL=gb:NM_023129.1	22.46	22.27	23.11	20.62	13.73	3.97	3.86	4.08	10.46	24.45
1460331_at	transmembrane 9 superfamily member 2	BB747462	68059	gb:BB747462 /DB_XREF=gi:16150399 /DB_XREF=BB747462 /CLONE=F530203G20 /FEA=FLmRNA /CNT=346 /TID=Mm.5885.1 /TIER=Stack /STK=17 /UG=Mm.5885 /LL=68059 /UG_GENE=Tm9sf2 /UG_TITLE=transmembrane 9 superfamily member 2 /FL=gb:NM_080556.1 gb:BC003862.1	2060.33	1779.71	1722.56	1398.48	1203.17	1272.21	1209.28	1433.06	1096.34	867.17
1460330_at	annexin A3	AW702161	11745	gb:AW702161 /DB_XREF=gi:7586311 /DB_XREF=uq98g04.x1 /CLONE=IMAGE:2939190 /FEA=FLmRNA /CNT=76 /TID=Mm.7214.1 /TIER=Stack /STK=21 /UG=Mm.7214 /LL=11745 /UG_GENE=Anxa3 /UG_TITLE=annexin A3 /FL=gb:NM_013470.1	3057.14	2851.6	3097.8	2623	2275.38	6549.63	5735.16	5842.39	549.76	147.64
1460329_at	UDP-Gal:betaGlcNAc beta 1,4-galactosyltransferase, polypeptide 6	BG066773	56386	gb:BG066773 /DB_XREF=gi:12549342 /DB_XREF=H3046G06-3 /CLONE=H3046G06 /FEA=FLmRNA /CNT=107 /TID=Mm.26364.1 /TIER=Stack /STK=9 /UG=Mm.26364 /LL=56386 /UG_GENE=B4galt6 /UG_TITLE=UDP-Gal:betaGlcNAc beta 1,4-galactosyltransferase, polypeptide 6 /FL=gb:BC011149.1 gb:NM_019737.1 gb:AF142674.1 gb:AF097158.1	534.9	430.58	461.86	497.1	457.08	352.6	334.38	398.47	625.54	653.32
1460328_at	bromodomain containing 3	BG072367	67382	gb:BG072367 /DB_XREF=gi:12554936 /DB_XREF=H3109G01-3 /CLONE=H3109G01 /FEA=FLmRNA /CNT=204 /TID=Mm.28721.1 /TIER=Stack /STK=29 /UG=Mm.28721 /LL=67382 /UG_GENE=Brd3 /UG_TITLE=bromodomain-containing 3 /FL=gb:AF269193.1 gb:NM_023336.1	326.29	291	304.27	281.07	335	436.64	518.73	390.02	583.3	404.26
1460327_at	G-protein coupled receptor 88	BE947345	64378	gb:BE947345 /DB_XREF=gi:10525104 /DB_XREF=UI-M-BH3-awy-e-11-0-UI.s1 /CLONE=UI-M-BH3-awy-e-11-0-UI /FEA=FLmRNA /CNT=109 /TID=Mm.40025.1 /TIER=Stack /STK=9 /UG=Mm.40025 /LL=64378 /UG_GENE=Gpr88 /UG_TITLE=G-protein coupled receptor 88 /FL=gb:NM_022427.1 gb:AB042408.1	61.61	57.02	51.23	57.96	43.58	7.07	17.4	7.96	5.37	24.52
1460326_at	phosphatidylinositol 3-kinase, catalytic, alpha polypeptide	AI528567	18706	gb:AI528567 /DB_XREF=gi:4442702 /DB_XREF=mq72c02.x1 /CLONE=IMAGE:584258 /FEA=FLmRNA /CNT=136 /TID=Mm.41943.1 /TIER=Stack /STK=40 /UG=Mm.41943 /LL=18706 /UG_GENE=Pik3ca /UG_TITLE=phosphatidylinositol 3-kinase, catalytic, alpha polypeptide /FL=gb:U03279.1 gb:NM_008839.1	544.35	426.69	420.08	381.71	262.24	331.54	480.8	449.22	496.41	210.3
1460325_at	pumilio 1 (Drosophila)	BB837171	80912	gb:BB837171 /DB_XREF=gi:17015414 /DB_XREF=BB837171 /CLONE=G930045G21 /FEA=FLmRNA /CNT=347 /TID=Mm.34701.1 /TIER=Stack /STK=49 /UG=Mm.34701 /LL=80912 /UG_GENE=Pum1 /UG_TITLE=pumilio 1 (Drosophila) /FL=gb:AF321909.1 gb:NM_030722.1	264.12	267.6	269.44	274.02	314.33	283.19	343.69	396.42	499.23	789.2
1460324_at	DNA methyltransferase 3A	BB795491	13435	gb:BB795491 /DB_XREF=gi:16965110 /DB_XREF=BB795491 /CLONE=G431005F03 /FEA=FLmRNA /CNT=313 /TID=Mm.5001.1 /TIER=Stack /STK=33 /UG=Mm.5001 /LL=13435 /UG_GENE=Dnmt3a /UG_TITLE=DNA methyltransferase 3A /FL=gb:BC007466.1 gb:AF068625.2 gb:NM_007872.1	545.91	436.75	340.44	323.76	396.61	356.9	410.94	292.83	530.27	134.23
1460323_at	threonyl-tRNA synthetase	AK010256	110960	gb:AK010256.1 /DB_XREF=gi:12845561 /GEN=D15Wsu59e /FEA=FLmRNA /CNT=264 /TID=Mm.29144.1 /TIER=Stack /STK=93 /UG=Mm.29144 /LL=110960 /UG_TITLE=DNA segment, Chr 15, Wayne State University 59, expressed /DEF=Mus musculus ES cells cDNA, RIKEN full-length enriched library, clone:2400002G22:DNA segment, Chr 15, Wayne State University 59, expressed, full insert sequence. /FL=gb:NM_033074.1	1111.47	1165.61	956.67	868.02	1331.32	1845.26	1678.75	1751.83	917.89	1871.81
1460322_at	carbohydrate (chondroitin 6/keratan) sulfotransferase 3	NM_016803	53374	gb:NM_016803.1 /DB_XREF=gi:7949013 /GEN=Chst3 /FEA=FLmRNA /CNT=3 /TID=Mm.12866.1 /TIER=FL /STK=0 /UG=Mm.12866 /LL=53374 /DEF=Mus musculus carbohydrate (chondroitin 6keratan) sulfotransferase 3 (Chst3), mRNA. /PROD=carbohydrate (chondroitin 6keratan)sulfotransferase 3 /FL=gb:NM_016803.1 gb:AB008937.1	7.97	6.5	8.04	9.94	13.35	22.49	26.06	8.77	24.38	16.57
1460321_at	contactin 4	NM_007518	269784	gb:NM_007518.1 /DB_XREF=gi:6671605 /GEN=Axcam /FEA=FLmRNA /CNT=11 /TID=Mm.103038.1 /TIER=FL /STK=2 /UG=Mm.103038 /LL=12003 /DEF=Mus musculus axonal-associated cell adhesion molecule (Axcam), mRNA. /PROD=axonal-associated cell adhesion molecule /FL=gb:NM_007518.1	11.15	8.77	12.21	13.05	22.26	29.08	5.21	4.89	9.62	9.97
1460320_at	beclin 1 (coiled-coil, myosin-like BCL2-interacting protein)	NM_019584	56208	gb:NM_019584.1 /DB_XREF=gi:9624966 /GEN=Becn1 /FEA=FLmRNA /CNT=126 /TID=Mm.178947.1 /TIER=FL+Stack /STK=8 /UG=Mm.178947 /LL=56208 /DEF=Mus musculus beclin 1 (coiled-coil, myosin-like BCL2-interacting protein) (Becn1), mRNA. /PROD=beclin 1 (coiled-coil, myosin-likeBCL2-interacting protein) /FL=gb:NM_019584.1 gb:BC005770.1	522.7	531.28	498.06	511.91	624.16	787.71	658.43	755.89	787.2	361.98
1460319_at	fucosyltransferase 8	NM_016893	53618	gb:NM_016893.1 /DB_XREF=gi:8393370 /GEN=Fut8 /FEA=FLmRNA /CNT=333 /TID=Mm.35628.1 /TIER=FL+Stack /STK=14 /UG=Mm.35628 /LL=53618 /DEF=Mus musculus fucosyltransferase 8 (Fut8), mRNA. /PROD=fucosyltransferase 8 /FL=gb:BC010666.1 gb:AB025198.1 gb:NM_016893.1	472.03	403.54	413.49	397.6	329.84	609.12	550.89	534.14	465.65	212.78
1460318_at	cysteine and glycine-rich protein 3	NM_013808	13009	gb:NM_013808.1 /DB_XREF=gi:7304986 /GEN=Csrp3 /FEA=FLmRNA /CNT=56 /TID=Mm.17235.1 /TIER=FL+Stack /STK=25 /UG=Mm.17235 /LL=13009 /DEF=Mus musculus cysteine-rich protein 3 (Csrp3), mRNA. /PROD=cysteine-rich protein 3 /FL=gb:NM_013808.1 gb:D88791.1	12.17	11.66	14.63	6.98	11.01	2.01	2.65	2.56	4.89	9.25
1460317_s_at	Guanine nucleotide binding protein, alpha 13	BI662324	14674	gb:BI662324 /DB_XREF=gi:15576560 /DB_XREF=603305574F1 /CLONE=IMAGE:5351010 /FEA=FLmRNA /CNT=125 /TID=Mm.202311.1 /TIER=ConsEnd /STK=0 /UG=Mm.202311 /LL=14674 /UG_GENE=Gna13 /UG_TITLE=guanine nucleotide binding protein, alpha 13 /FL=gb:M63660.1 gb:NM_010303.1	147.51	161.08	185.81	223.89	200.39	212.09	212.11	229.48	266.14	477.13
1460316_at	Acyl-CoA synthetase long-chain family member 1	BI413218	14081	gb:BI413218 /DB_XREF=gi:15174141 /DB_XREF=602986338F1 /CLONE=IMAGE:5142656 /FEA=FLmRNA /CNT=147 /TID=Mm.28962.1 /TIER=ConsEnd /STK=0 /UG=Mm.28962 /LL=14081 /UG_GENE=Facl2 /UG_TITLE=fatty acid Coenzyme A ligase, long chain 2 /FL=gb:NM_007981.1 gb:U15977.1	35.18	31.27	36.28	36.72	22.05	6.31	10.66	2.6	9.18	39.72
1460315_s_at	TANK-binding kinase 1	NM_019786	56480	gb:NM_019786.1 /DB_XREF=gi:9790252 /GEN=Tbk1 /FEA=FLmRNA /CNT=155 /TID=Mm.34580.1 /TIER=FL+Stack /STK=82 /UG=Mm.34580 /LL=56480 /DEF=Mus musculus TANK-binding kinase 1 (Tbk1), mRNA. /PROD=TANK-binding kinase 1 /FL=gb:AF145705.1 gb:AF191839.1 gb:NM_019786.1	728.39	741.7	768.78	844.05	818.25	500.99	420.33	656.66	692.28	665.93
1460314_s_at	histone 2, H3c1 /// histone 2, H3c2 /// histone 1, H3g /// histone 1, H3f /// histone1, H3c /// histone1, H3d /// histone 1, H3b /// histone 1, H3e /// histone 1, H3h /// histone 1, H3i /// histone 2, H3b /// histone 1, H3a	NM_019469	15077 /// 260423 /// 319148 /// 319149 /// 319150 /// 319151 /// 319152 /// 319153 /// 319154 /// 360198 /// 97114 /// 97908	gb:NM_019469.1 /DB_XREF=gi:9506766 /GEN=H3f2 /FEA=FLmRNA /CNT=1 /TID=Mm.219680.1 /TIER=FL /STK=1 /UG=Mm.219680 /LL=15077 /DEF=Mus musculus H3 histone, family 2 (H3f2), mRNA. /PROD=H3 histone, family 2 /FL=gb:NM_019469.1	147.41	118.38	127.31	101.22	175.34	193.1	97.21	280.26	893.79	299.48
1460313_at	olfactory receptor 2	NM_010983	18317	gb:NM_010983.1 /DB_XREF=gi:7242164 /GEN=Olfr41 /FEA=FLmRNA /CNT=1 /TID=Mm.56901.1 /TIER=FL /STK=1 /UG=Mm.56901 /LL=18340 /DEF=Mus musculus olfactory receptor 41 (Olfr41), mRNA. /PROD=olfactory receptor 41 /FL=gb:NM_010983.1	16.13	16.14	13.62	18.39	20.69	12.18	7.72	10.91	14.12	20.93
1460312_at	olfactory receptor 157	NM_019475	29847	gb:NM_019475.1 /DB_XREF=gi:11276078 /GEN=Olfr37c /FEA=FLmRNA /CNT=1 /TID=Mm.88843.1 /TIER=FL /STK=1 /UG=Mm.88843 /LL=29847 /DEF=Mus musculus olfactory receptor 37c (Olfr37c), mRNA. /PROD=olfactory receptor 37c /FL=gb:NM_019475.1	25.26	15.95	14.15	14.99	4.05	1.87	4.34	3.84	1.21	10.57
1460311_at	simple repeat sequence-containing transcript	NM_009276	20819	gb:NM_009276.1 /DB_XREF=gi:6678138 /GEN=Srst /FEA=FLmRNA /CNT=2 /TID=Mm.35868.1 /TIER=FL /STK=1 /UG=Mm.35868 /LL=20819 /DEF=Mus musculus simple repeat sequence-containing transcript (Srst), mRNA. /PROD=simple repeat sequence-containing transcript /FL=gb:NM_009276.1	6.98	4.39	5.61	5.96	7.7	5.85	7.2	7.42	7.58	4.76
1460310_a_at	growth hormone	NM_008117	14599	gb:NM_008117.1 /DB_XREF=gi:6679996 /GEN=Gh /FEA=FLmRNA /CNT=7 /TID=Mm.1240.1 /TIER=FL /STK=1 /UG=Mm.1240 /LL=14599 /DEF=Mus musculus growth hormone (Gh), mRNA. /PROD=growth hormone /FL=gb:NM_008117.1	11.45	15.31	16.63	15.99	17.52	2.28	11.63	8.6	14.23	15.46
1460309_at	T-cell acute lymphocytic leukemia 2	NM_009317	21350	gb:NM_009317.1 /DB_XREF=gi:6678216 /GEN=Tal2 /FEA=FLmRNA /CNT=5 /TID=Mm.56955.1 /TIER=FL /STK=1 /UG=Mm.56955 /LL=21350 /DEF=Mus musculus T-cell acute lymphocytic leukemia 2 (Tal2), mRNA. /PROD=T-cell acute lymphocytic leukemia 2 /FL=gb:NM_009317.1	2.79	2.36	4.68	4.9	5.91	5.57	13.28	6.55	9.37	42.69
1460308_a_at	immature colon carcinoma transcript 1	NM_026729	68572	gb:NM_026729.1 /DB_XREF=gi:19387847 /GEN=Ict1 /FEA=FLmRNA /CNT=7 /TID=Mm.41541.1 /TIER=FL /STK=1 /UG=Mm.41541 /LL=68572 /DEF=Mus musculus immature colon carcinoma transcript 1 (Ict1), mRNA. /PROD=immature colon carcinoma transcript 1 /FL=gb:NM_026729.1	562.67	589.9	561.66	579.97	641.38	943.14	1052.47	926.21	1995.33	945.71
1460307_at	thymoma viral proto-oncogene 3	AF124142	23797	gb:AF124142.1 /DB_XREF=gi:4757580 /FEA=FLmRNA /CNT=16 /TID=Mm.89978.1 /TIER=FL /STK=1 /UG=Mm.89978 /LL=23797 /UG_GENE=Akt3 /DEF=Mus musculus protein kinase B gamma mRNA, complete cds. /PROD=protein kinase B gamma /FL=gb:NM_011785.1 gb:AF124142.1	160.68	104.37	123.82	117.68	91.76	269.06	447.59	184.15	95	55.77
1460306_at	myocilin	AW125804	17926	gb:AW125804 /DB_XREF=gi:6101334 /DB_XREF=UI-M-BH2.2-aql-h-09-0-UI.s1 /CLONE=UI-M-BH2.2-aql-h-09-0-UI /FEA=FLmRNA /CNT=14 /TID=Mm.10694.1 /TIER=ConsEnd /STK=2 /UG=Mm.10694 /LL=17926 /UG_GENE=Myoc /UG_TITLE=myocilin /FL=gb:AF039869.1 gb:AB013592.1 gb:NM_010865.1	5.12	7.27	5.45	4.19	7.33	10.96	8.27	9.55	7.69	4.48
1460305_at	integrin alpha 3	NM_013565	16400	gb:NM_013565.1 /DB_XREF=gi:7305188 /GEN=Itga3 /FEA=FLmRNA /CNT=35 /TID=Mm.57035.1 /TIER=FL /STK=1 /UG=Mm.57035 /LL=16400 /DEF=Mus musculus integrin alpha 3 (Itga3), mRNA. /PROD=integrin alpha 3 /FL=gb:NM_013565.1	25.49	37.05	44.5	51.27	56.06	26.33	31.29	38.92	98.28	66.45
1460304_a_at	upstream binding transcription factor, RNA polymerase I	BB832806	21429	gb:BB832806 /DB_XREF=gi:17011049 /DB_XREF=BB832806 /CLONE=G930023M18 /FEA=FLmRNA /CNT=23 /TID=Mm.2845.1 /TIER=Stack /STK=16 /UG=Mm.2845 /LL=21429 /UG_GENE=Tcfubf /UG_TITLE=transcription factor UBF /FL=gb:NM_011551.1	156.1	158.29	145.73	136.83	158.29	164.07	172.7	222.79	426.06	347.55
1460303_at	nuclear receptor subfamily 3, group C, member 1	NM_008173	14815	gb:AW556220 /DB_XREF=gi:7201649 /DB_XREF=L0265D10-3 /CLONE=L0265D10 /FEA=FLmRNA /CNT=182 /TID=Mm.4918.1 /TIER=Stack /STK=24 /UG=Mm.4918 /LL=14815 /UG_GENE=Nr3c1 /UG_TITLE=nuclear receptor subfamily 3, group C, member 1 /FL=gb:NM_008173.1	680.99	661.66	805.42	812.28	466.69	468.38	460.78	561.81	324.06	110.45
1460302_at	thrombospondin 1	AI385532	21825	gb:AI385532 /DB_XREF=gi:4198995 /DB_XREF=mi82e10.x1 /CLONE=IMAGE:473130 /FEA=FLmRNA /CNT=282 /TID=Mm.4159.1 /TIER=Stack /STK=16 /UG=Mm.4159 /LL=21825 /UG_GENE=Thbs1 /UG_TITLE=thrombospondin 1 /FL=gb:M87276.1 gb:NM_011580.1	11241.4	8838.03	9026.76	7121.42	4101.55	6759.29	7027.83	6986.54	128.39	178.09
1460301_at	vomeronasal 1 receptor, D2	NM_030741	81016	gb:NM_030741.1 /DB_XREF=gi:13507705 /GEN=V3R2 /FEA=FLmRNA /CNT=3 /TID=Mm.160381.1 /TIER=FL /STK=2 /UG=Mm.160381 /LL=81016 /DEF=Mus musculus pheromone receptor V3R2 (V3R2), mRNA. /PROD=pheromone receptor V3R2 /FL=gb:AF324867.1 gb:NM_030741.1	7.23	8.83	14.2	16.2	22.81	18.69	25.43	8.71	35.04	7.24
1460300_a_at	leukocyte tyrosine kinase	NM_008523	17005	gb:NM_008523.1 /DB_XREF=gi:6678737 /GEN=Ltk /FEA=FLmRNA /CNT=5 /TID=Mm.1740.1 /TIER=FL /STK=2 /UG=Mm.1740 /LL=17005 /DEF=Mus musculus leukocyte tyrosine kinase (Ltk), mRNA. /PROD=leukocyte tyrosine kinase /FL=gb:NM_008523.1	15.12	10.38	7.79	6.89	12.8	9.24	8.08	16.73	16.55	16.23
1460299_at	homeobox gene HB9	NM_019944	15285	gb:NM_019944.1 /DB_XREF=gi:9910267 /GEN=Hlxb9 /FEA=FLmRNA /CNT=5 /TID=Mm.103760.1 /TIER=FL /STK=2 /UG=Mm.103760 /LL=15285 /DEF=Mus musculus homeobox gene HB9 (Hlxb9), mRNA. /PROD=homeobox gene HB9 /FL=gb:AF153046.1 gb:NM_019944.1	51.47	46.34	37.16	49.39	23.34	1.59	5.59	3.22	1	11.16
1460298_at	RIKEN cDNA 4930483J18 gene	NM_026288	67638	gb:NM_026288.1 /DB_XREF=gi:13385783 /GEN=4930483J18Rik /FEA=FLmRNA /CNT=6 /TID=Mm.73551.1 /TIER=FL /STK=2 /UG=Mm.73551 /LL=67638 /DEF=Mus musculus RIKEN cDNA 4930483J18 gene (4930483J18Rik), mRNA. /PROD=RIKEN cDNA 4930483J18 /FL=gb:NM_026288.1	34.73	41.35	39.41	37.33	37.1	14.58	6.2	4.64	21.06	26.4
1460297_at	nephrosis 2 homolog, podocin (human)	NM_130456	170484	gb:NM_130456.1 /DB_XREF=gi:18485513 /GEN=Nphs2 /FEA=FLmRNA /CNT=9 /TID=Mm.32024.1 /TIER=FL /STK=2 /UG=Mm.32024 /LL=170484 /DEF=Mus musculus nephrosis 2 homolog, podocin (human) (Nphs2), mRNA. /PROD=nephrosis 2 homolog, podocin (human) /FL=gb:NM_130456.1 gb:AY050309.1	12.75	6.35	11.44	9.48	6.72	8.68	6.58	1.33	5.52	3.55
1460296_a_at	fibroblast growth factor 22	NM_023304	67112	gb:NM_023304.1 /DB_XREF=gi:12963626 /GEN=Fgf22 /FEA=FLmRNA /CNT=14 /TID=Mm.154211.1 /TIER=FL /STK=2 /UG=Mm.154211 /LL=67112 /DEF=Mus musculus fibroblast growth factor 22 (Fgf22), mRNA. /PROD=fibroblast growth factor 22 /FL=gb:NM_023304.1 gb:AB036765.1	9.09	8	11.07	10.04	7.28	19.82	6.57	8.44	9.15	15.79
1460295_s_at	interleukin 6 signal transducer	AA717838	16195	gb:AA717838 /DB_XREF=gi:2730112 /DB_XREF=vt98h10.r1 /CLONE=IMAGE:1179235 /FEA=FLmRNA /CNT=18 /TID=Mm.4364.1 /TIER=ConsEnd /STK=0 /UG=Mm.4364 /LL=16195 /UG_GENE=Il6st /UG_TITLE=interleukin 6 signal transducer /FL=gb:NM_010560.1 gb:M83336.1	1086.49	606.43	556.47	497.08	200.52	177.59	158.4	262.74	73.01	263.18
1460294_at	ATPase, aminophospholipid transporter-like, class I, type 8A, member 2	NM_015803	50769	gb:NM_015803.1 /DB_XREF=gi:7656911 /GEN=Atp8a2 /FEA=FLmRNA /CNT=17 /TID=Mm.27564.1 /TIER=FL /STK=2 /UG=Mm.27564 /LL=50769 /DEF=Mus musculus ATPase, aminophospholipid transporter-like, class I, type 8A, member 2 (Atp8a2), mRNA. /PROD=ATPase, class 1, member a /FL=gb:NM_015803.1 gb:AF156550.1	10.82	11.74	8.31	15.46	16.37	9.73	20.37	12.21	33.43	12.09
1460293_at	frequenin homolog (Drosophila)	AU079041	14299	gb:AU079041 /DB_XREF=gi:6083797 /DB_XREF=AU079041 /CLONE=MNCb-3757 /FEA=FLmRNA /CNT=15 /TID=Mm.41189.1 /TIER=ConsEnd /STK=0 /UG=Mm.41189 /LL=14299 /UG_GENE=Freq /UG_TITLE=frequenin homolog (Drosophila) /FL=gb:NM_019681.1 gb:AF020184.1	8.79	15.64	13.92	11.69	13.43	29.14	23.94	27.02	9.6	9.2
1460292_a_at	SWI/SNF related, matrix associated, actin dependent regulator of chromatin, subfamily a, member 1	NM_053123	93761	gb:NM_053123.1 /DB_XREF=gi:16716422 /GEN=Smarca1 /FEA=FLmRNA /CNT=27 /TID=Mm.82922.1 /TIER=FL /STK=2 /UG=Mm.82922 /LL=93761 /DEF=Mus musculus SWISNF related, matrix associated, actin dependent regulator of chromatin, subfamily a, member 1 (Smarca1), mRNA. /PROD=SWISNF related, matrix associated, actindependent regulator of chromatin, subfamily a, member 1 /FL=gb:AF325920.1 gb:NM_053123.1	506.49	372.23	336.28	269.65	47.12	16.09	17.77	9.67	5.12	83.88
1460291_at	cyclin-dependent kinase 6	NM_009873	12571	gb:NM_009873.1 /DB_XREF=gi:14149636 /GEN=Cdk6 /FEA=FLmRNA /CNT=27 /TID=Mm.88747.1 /TIER=FL /STK=2 /UG=Mm.88747 /LL=12571 /DEF=Mus musculus cyclin-dependent kinase 6 (Cdk6), mRNA. /PROD=cyclin-dependent kinase 6 /FL=gb:AF132483.1 gb:NM_009873.1	17.92	23.29	19.95	27.34	33.4	95.66	58.81	51	84.08	10.74
1460290_at	lipin 2	NM_022882	64898	gb:NM_022882.1 /DB_XREF=gi:12584969 /GEN=Lpin2 /FEA=FLmRNA /CNT=37 /TID=Mm.158103.1 /TIER=FL /STK=2 /UG=Mm.158103 /LL=64898 /DEF=Mus musculus lipin 2 (Lpin2), mRNA. /PROD=lipin 2 /FL=gb:AF286723.1 gb:NM_022882.1	67.32	76.73	69.97	50.39	49.42	51.02	56.25	55.07	56.56	36.02
1460289_at	neuregulin 3	NM_008734	18183	gb:NM_008734.1 /DB_XREF=gi:6679127 /GEN=Nrg3 /FEA=FLmRNA /CNT=39 /TID=Mm.6213.1 /TIER=FL /STK=2 /UG=Mm.6213 /LL=18183 /DEF=Mus musculus neuregulin 3 (Nrg3), mRNA. /PROD=neuregulin 3 /FL=gb:AF010130.1 gb:NM_008734.1	7.42	5.5	5.49	15.06	7.44	5.11	4.16	7.35	12.19	6.06
1460288_a_at	protein phosphatase 4, catalytic subunit	NM_019674	56420	gb:NM_019674.1 /DB_XREF=gi:9790174 /GEN=Ppp4c /FEA=FLmRNA /CNT=28 /TID=Mm.196038.1 /TIER=FL /STK=2 /UG=Mm.196038 /LL=56420 /DEF=Mus musculus protein phosphatase 4, catalytic subunit (Ppp4c), mRNA. /PROD=protein phosphatase 4, catalytic subunit /FL=gb:AF088911.1 gb:NM_019674.1	599.69	611.11	670.37	690.45	753.78	986.48	906.15	967.89	1263	1123.01
1460287_at	tissue inhibitor of metalloproteinase 2	M93954	21858	gb:M93954.1 /DB_XREF=gi:202053 /GEN=TIMP2 /FEA=FLmRNA /CNT=152 /TID=Mm.181969.1 /TIER=FL+Stack /STK=21 /UG=Mm.181969 /LL=21858 /DEF=M.musculus metalloproteinase inhibitor (TIMP-2) mRNA, complete cds. /PROD=TIMP-2 /FL=gb:NM_011594.1 gb:M93954.1 gb:M82858.1	8341.91	6646.69	6814.61	6431.43	5137.84	2552.52	4110.55	3301.35	147.66	125.16
1460286_at	septin 6	NM_019942	56526	gb:NM_019942.1 /DB_XREF=gi:9910545 /GEN=Sept6 /FEA=FLmRNA /CNT=99 /TID=Mm.90710.1 /TIER=FL /STK=2 /UG=Mm.90710 /LL=56526 /DEF=Mus musculus septin 6 (Sept6), mRNA. /PROD=septin 6 /FL=gb:NM_019942.1 gb:AB023622.1	24.05	22.48	21	14.1	15.18	29.45	20.74	22.16	329.19	26.16
1460285_at	integrin alpha 9	NM_133721	104099	gb:NM_133721.1 /DB_XREF=gi:19526903 /GEN=Itga9 /FEA=FLmRNA /CNT=110 /TID=Mm.23386.1 /TIER=FL /STK=2 /UG=Mm.23386 /LL=70107 /DEF=Mus musculus integrin alpha 9 (Itga9), mRNA. /PROD=integrin alpha 9 /FL=gb:NM_133721.1	79.16	57.94	67.8	64.11	58.92	59.26	65.25	56.28	54.17	53.44
1460284_at	leucine zipper-EF-hand containing transmembrane protein 1	BG060855	56384	gb:BG060855 /DB_XREF=gi:12529764 /DB_XREF=L0909B12-3 /CLONE=L0909B12 /FEA=FLmRNA /CNT=233 /TID=Mm.26947.1 /TIER=ConsEnd /STK=1 /UG=Mm.26947 /LL=56384 /UG_GENE=Letm1 /UG_TITLE=leucine zipper-EF-hand containing transmembrane protein 1 /FL=gb:AF061026.1 gb:NM_019694.1	23.52	22.68	19.39	17.44	18.04	5.29	4.61	16.91	32.08	21.55
1460283_at	Mediterranean fever	NM_019453	54483	gb:NM_019453.1 /DB_XREF=gi:9506892 /GEN=Mefv /FEA=FLmRNA /CNT=4 /TID=Mm.143718.1 /TIER=FL /STK=3 /UG=Mm.143718 /LL=54483 /DEF=Mus musculus Mediterranean fever (Mefv), mRNA. /PROD=Mediterranean fever /FL=gb:AF143409.1 gb:NM_019453.1	34.18	30.45	22.64	25.53	29.04	7.21	7.32	8.42	16.63	19.77
1460282_at	triggering receptor expressed on myeloid cells 1	NM_021406	58217	gb:NM_021406.1 /DB_XREF=gi:10946759 /GEN=Trem1-pending /FEA=FLmRNA /CNT=5 /TID=Mm.117123.1 /TIER=FL /STK=3 /UG=Mm.117123 /LL=58217 /DEF=Mus musculus triggering receptor expressed on myeloid cells 1 (Trem1-pending), mRNA. /PROD=triggering receptor expressed on myeloid cells1 /FL=gb:NM_021406.1 gb:AF241219.1	6.38	6.04	10.27	4.9	3.73	3.52	6.51	6.47	6.01	9.8
1460281_at	ankyrin repeat and SOCS box-containing protein 15	NM_080847	78910	gb:NM_080847.1 /DB_XREF=gi:18252787 /GEN=4930400E23Rik /FEA=FLmRNA /CNT=9 /TID=Mm.160150.1 /TIER=FL /STK=3 /UG=Mm.160150 /LL=78910 /DEF=Mus musculus RIKEN cDNA 4930400E23 gene (4930400E23Rik), mRNA. /PROD=ankyrin repeat and SOCS box-containing 15 /FL=gb:NM_080847.1 gb:AF403043.1	3.95	7.3	3.81	5.64	3.66	18.01	19.95	18.55	16.95	3.3
1460280_at	GRB2-related adaptor protein 2	NM_010815	17444	gb:NM_010815.1 /DB_XREF=gi:6754721 /GEN=Mona /FEA=FLmRNA /CNT=15 /TID=Mm.12947.1 /TIER=FL /STK=2 /UG=Mm.12947 /LL=17444 /DEF=Mus musculus monocytic adaptor (Mona), mRNA. /PROD=monocytic adaptor /FL=gb:AF053405.1 gb:AF236118.1 gb:AF055465.1 gb:NM_010815.1	7.38	7.99	6.15	10.98	16.51	7.1	3.62	3.02	11.57	22.83
1460279_a_at	general transcription factor II I	AF043219	14886	gb:AF043219.1 /DB_XREF=gi:2895587 /FEA=FLmRNA /CNT=16 /TID=Mm.22593.1 /TIER=FL /STK=1 /UG=Mm.22593 /LL=14886 /UG_GENE=Gtf2i /DEF=Mus musculus TFII-I protein long form mRNA, alternatively spliced, complete cds. /PROD=TFII-I protein long form /FL=gb:AF043219.1 gb:NM_010365.1 gb:AF017085.1 gb:AY030291.1	390.6	456.9	479.39	496.78	432	561.66	593.1	541.81	667.06	450.05
1460278_a_at	DNA segment, Chr 15, Wayne State University 75, expressed	NM_134095	28075	gb:NM_134095.1 /DB_XREF=gi:20162547 /GEN=D15Wsu75e /FEA=FLmRNA /CNT=58 /TID=Mm.22123.1 /TIER=FL /STK=3 /UG=Mm.22123 /LL=28075 /DEF=Mus musculus DNA segment, Chr 15, Wayne State University 75, expressed (D15Wsu75e), mRNA. /PROD=D15Wsu75e protein /FL=gb:NM_134095.1	314.2	297.69	322.76	338.7	484	906.9	930.3	791.11	522.42	244.81
1460277_at	orthodenticle homolog 3 (Drosophila)	NM_130865	140477	gb:NM_130865.1 /DB_XREF=gi:18700005 /GEN=Dmbx1 /FEA=FLmRNA /CNT=5 /TID=Mm.213206.1 /TIER=FL /STK=4 /UG=Mm.213206 /LL=140477 /DEF=Mus musculus diencephalonmesencephalon-expressed brain homeobox 1 (Dmbx1), mRNA. /PROD=diencephalonmesencephalon-expressed brainhomeobox 1 /FL=gb:AF421857.1 gb:AF463513.1 gb:NM_130865.1 gb:AF421858.1	9.64	10.35	3.96	4.81	9.88	9.46	10.43	7.05	7.83	20.41
1460276_a_at	G protein-coupled receptor 175	NM_011906	24100	gb:NM_011906.1 /DB_XREF=gi:6755858 /GEN=Tpra40-pending /FEA=FLmRNA /CNT=8 /TID=Mm.22067.1 /TIER=FL /STK=4 /UG=Mm.22067 /LL=24100 /DEF=Mus musculus transmembrane domain protein regulated in adipocytes 40 kDa (Tpra40-pending), mRNA. /PROD=transmembrane domain protein regulated inadipocytes 40 kDa /FL=gb:NM_011906.1 gb:AF051098.1	153.02	131.07	156.28	151.62	107.21	270.12	365.07	231.4	180.13	83.35
1460275_at	G-protein coupled receptor 3	NM_008154	14748	gb:NM_008154.1 /DB_XREF=gi:6680064 /GEN=Gpcr3 /FEA=FLmRNA /CNT=10 /TID=Mm.4721.1 /TIER=FL /STK=4 /UG=Mm.4721 /LL=14748 /DEF=Mus musculus G-protein coupled receptor 3 (Gpcr3), mRNA. /PROD=G-protein coupled receptor 3 /FL=gb:D21062.1 gb:NM_008154.1	11.9	5.86	6.02	10.62	6.78	10.94	18.36	11.24	15.27	5.52
1460274_at	RIKEN cDNA 4921530G04 gene	NM_027622	70956	gb:NM_027622.1 /DB_XREF=gi:13937370 /GEN=4921530G04Rik /FEA=FLmRNA /CNT=6 /TID=Mm.158506.1 /TIER=FL /STK=5 /UG=Mm.158506 /LL=70956 /DEF=Mus musculus RIKEN cDNA 4921530G04 gene (4921530G04Rik), mRNA. /PROD=RIKEN cDNA 4921530G04 /FL=gb:NM_027622.1	22.88	20.47	28.01	28.28	24.46	16.87	15.59	14.04	12.39	36.41
1460273_a_at	baculoviral IAP repeat-containing 1b	NM_010872	17948	gb:NM_010872.1 /DB_XREF=gi:6754789 /GEN=Birc1b /FEA=FLmRNA /CNT=9 /TID=Mm.89961.1 /TIER=FL /STK=5 /UG=Mm.89961 /LL=17948 /DEF=Mus musculus baculoviral IAP repeat-containing 1b (Birc1b), mRNA. /PROD=neuronal apoptosis inhibitory protein 2 /FL=gb:AF102871.1 gb:AF135489.1 gb:NM_010872.1	9.5	5.48	4.85	11.02	6.19	15.02	10.96	14.64	25.78	10.08
1460272_at	RIKEN cDNA 4930522D07 gene	NM_026261	67591	gb:NM_026261.1 /DB_XREF=gi:13385769 /GEN=4930522D07Rik /FEA=FLmRNA /CNT=23 /TID=Mm.55982.1 /TIER=FL /STK=5 /UG=Mm.55982 /LL=67591 /DEF=Mus musculus RIKEN cDNA 4930522D07 gene (4930522D07Rik), mRNA. /PROD=RIKEN cDNA 4930522D07 /FL=gb:NM_026261.1	30.86	30.34	22.24	23.42	22.53	11.03	11.89	6.87	6.59	13.86
1460271_at	triggering receptor expressed on myeloid cells 3	NM_021407	58218	gb:NM_021407.1 /DB_XREF=gi:10946761 /GEN=Trem3-pending /FEA=FLmRNA /CNT=8 /TID=Mm.117124.1 /TIER=FL /STK=6 /UG=Mm.117124 /LL=58218 /DEF=Mus musculus triggering receptor expressed on myeloid cells 3 (Trem3-pending), mRNA. /PROD=triggering receptor expressed on myeloid cells3 /FL=gb:NM_021407.1 gb:AF241220.1	9.39	8.16	11.6	16.39	16.24	2.63	8.51	4.71	3.56	15.92
1460269_at	Phenylethanolamine-N-methyltransferase	AV380429	18948	gb:AV380429 /DB_XREF=gi:6429496 /DB_XREF=AV380429 /CLONE=9230023G19 /FEA=EST /CNT=1 /TID=Mm.213024.1 /TIER=ConsEnd /STK=0 /UG=Mm.213024 /UG_TITLE=EST, Highly similar to 1903270A phenylethanolamine N-methyltransferase (M.musculus)	8.09	3.09	7.98	2.09	1.24	4.22	14.19	7.68	10.37	2.5
1460268_at	gb:AV340322 /DB_XREF=gi:6380374 /DB_XREF=AV340322 /CLONE=6430514F15 /FEA=EST /CNT=1 /TID=Mm.218598.2 /TIER=ConsEnd /STK=0 /UG=Mm.218598 /UG_TITLE=ESTs	AV340322		gb:AV340322 /DB_XREF=gi:6380374 /DB_XREF=AV340322 /CLONE=6430514F15 /FEA=EST /CNT=1 /TID=Mm.218598.2 /TIER=ConsEnd /STK=0 /UG=Mm.218598 /UG_TITLE=ESTs	8.93	6.66	11.12	11.92	14.44	34.83	41.21	12.19	8.04	10.7
1460267_at	doublesex and mab-3 related transcription factor 3	AV157113	240590	gb:AV157113 /DB_XREF=gi:5400748 /DB_XREF=AV157113 /CLONE=3002004E13 /FEA=EST /CNT=1 /TID=Mm.62785.2 /TIER=ConsEnd /STK=1 /UG=Mm.62785 /UG_TITLE=ESTs, Weakly similar to DMT1_MOUSE DOUBLESEX- AND MAB-3-RELATED TRANSCRIPTION FACTOR 1 (M.musculus)	5.73	3.53	3.68	6.92	4.03	7.68	1.25	2.89	2.12	4.73
1460266_at	RIKEN cDNA 1700094J05 gene	AA673515	67523	gb:AA673515 /DB_XREF=gi:2646797 /DB_XREF=vp49h12.r1 /CLONE=IMAGE:1080071 /FEA=EST /CNT=1 /TID=Mm.6159.1 /TIER=ConsEnd /STK=0 /UG=Mm.6159 /UG_TITLE=EST	13.25	15.04	14.02	9.91	11.99	9.42	14.83	7.63	11.94	6.78
1460265_at	Proliferation-associated 2G4	AA672939	18813	gb:AA672939 /DB_XREF=gi:2646221 /DB_XREF=vp48d03.r1 /CLONE=IMAGE:1079909 /FEA=EST /CNT=1 /TID=Mm.199839.1 /TIER=ConsEnd /STK=0 /UG=Mm.199839 /LL=103119 /UG_GENE=AA672939 /UG_TITLE=expressed sequence AA672939	70.35	106.57	85.32	97	110.41	68.16	34.12	91.73	214.92	80.9
1460264_at	expressed sequence C81600	C81600	97655	gb:C81600 /DB_XREF=gi:2521930 /DB_XREF=C81600 /CLONE=J0102A11 /FEA=EST /CNT=1 /TID=Mm.6062.1 /TIER=ConsEnd /STK=1 /UG=Mm.6062 /LL=97655 /UG_GENE=C81600 /UG_TITLE=expressed sequence C81600	24.54	13.54	9.96	10.35	20.87	9.73	12.27	15.74	15.07	11.14
1460263_at	Programmed cell death 6 interacting protein	C76364	18571	gb:C76364 /DB_XREF=gi:2516694 /DB_XREF=C76364 /CLONE=J0009D04 /FEA=EST /CNT=1 /TID=Mm.200149.1 /TIER=ConsEnd /STK=0 /UG=Mm.200149 /LL=97504 /UG_GENE=C76364 /UG_TITLE=expressed sequence C76364	204.02	255.21	137.68	260.8	145.52	163.21	176.81	184.63	98.05	149.01
1460262_a_at	RIKEN cDNA 1700037H04 gene	NM_026091	67326	gb:NM_026091.1 /DB_XREF=gi:13385589 /GEN=1700037H04Rik /FEA=FLmRNA /CNT=47 /TID=Mm.27711.1 /TIER=FL /STK=6 /UG=Mm.27711 /LL=67326 /DEF=Mus musculus RIKEN cDNA 1700037H04 gene (1700037H04Rik), mRNA. /PROD=RIKEN cDNA 1700037H04 /FL=gb:NM_026091.1 gb:BC006041.1	296.39	331.78	418.99	451.29	575.35	566.78	679.5	550.38	616.75	579.16
1460261_at	discs, large homolog 4 (Drosophila)	AI646416	13385	gb:AI646416 /DB_XREF=gi:4724891 /DB_XREF=vv51f06.x1 /CLONE=IMAGE:1225955 /FEA=FLmRNA /CNT=52 /TID=Mm.27256.1 /TIER=ConsEnd /STK=0 /UG=Mm.27256 /LL=13385 /UG_GENE=Dlgh4 /UG_TITLE=discs, large homolog 4 (Drosophila) /FL=gb:BC014807.1 gb:D50621.1 gb:NM_007864.1	10.13	10.41	6.06	16.97	4.76	3.99	16.34	14.76	14.16	8.28
1460260_s_at	karyopherin (importin) alpha 1	U20619	16646	gb:U20619.1 /DB_XREF=gi:3046878 /FEA=FLmRNA /CNT=188 /TID=Mm.6952.1 /TIER=Stack /STK=60 /UG=Mm.6952 /LL=16646 /UG_GENE=Kpna1 /UG_TITLE=karyopherin (importin) alpha 1 /DEF=Mus musculus serine-rich RNA polymerase suppressor protein 1 (SRP1) mRNA, complete sequence. /FL=gb:NM_008465.1 gb:BC006771.1 gb:U34228.1	284.06	308.73	335.61	348.97	456.63	1023.62	873.6	884.28	747.03	545.97
1460259_s_at	chloride channel calcium activated 1 /// chloride channel calcium activated 2	AF108501	12722 /// 80797	gb:AF108501.1 /DB_XREF=gi:6465944 /GEN=Cacc /FEA=FLmRNA /CNT=90 /TID=Mm.20897.1 /TIER=FL+Stack /STK=9 /UG=Mm.20897 /LL=80797 /DEF=Mus musculus Ca(2+)-sensitive chloride channel 2 (Cacc) mRNA, complete cds. /PROD=Ca(2+)-sensitive chloride channel 2 /FL=gb:AF115852.1 gb:BC008147.1 gb:NM_030601.1 gb:AF108501.1	347.71	82.53	108.26	230.32	30.5	4.82	7.66	109.14	1.47	6.95
1460258_at	leukocyte cell derived chemotaxin 1	NM_010701	16840	gb:NM_010701.1 /DB_XREF=gi:6754527 /GEN=Lect1 /FEA=FLmRNA /CNT=18 /TID=Mm.46561.1 /TIER=FL+Stack /STK=10 /UG=Mm.46561 /LL=16840 /DEF=Mus musculus leukocyte cell derived chemotaxin 1 (Lect1), mRNA. /PROD=leukocyte cell derived chemotaxin 1 /FL=gb:NM_010701.1 gb:U43509.1	34.33	33.57	20.59	18.46	8	10.81	11.32	10.45	110.4	6.28
1460257_a_at	5, 10-methenyltetrahydrofolate synthetase	NM_026829	107885	gb:NM_026829.1 /DB_XREF=gi:18093091 /GEN=Mthfs /FEA=FLmRNA /CNT=43 /TID=Mm.9382.1 /TIER=FL+Stack /STK=10 /UG=Mm.9382 /LL=107885 /DEF=Mus musculus 5, 10-methenyltetrahydrofolate synthetase (Mthfs), mRNA. /PROD=5, 10-methenyltetrahydrofolate synthetase /FL=gb:NM_026829.1	191.7	175.23	186.94	201.3	145.73	274.1	239.4	273.29	372.27	193.63
1460256_at	carbonic anhydrase 3	NM_007606	12350	gb:NM_007606.1 /DB_XREF=gi:6671675 /GEN=Car3 /FEA=FLmRNA /CNT=422 /TID=Mm.300.1 /TIER=FL+Stack /STK=10 /UG=Mm.300 /LL=12350 /DEF=Mus musculus carbonic anhydrase 3 (Car3), mRNA. /PROD=carbonic anhydrase 3 /FL=gb:BC011129.1 gb:NM_007606.1 gb:M27796.1	26.06	28.74	28.99	29.8	34.2	11.38	9.48	20.92	13.27	46.18
1460255_at	tumor necrosis factor (ligand) superfamily, member 13b	NM_033622	24099	gb:NM_033622.1 /DB_XREF=gi:15826857 /GEN=Tnfsf13b /FEA=FLmRNA /CNT=21 /TID=Mm.28835.1 /TIER=FL+Stack /STK=11 /UG=Mm.28835 /LL=24099 /DEF=Mus musculus tumor necrosis factor (ligand) superfamily, member 13b (Tnfsf13b), mRNA. /PROD=tumor necrosis factor (ligand) superfamily,member 13b /FL=gb:AF119383.1 gb:AF352245.1 gb:NM_033622.1	11.56	7.84	9.5	7.53	9.09	14.09	8.53	9.77	9.08	4.89
1460254_at	RIKEN cDNA 1810049H13 gene	NM_025560	66431	gb:NM_025560.1 /DB_XREF=gi:13384991 /GEN=1810049H13Rik /FEA=FLmRNA /CNT=22 /TID=Mm.45063.1 /TIER=FL+Stack /STK=12 /UG=Mm.45063 /LL=66431 /DEF=Mus musculus RIKEN cDNA 1810049H13 gene (1810049H13Rik), mRNA. /PROD=RIKEN cDNA 1810049H13 /FL=gb:NM_025560.1	126.79	176.1	178.09	203.25	187.43	236.72	227.34	152.86	253.14	125.09
1460253_at	chemokine-like factor super family 7	NM_133978	102545	gb:NM_133978.1 /DB_XREF=gi:19527197 /GEN=AI481279 /FEA=FLmRNA /CNT=32 /TID=Mm.35600.1 /TIER=FL+Stack /STK=12 /UG=Mm.35600 /LL=102545 /DEF=Mus musculus expressed sequence AI481279 (AI481279), mRNA. /PROD=expressed sequence AI481279 /FL=gb:AF188504.1 gb:NM_133978.1	353.43	346.13	381.42	393.61	580.76	1040.78	979.21	1034.49	1632.4	349.31
1460252_s_at	zinc finger protein 105	NM_009544	22646	gb:NM_009544.1 /DB_XREF=gi:6678632 /GEN=Zfp105 /FEA=FLmRNA /CNT=18 /TID=Mm.20430.1 /TIER=FL+Stack /STK=13 /UG=Mm.20430 /LL=22646 /DEF=Mus musculus zinc finger protein 105 (Zfp105), mRNA. /PROD=zinc finger protein 105 /FL=gb:NM_009544.1 gb:AF045565.1	195.16	211.25	174.82	160.75	145.07	127.71	102.94	152.12	134.11	276.66
1460251_at	Fas (TNF receptor superfamily member)	NM_007987	14102	gb:NM_007987.1 /DB_XREF=gi:6679750 /GEN=Tnfrsf6 /FEA=FLmRNA /CNT=19 /TID=Mm.1626.1 /TIER=FL+Stack /STK=13 /UG=Mm.1626 /LL=14102 /DEF=Mus musculus tumor necrosis factor receptor superfamily, member 6 (Tnfrsf6), mRNA. /PROD=Fas antigen /FL=gb:NM_007987.1 gb:M83649.1	953.42	867.54	823.04	728.6	422.01	1205.83	1413.5	689.57	23.5	7.44
1460250_at	sclerostin domain containing 1	BC021458	66042	gb:BC021458.1 /DB_XREF=gi:18204790 /FEA=FLmRNA /CNT=73 /TID=Mm.43375.1 /TIER=FL+Stack /STK=13 /UG=Mm.43375 /LL=66042 /UG_GENE=0610006G05Rik /DEF=Mus musculus, RIKEN cDNA 0610006G05 gene, clone MGC:29422 IMAGE:5064413, mRNA, complete cds. /PROD=RIKEN cDNA 0610006G05 gene /FL=gb:BC021458.1 gb:NM_025312.1	5.87	6.2	10.41	19.34	65.41	248.71	250.3	61.8	9.89	10.2
1460249_at	ligand of numb-protein X 2	NM_080795	140887	gb:NM_080795.1 /DB_XREF=gi:18249942 /GEN=Lnx2 /FEA=FLmRNA /CNT=68 /TID=Mm.34462.1 /TIER=FL+Stack /STK=14 /UG=Mm.34462 /LL=140887 /DEF=Mus musculus ligand of numb-protein X 2 (Lnx2), mRNA. /PROD=ligand of numb-protein X 2 /FL=gb:NM_080795.1 gb:AF401681.1	120.64	135.51	117.92	90.92	144.48	166.49	183.8	175.06	135.29	111.71
1460248_at	carboxypeptidase X 2 (M14 family)	AF017639	55987	gb:AF017639.1 /DB_XREF=gi:2921091 /FEA=FLmRNA /CNT=35 /TID=Mm.10233.1 /TIER=FL+Stack /STK=15 /UG=Mm.10233 /LL=55987 /UG_GENE=Cpxm2 /DEF=Mus musculus carboxypeptidase X2 mRNA, complete cds. /PROD=carboxypeptidase X2 /FL=gb:BC021444.1 gb:AF017639.1 gb:NM_018867.2	369.86	123.71	99.66	82.34	43.01	63.23	131.1	23.47	17.39	7.5
1460247_a_at	S-phase kinase-associated protein 2 (p45)	AV259620	27401	gb:NM_013787.1 /DB_XREF=gi:7949134 /GEN=Skp2 /FEA=FLmRNA /CNT=103 /TID=Mm.35584.1 /TIER=FL+Stack /STK=15 /UG=Mm.35584 /LL=27401 /DEF=Mus musculus S-phase kinase-associated protein 2 (p45) (Skp2), mRNA. /PROD=S-phase kinase-associated protein 2 (p45) /FL=gb:AF083215.1 gb:NM_013787.1	138.46	181.66	183.99	214.63	350.43	288.17	178.33	359.93	592.63	819.98
1460246_at	methyl CpG binding protein 2	BC027153	17257	gb:NM_010788.1 /DB_XREF=gi:14149644 /GEN=Mecp2 /FEA=FLmRNA /CNT=100 /TID=Mm.40984.1 /TIER=FL+Stack /STK=16 /UG=Mm.40984 /LL=17257 /DEF=Mus musculus methyl CpG binding protein 2 (Mecp2), mRNA. /PROD=methyl CpG binding protein 2 /FL=gb:NM_010788.1 gb:AF158181.1 gb:BC027153.1	189.58	202.61	219.27	197.65	176.39	167.02	209.11	228.84	271.39	88.06
1460245_at	killer cell lectin-like receptor, subfamily D, member 1	NM_010654	16643	gb:NM_010654.1 /DB_XREF=gi:6754469 /GEN=Klrd1 /FEA=FLmRNA /CNT=23 /TID=Mm.8186.1 /TIER=FL+Stack /STK=17 /UG=Mm.8186 /LL=16643 /DEF=Mus musculus killer cell lectin-like receptor, subfamily D, member 1 (Klrd1), mRNA. /PROD=killer cell lectin-like receptor, subfamily D,member 1 /FL=gb:AF039025.1 gb:AF057714.1 gb:NM_010654.1 gb:AF030312.1 gb:AF030311.1	19.32	12.87	18.36	18.51	21.85	8.64	9.99	2.22	10.46	10.73
1460244_at	ureidopropionase, beta	NM_133995	103149	gb:NM_133995.1 /DB_XREF=gi:19527211 /GEN=AI195023 /FEA=FLmRNA /CNT=52 /TID=Mm.25557.1 /TIER=FL+Stack /STK=17 /UG=Mm.25557 /LL=103149 /DEF=Mus musculus expressed sequence AI195023 (AI195023), mRNA. /PROD=expressed sequence AI195023 /FL=gb:BC021388.1 gb:NM_133995.1	38.46	37.64	29.15	19.01	9.97	5.8	7.32	6.66	2.01	14.51
1460243_at	serine palmitoyltransferase, long chain base subunit 2	BC003227	20773	gb:BC003227.1 /DB_XREF=gi:13096855 /FEA=FLmRNA /CNT=111 /TID=Mm.565.1 /TIER=FL+Stack /STK=17 /UG=Mm.565 /LL=20773 /UG_GENE=Sptlc2 /DEF=Mus musculus, serine palmitoyltransferase, long chain base subunit 2, clone MGC:5898 IMAGE:3483158, mRNA, complete cds. /PROD=serine palmitoyltransferase, long chain basesubunit 2 /FL=gb:U27455.1 gb:BC003227.1 gb:NM_011479.1	337.23	402.61	387.52	449.88	543.43	798.96	1031.77	715.44	824.48	408.94
1460242_at	decay accelerating factor 1	NM_010016	13136	gb:NM_010016.1 /DB_XREF=gi:6753599 /GEN=Daf1 /FEA=FLmRNA /CNT=111 /TID=Mm.20236.1 /TIER=FL+Stack /STK=18 /UG=Mm.20236 /LL=13136 /DEF=Mus musculus decay accelerating factor 1 (Daf1), mRNA. /PROD=decay accelerating factor 1 /FL=gb:NM_010016.1 gb:L41366.1 gb:BC011314.1 gb:D63679.1	680.77	754.42	880.77	1041.48	678.54	429.41	255.65	292.86	573.84	78.37
1460241_a_at	ST3 beta-galactoside alpha-2,3-sialyltransferase 5	BB829192	20454	gb:BB829192 /DB_XREF=gi:17007435 /DB_XREF=BB829192 /CLONE=G930006B21 /FEA=FLmRNA /CNT=57 /TID=Mm.38248.1 /TIER=Stack /STK=9 /UG=Mm.38248 /LL=20454 /UG_GENE=Siat9 /UG_TITLE=sialyltransferase 9 (CMP-NeuAc:lactosylceramide alpha-2,3-sialyltransferase) /FL=gb:AB013302.1 gb:NM_011375.1	498.93	379.48	340.18	239.53	182.13	299.64	540.51	257.13	126.72	69.67
1460240_a_at	heterogeneous nuclear ribonucleoprotein C	NM_016884	15381	gb:NM_016884.1 /DB_XREF=gi:8393543 /GEN=Hnrpc /FEA=FLmRNA /CNT=235 /TID=Mm.25074.1 /TIER=FL+Stack /STK=19 /UG=Mm.25074 /LL=15381 /DEF=Mus musculus heterogeneous nuclear ribonucleoprotein C (Hnrpc), mRNA. /PROD=heterogeneous nuclear ribonucleoprotein C2 /FL=gb:AF095257.1 gb:BC004706.1 gb:NM_016884.1	4342.13	4579.63	5011.34	5142.83	5510.91	7435.38	7314.1	6498.4	7349.24	6682.13
1460239_at	tetraspanin 13	BB807707	66109	gb:BB807707 /DB_XREF=gi:16980336 /DB_XREF=BB807707 /CLONE=G630083H23 /FEA=FLmRNA /CNT=123 /TID=Mm.29386.1 /TIER=Stack /STK=8 /UG=Mm.29386 /LL=66109 /UG_GENE=1100001I23Rik /UG_TITLE=RIKEN cDNA 1100001I23 gene /FL=gb:NM_025359.1 gb:BC018317.1	60.45	242.83	184.04	211.67	223.03	362.47	393.65	203.97	22.62	527.9
1460238_at	mesothelin	NM_018857	56047	gb:NM_018857.1 /DB_XREF=gi:9256567 /GEN=Msln /FEA=FLmRNA /CNT=28 /TID=Mm.17510.1 /TIER=FL+Stack /STK=21 /UG=Mm.17510 /LL=56047 /DEF=Mus musculus mesothelin (Msln), mRNA. /PROD=mesothelin /FL=gb:NM_018857.1 gb:D86370.1	15.74	28.35	95.97	210.72	284.85	68.36	56.26	142.31	1291.31	39.01
1460237_at	tripartite motif protein 8	BG063064	93679	gb:BG063064 /DB_XREF=gi:12545550 /DB_XREF=H3001F10-3 /CLONE=H3001F10 /FEA=FLmRNA /CNT=94 /TID=Mm.219613.1 /TIER=Stack /STK=8 /UG=Mm.219613 /LL=93679 /UG_GENE=Trim8 /UG_TITLE=tripartite motif protein 8 /FL=gb:NM_053100.1 gb:AF281047.1	40.59	43.57	48.33	42.69	43.97	40.13	29.75	32.15	48.79	82.68
1460236_at	kallikrein 10	NM_133712	69540	gb:NM_133712.1 /DB_XREF=gi:19526891 /GEN=2300002A13Rik /FEA=FLmRNA /CNT=54 /TID=Mm.46421.1 /TIER=FL+Stack /STK=22 /UG=Mm.46421 /LL=69540 /DEF=Mus musculus RIKEN cDNA 2300002A13 gene (2300002A13Rik), mRNA. /PROD=RIKEN cDNA 2300002A13 /FL=gb:NM_133712.1 gb:BC002100.1	3.02	5.93	21.77	75.98	147.57	16.41	26.18	14.7	593.84	43.54
1460235_at	scavenger receptor class B, member 2	NM_007644	12492	gb:NM_007644.1 /DB_XREF=gi:6680877 /GEN=Cd36l2 /FEA=FLmRNA /CNT=80 /TID=Mm.39288.1 /TIER=FL+Stack /STK=22 /UG=Mm.39288 /LL=12492 /DEF=Mus musculus CD36 antigen (collagen type I receptor, thrombospondin receptor)-like 2 (Cd36l2), mRNA. /PROD=CD36 antigen (collagen type I receptor,thrombospondin receptor)-like 2 /FL=gb:AB008553.1 gb:NM_007644.1	345.8	313.1	349.26	363	418.34	736.48	903.21	491.88	681.65	218.81
1460234_at	cDNA sequence BC054822	NM_138950	192652	gb:NM_138950.1 /DB_XREF=gi:20336731 /GEN=MGC32441 /FEA=FLmRNA /CNT=43 /TID=Mm.122494.1 /TIER=FL+Stack /STK=23 /UG=Mm.122494 /LL=192652 /DEF=Mus musculus hypothetical protein MGC32441 (MGC32441), mRNA. /PROD=hypothetical protein MGC32441 /FL=gb:NM_138950.1 gb:BC025229.1	264.29	251.46	307.68	299.21	287.83	148.15	269.27	265.79	263.15	63.6
1460233_at	guanylate cyclase activator 2b (retina)	NM_008191	14916	gb:NM_008191.1 /DB_XREF=gi:7110614 /GEN=Guca2b /FEA=FLmRNA /CNT=50 /TID=Mm.278.1 /TIER=FL+Stack /STK=23 /UG=Mm.278 /LL=14916 /DEF=Mus musculus guanylate cyclase activator 2b (retina) (Guca2b), mRNA. /PROD=guanylate cyclase activator 2b (retina) /FL=gb:U67800.1 gb:NM_008191.1 gb:U90727.1 gb:BC024373.1	8.6	11.54	7.7	13.36	5.87	6.09	5.94	4.37	14.46	6.43
1460232_s_at	hydroxysteroid dehydrogenase-2, delta<5>-3-beta /// hydroxysteroid dehydrogenase-3, delta<5>-3-beta /// hydroxysteroid dehydrogenase-6, delta<5>-3-beta	NM_013821	15493 /// 15494 /// 15497	gb:NM_013821.1 /DB_XREF=gi:7305166 /GEN=Hsd3b6 /FEA=FLmRNA /CNT=29 /TID=Mm.14435.1 /TIER=FL+Stack /STK=24 /UG=Mm.14435 /LL=15497 /DEF=Mus musculus hydroxysteroid dehydrogenase-6, delta<5>-3-beta (Hsd3b6), mRNA. /PROD=hydroxysteroid dehydrogenase-6, delta<5>-3-beta /FL=gb:AF031170.1 gb:NM_013821.1 gb:AY046512.1	3.97	4.13	3.01	6.68	9.41	5.64	5.31	3.33	8.68	4.16
1460231_at	interferon regulatory factor 5	NM_012057	27056	gb:NM_012057.1 /DB_XREF=gi:6754367 /GEN=Irf5 /FEA=FLmRNA /CNT=45 /TID=Mm.6479.1 /TIER=FL+Stack /STK=24 /UG=Mm.6479 /LL=27056 /DEF=Mus musculus interferon regulatory factor 5 (Irf5), mRNA. /PROD=interferon regulatory factor 5 /FL=gb:NM_012057.1 gb:AF028725.1	23.9	20.42	17.78	21.48	12.39	19.29	12.15	37.69	12.51	15.08
1460230_at	synapsin II	NM_013681	20965	gb:NM_013681.1 /DB_XREF=gi:8567409 /GEN=Syn2 /FEA=FLmRNA /CNT=67 /TID=Mm.20892.1 /TIER=FL+Stack /STK=26 /UG=Mm.20892 /LL=20965 /DEF=Mus musculus synapsin II (Syn2), mRNA. /PROD=synapsin II /FL=gb:NM_013681.1 gb:AF096867.1	17.06	14.21	15.41	22.45	10.43	41.9	49.81	9.12	23.26	20.16
1460229_at	stromal antigen 3	NM_016964	50878	gb:NM_016964.1 /DB_XREF=gi:8394369 /GEN=Stag3 /FEA=FLmRNA /CNT=34 /TID=Mm.10726.1 /TIER=FL+Stack /STK=27 /UG=Mm.10726 /LL=50878 /DEF=Mus musculus stromal antigen 3 (Stag3), mRNA. /PROD=stromal antigen 3 /FL=gb:NM_016964.1	22.3	25.94	27.31	25.99	16.08	20.32	10.32	29.06	11.12	503.45
1460228_at	upstream transcription factor 2	AW537576	22282	gb:AW537576 /DB_XREF=gi:7179993 /DB_XREF=G0118B03-3 /CLONE=G0118B03 /FEA=FLmRNA /CNT=84 /TID=Mm.15781.1 /TIER=Stack /STK=10 /UG=Mm.15781 /LL=22282 /UG_GENE=Usf2 /UG_TITLE=upstream transcription factor 2 /FL=gb:U01662.1 gb:BC019729.1 gb:NM_011680.1	234.4	277.51	256.91	273.02	207.07	93.98	101.32	143.96	283.46	170.18
1460227_at	tissue inhibitor of metalloproteinase 1	BC008107	21857	gb:BC008107.1 /DB_XREF=gi:14198085 /FEA=FLmRNA /CNT=60 /TID=Mm.8245.1 /TIER=FL+Stack /STK=28 /UG=Mm.8245 /LL=21857 /UG_GENE=Timp /DEF=Mus musculus, Similar to tissue inhibitor of metalloproteinase, clone MGC:7143 IMAGE:3158222, mRNA, complete cds. /PROD=Similar to tissue inhibitor ofmetalloproteinase /FL=gb:BC008107.1 gb:M17243.1 gb:NM_011593.1	1143.54	1710.6	3153.76	3322.91	2989.02	2457.43	2341.13	4297.81	2697.41	456.16
1460226_at	tumor rejection antigen P1A	NM_011635	22037	gb:NM_011635.1 /DB_XREF=gi:6755870 /GEN=Trap1a /FEA=FLmRNA /CNT=36 /TID=Mm.1297.1 /TIER=FL+Stack /STK=29 /UG=Mm.1297 /LL=22037 /DEF=Mus musculus tumor rejection antigen P1A (Trap1a), mRNA. /PROD=tumor rejection antigen P1A /FL=gb:NM_011635.1 gb:M36387.1	16.27	6.83	7.52	6.85	7.89	4.7	10.05	25.8	22.41	1913.76
1460225_at	mitochondrial ribosomal protein 63	NM_026401	67840	gb:NM_026401.1 /DB_XREF=gi:13385887 /GEN=Mrp63 /FEA=FLmRNA /CNT=38 /TID=Mm.30173.1 /TIER=FL /STK=1 /UG=Mm.30173 /LL=67840 /DEF=Mus musculus mitochondrial ribosomal protein 63 (Mrp63), mRNA. /PROD=mitochondrial ribosomal protein 63 /FL=gb:AB049958.1 gb:NM_026401.1	56.54	56.45	61.55	46.11	53.89	35.72	29.55	50.25	59.59	39.27
1460224_at	sorting nexin 2	BC006960	67804	gb:BC006960.1 /DB_XREF=gi:13905327 /FEA=FLmRNA /CNT=334 /TID=Mm.29971.1 /TIER=FL+Stack /STK=29 /UG=Mm.29971 /LL=67804 /UG_GENE=Snx2 /DEF=Mus musculus, RIKEN cDNA 0610030A03 gene, clone MGC:6322 IMAGE:2812557, mRNA, complete cds. /PROD=RIKEN cDNA 0610030A03 gene /FL=gb:NM_026386.1 gb:BC006960.1	1693.22	1629.63	1550.67	1316.74	1027.01	1416.61	1385.71	1291.2	1059.35	1918.15
1460223_a_at	erythrocyte protein band 4.9	NM_013514	13829	gb:NM_013514.1 /DB_XREF=gi:7305036 /GEN=Epb4.9 /FEA=FLmRNA /CNT=62 /TID=Mm.20046.1 /TIER=FL+Stack /STK=30 /UG=Mm.20046 /LL=13829 /DEF=Mus musculus erythrocyte protein band 4.9 (Epb4.9), mRNA. /PROD=erythrocyte protein band 4.9 /FL=gb:NM_013514.1 gb:AF079846.3 gb:BC016897.1	68.23	62.88	61.43	63.7	72.53	35.34	39.53	68.24	69	199.01
1460222_at	SH3-domain binding protein 1	NM_009164	20401	gb:NM_009164.1 /DB_XREF=gi:6677930 /GEN=Sh3bp1 /FEA=FLmRNA /CNT=50 /TID=Mm.4462.1 /TIER=FL+Stack /STK=31 /UG=Mm.4462 /LL=20401 /DEF=Mus musculus SH3-domain binding protein 1 (Sh3bp1), mRNA. /PROD=SH3-domain binding protein 1 /FL=gb:NM_009164.1 gb:BC004598.1	157.54	164.94	214.11	216.68	283.94	273.66	279.31	256.27	445.71	232.84
1460221_at	prostaglandin E synthase 3 (cytosolic)	BC003708	56351	gb:BC003708.1 /DB_XREF=gi:13277595 /FEA=FLmRNA /CNT=238 /TID=Mm.22421.1 /TIER=FL+Stack /STK=31 /UG=Mm.22421 /LL=56351 /UG_GENE=Tebp-pending /DEF=Mus musculus, telomerase binding protein, p23, clone MGC:5681 IMAGE:3489418, mRNA, complete cds. /PROD=telomerase binding protein, p23 /FL=gb:AB024935.1 gb:AF153479.1 gb:NM_019766.1 gb:BC003708.1	2783.46	3086.31	3032.07	2956.09	3914.31	3694.23	3503.14	3918.93	4521.96	5084.55
1460220_a_at	colony stimulating factor 1 (macrophage)	BM233698	12977	gb:NM_007778.1 /DB_XREF=gi:6681042 /GEN=Csf1 /FEA=FLmRNA /CNT=78 /TID=Mm.795.1 /TIER=FL+Stack /STK=32 /UG=Mm.795 /LL=12977 /DEF=Mus musculus colony stimulating factor 1 (macrophage) (Csf1), mRNA. /PROD=colony stimulating factor 1 (macrophage) /FL=gb:NM_007778.1 gb:M21952.1	1888.44	1046.6	1255.51	1000.75	400.06	1544.6	1925.41	1857.15	45.74	16.74
1460219_at	myelin-associated glycoprotein	NM_010758	17136	gb:NM_010758.1 /DB_XREF=gi:6754613 /GEN=Mag /FEA=FLmRNA /CNT=52 /TID=Mm.1251.1 /TIER=FL+Stack /STK=33 /UG=Mm.1251 /LL=17136 /DEF=Mus musculus myelin-associated glycoprotein (Mag), mRNA. /PROD=myelin-associated glycoprotein /FL=gb:M31811.1 gb:NM_010758.1	29.1	25	18.24	21.89	12.16	4.91	8.43	4.59	6.67	12.1
1460218_at	CD52 antigen	NM_013706	23833	gb:NM_013706.1 /DB_XREF=gi:14719423 /GEN=Cd52 /FEA=FLmRNA /CNT=59 /TID=Mm.24130.1 /TIER=FL+Stack /STK=33 /UG=Mm.24130 /LL=23833 /DEF=Mus musculus CD52 antigen (Cd52), mRNA. /PROD=CD52 antigen /FL=gb:NM_013706.1 gb:M55561.1	42.39	48.22	54.77	55.25	56.04	3.22	4.46	5.7	20.48	22.75
1460217_at	proliferin related protein	NM_011120	18814	gb:NM_011120.1 /DB_XREF=gi:6755101 /GEN=Plfr /FEA=FLmRNA /CNT=43 /TID=Mm.3258.1 /TIER=FL+Stack /STK=35 /UG=Mm.3258 /LL=18814 /DEF=Mus musculus proliferin related protein (Plfr), mRNA. /PROD=proliferin related protein /FL=gb:NM_011120.1 gb:K03237.1	5.05	6.1	7.74	9.31	7.9	1.83	3.81	5.74	7.84	7.78
1460216_at	acyl-Coenzyme A dehydrogenase, short chain	NM_007383	11409	gb:NM_007383.1 /DB_XREF=gi:6680619 /GEN=Acads /FEA=FLmRNA /CNT=113 /TID=Mm.18759.1 /TIER=FL+Stack /STK=35 /UG=Mm.18759 /LL=11409 /DEF=Mus musculus acetyl-Coenzyme A dehydrogenase, short chain (Acads), mRNA. /PROD=acetyl-Coenzyme A dehydrogenase, short chain /FL=gb:BC016259.1 gb:NM_007383.1 gb:L11163.1	86.83	105.24	113.26	121.53	139.19	348.77	385.27	233.49	206.41	185.04
1460215_at	RNA polymerase 1-4	BB729239	20019	gb:BB729239 /DB_XREF=gi:16112514 /DB_XREF=BB729239 /CLONE=E860106J19 /FEA=FLmRNA /CNT=139 /TID=Mm.7387.1 /TIER=Stack /STK=34 /UG=Mm.7387 /LL=20019 /UG_GENE=Rpo1-4 /UG_TITLE=RNA polymerase 1-4 (194 kDa subunit) /FL=gb:NM_009088.1 gb:AF000938.1	199.27	320.74	299.9	305.7	555.87	568.88	482	570.74	714.54	280.98
1460214_at	Purkinje cell protein 4	NM_008791	18546	gb:NM_008791.1 /DB_XREF=gi:6679226 /GEN=Pcp4 /FEA=FLmRNA /CNT=43 /TID=Mm.5023.1 /TIER=FL+Stack /STK=38 /UG=Mm.5023 /LL=18546 /DEF=Mus musculus Purkinje cell protein 4 (Pcp4), mRNA. /PROD=Purkinje cell protein 4 /FL=gb:NM_008791.1	50.41	48.53	31.05	16.46	13.2	19.7	62.9	11.79	11.13	12.03
1460213_at	golgi autoantigen, golgin subfamily a, 4	NM_018748	54214	gb:NM_018748.2 /DB_XREF=gi:20127149 /GEN=Golga4 /FEA=FLmRNA /CNT=128 /TID=Mm.10409.1 /TIER=FL+Stack /STK=39 /UG=Mm.10409 /LL=54214 /DEF=Mus musculus golgi autoantigen, golgin subfamily a, 4 (Golga4), mRNA. /PROD=golgi autoantigen, golgin subfamily a, 4 /FL=gb:AF051357.2 gb:NM_018748.2	144.59	119.51	111.93	103.64	103.44	156.48	217.62	191.26	143.39	222.78
1460212_at	guanine nucleotide binding protein, alpha transducing 1	BC022793	14685	gb:BC022793.1 /DB_XREF=gi:18606311 /FEA=FLmRNA /CNT=322 /TID=Mm.69061.1 /TIER=FL+Stack /STK=39 /UG=Mm.69061 /LL=14685 /UG_GENE=Gnat1 /DEF=Mus musculus, guanine nucleotide binding protein, alpha transducing 1, clone MGC:27622 IMAGE:4505478, mRNA, complete cds. /PROD=guanine nucleotide binding protein, alphatransducing 1 /FL=gb:NM_008140.1 gb:BC022793.1	9.05	4.92	4.52	4.41	7.5	19.38	13.54	5.14	10.6	7.89
1460211_a_at	KDEL (Lys-Asp-Glu-Leu) endoplasmic reticulum protein retention receptor 1	NM_133950	68137	gb:NM_133950.1 /DB_XREF=gi:19527169 /GEN=8030486F04Rik /FEA=FLmRNA /CNT=142 /TID=Mm.25045.1 /TIER=FL+Stack /STK=40 /UG=Mm.25045 /LL=68137 /DEF=Mus musculus RIKEN cDNA 8030486F04 gene (8030486F04Rik), mRNA. /PROD=putative KDEL receptor /FL=gb:BC011370.1 gb:NM_133950.1	2413.65	2115.94	2195.66	2469.58	1775.87	2158.6	3177.19	1863.41	2576.01	567.2
1460210_at	polycystic kidney disease 1 homolog	NM_013630	18763	gb:NM_013630.1 /DB_XREF=gi:7305388 /GEN=Pkd1 /FEA=FLmRNA /CNT=92 /TID=Mm.2973.1 /TIER=FL+Stack /STK=41 /UG=Mm.2973 /LL=18763 /DEF=Mus musculus polycystic kidney disease 1 homolog (Pkd1), mRNA. /PROD=polycystic kidney disease 1 homolog /FL=gb:U70209.1 gb:NM_013630.1	442.84	286.44	299.71	196.34	146.57	315.83	626.48	315.01	237.04	65.09
1460209_at	ubiquitin specific protease 39	BC026983	28035	gb:BC026983.1 /DB_XREF=gi:20071703 /FEA=FLmRNA /CNT=124 /TID=Mm.27292.1 /TIER=FL+Stack /STK=42 /UG=Mm.27292 /LL=28035 /UG_GENE=D6Wsu157e /DEF=Mus musculus, DNA segment, Chr 6, Wayne State University 157, expressed, clone MGC:36658 IMAGE:5365862, mRNA, complete cds. /PROD=DNA segment, Chr 6, Wayne State University 157,expressed /FL=gb:NM_138592.1 gb:BC026983.1	277.44	319.21	294.02	331.06	480.52	1079.62	959.23	779.09	635.4	519.5
1460208_at	fibrillin 1	NM_007993	14118	gb:NM_007993.1 /DB_XREF=gi:6679758 /GEN=Fbn1 /FEA=FLmRNA /CNT=122 /TID=Mm.735.1 /TIER=FL+Stack /STK=43 /UG=Mm.735 /LL=14118 /DEF=Mus musculus fibrillin 1 (Fbn1), mRNA. /PROD=fibrillin 1 /FL=gb:L29454.1 gb:NM_007993.1 gb:U22493.1	4856.92	4083.05	4317.07	4300.11	3952.23	3207.58	3318.48	3067.51	176.23	30.94
1460207_s_at	E2F transcription factor 5	BC003220	13559	gb:BC003220.1 /DB_XREF=gi:13096847 /FEA=FLmRNA /CNT=68 /TID=Mm.379.1 /TIER=FL+Stack /STK=45 /UG=Mm.379 /LL=13559 /UG_GENE=E2f5 /DEF=Mus musculus, Similar to E2F transcription factor 5, clone MGC:6043 IMAGE:3482306, mRNA, complete cds. /PROD=Similar to E2F transcription factor 5 /FL=gb:NM_007892.1 gb:BC003220.1	209.59	246.08	243.01	247.23	247.45	283.23	217.63	333.69	184.35	760.3
1460206_at	GRP1 (general receptor for phosphoinositides 1)-associated scaffold protein	NM_019518	56149	gb:NM_019518.1 /DB_XREF=gi:9506752 /GEN=Grasp /FEA=FLmRNA /CNT=56 /TID=Mm.116916.1 /TIER=FL+Stack /STK=46 /UG=Mm.116916 /LL=56149 /DEF=Mus musculus GRP1 (general receptor for phosphoinositides 1)-associated scaffold protein (Grasp), mRNA. /PROD=GRP1-associated scaffold protein /FL=gb:AF236099.1 gb:NM_019518.1	39.18	57.05	54.35	71.56	66.29	122.95	117.13	127.5	134.14	149.27
1460205_at	RIKEN cDNA 6720485C15 gene	NM_026551	68087	gb:NM_026551.1 /DB_XREF=gi:13386051 /GEN=6720485C15Rik /FEA=FLmRNA /CNT=82 /TID=Mm.181633.1 /TIER=FL+Stack /STK=47 /UG=Mm.181633 /LL=68087 /DEF=Mus musculus RIKEN cDNA 6720485C15 gene (6720485C15Rik), mRNA. /PROD=RIKEN cDNA 6720485C15 /FL=gb:NM_026551.1	142.46	162.44	197.82	172.36	211.56	247.81	268.22	240.03	610.08	510.59
1460204_at	cytoplasmic tyrosine kinase, Dscr28C related (Drosophila)	NM_013689	21682	gb:NM_013689.1 /DB_XREF=gi:7305568 /GEN=Tec /FEA=FLmRNA /CNT=62 /TID=Mm.2350.1 /TIER=FL+Stack /STK=48 /UG=Mm.2350 /LL=21682 /DEF=Mus musculus cytoplasmic tyrosine kinase, Dscr28C related (Drosophila) (Tec), mRNA. /PROD=cytoplasmic tyrosine kinase, Dscr28C related(Drosophila) /FL=gb:NM_013689.1	59.61	72.05	74.68	72.39	57.46	97.52	100.04	91.22	178.66	29.32
1460203_at	inositol 1,4,5-triphosphate receptor 1	NM_010585	16438	gb:NM_010585.1 /DB_XREF=gi:6754389 /GEN=Itpr1 /FEA=FLmRNA /CNT=117 /TID=Mm.2726.1 /TIER=FL+Stack /STK=50 /UG=Mm.2726 /LL=16438 /DEF=Mus musculus inositol 1,4,5-triphosphate receptor 1 (Itpr1), mRNA. /PROD=inositol 1,4,5-triphosphate receptor 1 /FL=gb:BC003271.1 gb:NM_008789.1 gb:NM_010585.1	685.59	781.91	825.67	771.19	675.29	525.67	547.66	493.91	455.57	307.34
1460202_at	myozenin 1	NM_021508	59011	gb:NM_021508.1 /DB_XREF=gi:10946923 /GEN=Myoz1 /FEA=FLmRNA /CNT=85 /TID=Mm.141702.1 /TIER=FL+Stack /STK=51 /UG=Mm.141702 /LL=59011 /DEF=Mus musculus myozenin 1 (Myoz1), mRNA. /PROD=myozenin /FL=gb:NM_021508.1 gb:BC024660.1 gb:AY013298.1	1.59	3.97	5.04	3.47	2.81	18.3	24.72	1.61	14.51	1.43
1460201_a_at	ribosomal protein L24	BC002110	68193	gb:BC002110.1 /DB_XREF=gi:12805288 /FEA=FLmRNA /CNT=76 /TID=Mm.3428.1 /TIER=FL+Stack /STK=52 /UG=Mm.3428 /LL=68193 /UG_GENE=Rpl24 /DEF=Mus musculus, ribosomal protein L24, clone MGC:6606 IMAGE:3488279, mRNA, complete cds. /PROD=ribosomal protein L24 /FL=gb:NM_024218.1 gb:BC002110.1	10663.3	10937.1	10763.1	10523.6	10963.9	13324.1	12829.4	12780	12309.3	11115.4
1460200_s_at	leucine zipper transcription factor-like 1	NM_033322	93730	gb:BC026840.1 /DB_XREF=gi:20071116 /FEA=FLmRNA /CNT=113 /TID=Mm.133164.1 /TIER=FL /STK=2 /UG=Mm.133164 /LL=93730 /UG_GENE=Lztfl1 /DEF=Mus musculus, leucine zipper transcription factor-like 1, clone MGC:28486 IMAGE:4165152, mRNA, complete cds. /PROD=leucine zipper transcription factor-like 1 /FL=gb:BC026840.1 gb:NM_033322.1	583.57	461.62	453.83	380.07	268.81	197.97	161	199.28	212.09	180.33
1460199_a_at	platelet-activating factor acetylhydrolase, isoform 1b, beta1 subunit	BE688382	18472	gb:BE688382 /DB_XREF=gi:10075939 /DB_XREF=uw44e02.x1 /CLONE=IMAGE:3464858 /FEA=FLmRNA /CNT=262 /TID=Mm.56337.1 /TIER=Stack /STK=37 /UG=Mm.56337 /LL=18472 /UG_GENE=Pafah1b1 /UG_TITLE=platelet-activating factor acetylhydrolase, isoform 1b, beta1 subunit /FL=gb:NM_013625.1 gb:U95116.1	712.05	658.9	805.93	816.96	991.95	1640.48	2222.2	1254.36	1173.76	967.97
1460198_a_at	proteasome (prosome, macropain) subunit, beta type 3 /// similar to proteasome subunit C10-II	BC014783	240289 /// 26446	gb:BC014783.1 /DB_XREF=gi:15928627 /FEA=FLmRNA /CNT=156 /TID=Mm.21874.1 /TIER=FL+Stack /STK=58 /UG=Mm.21874 /LL=26446 /UG_GENE=Psmb3 /DEF=Mus musculus, proteasome (prosome, macropain) subunit, beta type 3, clone MGC:5639 IMAGE:3500033, mRNA, complete cds. /PROD=proteasome (prosome, macropain) subunit, betatype 3 /FL=gb:AF060092.1 gb:BC014783.1 gb:NM_011971.1	2393.85	2567.64	2491.57	2422.32	3521.04	5025.57	6358.32	5508.96	8472.84	2248.45
1460197_a_at	STEAP family member 4	NM_054098	117167	gb:NM_054098.1 /DB_XREF=gi:16905132 /GEN=Tiarp-pending /FEA=FLmRNA /CNT=68 /TID=Mm.31403.1 /TIER=FL+Stack /STK=60 /UG=Mm.31403 /LL=117167 /DEF=Mus musculus Tnfa-induced adipose-related protein (Tiarp-pending), mRNA. /PROD=Tnfa-induced adipose-related protein /FL=gb:NM_054098.1	148.35	181.33	178.75	167.33	25.69	7.23	9.65	27.9	7.48	2.7
1460196_at	carbonyl reductase 1	NM_007620	12408	gb:NM_007620.1 /DB_XREF=gi:6671689 /GEN=Cbr1 /FEA=FLmRNA /CNT=120 /TID=Mm.26940.1 /TIER=FL+Stack /STK=62 /UG=Mm.26940 /LL=12408 /DEF=Mus musculus carbonyl reductase 1 (Cbr1), mRNA. /PROD=carbonyl reductase /FL=gb:BC012714.1 gb:U31966.1 gb:NM_007620.1	501.8	529.74	535.45	541.25	429.18	493.46	578.29	429.14	1040.62	390.58
1460195_at	mitochondrial ribosomal protein S11	NM_026498	67994	gb:NM_026498.1 /DB_XREF=gi:17157978 /GEN=Mrps11 /FEA=FLmRNA /CNT=131 /TID=Mm.28378.1 /TIER=FL+Stack /STK=64 /UG=Mm.28378 /LL=67994 /DEF=Mus musculus mitochondrial ribosomal protein S11 (Mrps11), mRNA. /PROD=mitochondrial ribosomal protein S11 /FL=gb:NM_026498.1	212.49	225.79	200.93	217.44	269.95	381.05	367.38	428.07	600.91	207.11
1460194_at	phytanoyl-CoA hydroxylase	NM_010726	16922	gb:NM_010726.1 /DB_XREF=gi:6754563 /GEN=Phyh /FEA=FLmRNA /CNT=180 /TID=Mm.27066.1 /TIER=FL+Stack /STK=65 /UG=Mm.27066 /LL=16922 /DEF=Mus musculus phytanoyl-CoA hydroxylase (Phyh), mRNA. /PROD=phytanoyl-CoA hydroxylase /FL=gb:AF023463.1 gb:BC002018.1 gb:D88670.1 gb:NM_010726.1	522.56	316.29	380.75	356.96	164.59	194.6	252.76	161.79	285.46	623.46
1460193_at	suppression of tumorigenicity 13	NM_133726	70356	gb:NM_133726.1 /DB_XREF=gi:19526911 /GEN=3110002K08Rik /FEA=FLmRNA /CNT=172 /TID=Mm.180337.1 /TIER=FL+Stack /STK=66 /UG=Mm.180337 /LL=70356 /DEF=Mus musculus RIKEN cDNA 3110002K08 gene (3110002K08Rik), mRNA. /PROD=RIKEN cDNA 3110002K08 /FL=gb:BC003843.1 gb:NM_133726.1	1179.49	1453.73	1686.87	1701.35	1847.93	2540.4	2384.48	2342.01	2140.03	2273.38
1460192_at	oxysterol binding protein-like 1A	NM_020573	64291	gb:NM_020573.1 /DB_XREF=gi:10181107 /GEN=Osbpl1a /FEA=FLmRNA /CNT=132 /TID=Mm.18502.1 /TIER=FL+Stack /STK=68 /UG=Mm.18502 /LL=64291 /DEF=Mus musculus oxysterol binding protein-like 1A (Osbpl1a), mRNA. /PROD=oxysterol binding protein-like 1A /FL=gb:AB017026.1 gb:NM_020573.1	924.59	824.45	820.45	724.59	518.33	403.78	387.82	413.16	444.95	508.35
1460191_at	RIKEN cDNA 0610042I15 gene	NM_019661	56418	gb:NM_019661.1 /DB_XREF=gi:9790288 /GEN=Ykt6-pending /FEA=FLmRNA /CNT=160 /TID=Mm.24353.1 /TIER=FL /STK=2 /UG=Mm.24353 /LL=56418 /DEF=Mus musculus prenylated SNARE protein (Ykt6-pending), mRNA. /PROD=SNARE protein Ykt6 /FL=gb:AF076956.1 gb:NM_019661.1 gb:BC006760.1	234.34	215.22	201.52	204.81	230.59	421.58	265.83	335.73	277.8	358.84
1460190_at	adaptor protein complex AP-1, mu 2 subunit	NM_009678	11768	gb:NM_009678.1 /DB_XREF=gi:6753071 /GEN=Ap1m2 /FEA=FLmRNA /CNT=124 /TID=Mm.22239.1 /TIER=FL+Stack /STK=72 /UG=Mm.22239 /LL=11768 /DEF=Mus musculus adaptor protein complex AP-1, mu 2 subunit (Ap1m2), mRNA. /PROD=adaptor-related protein complex AP-1, mu 2subunit /FL=gb:AF067146.1 gb:BC003704.1 gb:NM_009678.1	6.81	5.82	5.44	3.66	10.11	16.24	8.85	6.81	2.43	165.3
1460189_at	WD repeat domain 23	NM_133734	28199	gb:NM_133734.1 /DB_XREF=gi:19526929 /GEN=0710008A13Rik /FEA=FLmRNA /CNT=134 /TID=Mm.11535.1 /TIER=FL+Stack /STK=76 /UG=Mm.11535 /LL=71700 /DEF=Mus musculus RIKEN cDNA 0710008A13 gene (0710008A13Rik), mRNA. /PROD=RIKEN cDNA 0710008A13 /FL=gb:NM_133734.1 gb:BC008545.1	146.51	122.9	127.41	127.63	105.69	101.4	96.44	94.03	130.97	128.88
1460188_at	protein tyrosine phosphatase, non-receptor type 6	NM_013545	15170	gb:NM_013545.1 /DB_XREF=gi:7305132 /GEN=Hcph /FEA=FLmRNA /CNT=111 /TID=Mm.1484.1 /TIER=FL+Stack /STK=78 /UG=Mm.1484 /LL=15170 /DEF=Mus musculus hemopoietic cell phosphatase (Hcph), mRNA. /PROD=hemopoietic cell phosphatase /FL=gb:M68902.1 gb:BC012660.1 gb:M90389.1 gb:NM_013545.1	10.44	6.33	10.66	3.81	12.37	12.69	9.29	14.22	29.03	222.29
1460187_at	secreted frizzled-related sequence protein 1	BI658627	20377	gb:BI658627 /DB_XREF=gi:15572863 /DB_XREF=603284376F1 /CLONE=IMAGE:5328450 /FEA=FLmRNA /CNT=135 /TID=Mm.3171.1 /TIER=ConsEnd /STK=0 /UG=Mm.3171 /LL=20377 /UG_GENE=Sfrp1 /UG_TITLE=secreted frizzled-related sequence protein 1 /FL=gb:NM_013834.1 gb:U88566.1 gb:BC024495.1	189.88	189.04	195.16	230.47	74.63	404.67	492.51	485.37	23.54	330.31
1460186_at	SM-11044 binding protein	AV061337	107358	gb:AV061337 /DB_XREF=gi:16380789 /DB_XREF=AV061337 /CLONE=1810073M23 /FEA=FLmRNA /CNT=224 /TID=Mm.2986.1 /TIER=Stack /STK=10 /UG=Mm.2986 /LL=107358 /UG_GENE=AW146116 /UG_TITLE=expressed sequence AW146116 /FL=gb:NM_133352.1 gb:BC004799.1 gb:AF269151.1	1014.57	987.02	993.9	1010.09	982.33	2452.48	2274.28	1965.91	1076.58	589.18
1460185_at	keratin complex 2, basic, gene 18	NM_016879	53622	gb:NM_016879.1 /DB_XREF=gi:8393686 /GEN=Krt2-18 /FEA=FLmRNA /CNT=148 /TID=Mm.42251.1 /TIER=FL+Stack /STK=86 /UG=Mm.42251 /LL=53622 /DEF=Mus musculus keratin complex 2, basic, gene 18 (Krt2-18), mRNA. /PROD=keratin complex 2, basic gene 18 /FL=gb:NM_016879.1 gb:AF021836.1	23.13	17.63	16.34	19.68	19.23	13.54	16.05	1.13	7.62	19.05
1460184_at	L-3-hydroxyacyl-Coenzyme A dehydrogenase, short chain	NM_008212	15107	gb:NM_008212.1 /DB_XREF=gi:6680162 /GEN=Hadhsc /FEA=FLmRNA /CNT=233 /TID=Mm.2491.1 /TIER=FL+Stack /STK=88 /UG=Mm.2491 /LL=15107 /DEF=Mus musculus L-3-hydroxyacyl-Coenzyme A dehydrogenase, short chain (Hadhsc), mRNA. /PROD=L-3-hydroxyacyl-Coenzyme A dehydrogenase, shortchain /FL=gb:NM_008212.1 gb:D29639.1	1183.5	1392.33	1244.17	1241.32	1150.98	698.05	685.49	643.04	845.91	1473.37
1460183_at	ADP-ribosylarginine hydrolase	AF244347	11544	gb:AF244347.1 /DB_XREF=gi:9246957 /FEA=FLmRNA /CNT=183 /TID=Mm.20047.1 /TIER=FL /STK=1 /UG=Mm.20047 /LL=11544 /UG_GENE=Adprh /DEF=Mus musculus ADP-ribosylarginine hydrolase mRNA, complete cds. /PROD=ADP-ribosylarginine hydrolase /FL=gb:L13290.1 gb:BC003437.1 gb:AF244347.1 gb:NM_007414.1	27.6	35.02	30.97	38.6	32.83	36	60.77	28.17	43.72	18.47
1460182_at	sorting nexin 4	NM_080557	69150	gb:NM_080557.1 /DB_XREF=gi:18017595 /GEN=Snx4 /FEA=FLmRNA /CNT=184 /TID=Mm.28196.1 /TIER=FL+Stack /STK=92 /UG=Mm.28196 /LL=69150 /DEF=Mus musculus sorting nexin 4 (Snx4), mRNA. /PROD=sorting nexin 4 /FL=gb:NM_080557.1 gb:BC016599.1	1300.69	1345.09	1195.07	1139.73	821.83	1036.42	1005.74	993.62	744.13	681.1
1460181_at	stathmin-like 3	NM_009133	20262	gb:NM_009133.1 /DB_XREF=gi:6677872 /GEN=Sclip /FEA=FLmRNA /CNT=166 /TID=Mm.2319.1 /TIER=FL+Stack /STK=95 /UG=Mm.2319 /LL=20262 /DEF=Mus musculus Scgn10 like-protein (Sclip), mRNA. /PROD=Scgn10 like-protein /FL=gb:AF069708.1 gb:AB007912.1 gb:NM_009133.1	10.35	10.55	7.53	9.15	14.79	29.21	24.06	11.28	27.61	76.57
1460180_at	hexosaminidase B	NM_010422	15212	gb:NM_010422.1 /DB_XREF=gi:6754185 /GEN=Hexb /FEA=FLmRNA /CNT=216 /TID=Mm.27816.1 /TIER=FL+Stack /STK=98 /UG=Mm.27816 /LL=15212 /DEF=Mus musculus hexosaminidase B (Hexb), mRNA. /PROD=hexosaminidase B /FL=gb:U07633.1 gb:NM_010422.1	1239.35	936.77	941.61	799.46	394.77	452.71	724	499.58	498.11	1331.35
1460179_at	DnaJ (Hsp40) homolog, subfamily A, member 1	BF141076	15502	gb:NM_008298.1 /DB_XREF=gi:6680296 /GEN=Dnaja1 /FEA=FLmRNA /CNT=343 /TID=Mm.27897.1 /TIER=FL+Stack /STK=101 /UG=Mm.27897 /LL=15502 /DEF=Mus musculus DnaJ (Hsp40) homolog, subfamily A, member 1 (Dnaja1), mRNA. /PROD=DnaJ (Hsp40) homolog, subfamily A, member 1 /FL=gb:NM_008298.1 gb:AF055664.1	1454.08	1523.6	1434.34	1372.66	1175	798.93	609.79	1240.69	1429.06	1156
1460178_at	RIKEN cDNA 1300002A08 gene	NM_025827	66887	gb:NM_025827.1 /DB_XREF=gi:13385297 /GEN=1300002A08Rik /FEA=FLmRNA /CNT=179 /TID=Mm.30092.1 /TIER=FL+Stack /STK=106 /UG=Mm.30092 /LL=66887 /DEF=Mus musculus RIKEN cDNA 1300002A08 gene (1300002A08Rik), mRNA. /PROD=RIKEN cDNA 1300002A08 /FL=gb:NM_025827.1	716.86	830.98	881.7	839.17	714.25	816.49	808.16	646.66	446.9	398.82
1460177_at	CNDP dipeptidase 2 (metallopeptidase M20 family)	NM_023149	66054	gb:NM_023149.1 /DB_XREF=gi:12963534 /GEN=0610010E05Rik /FEA=FLmRNA /CNT=223 /TID=Mm.29646.1 /TIER=FL+Stack /STK=110 /UG=Mm.29646 /LL=66054 /DEF=Mus musculus RIKEN cDNA 0610010E05 gene (0610010E05Rik), mRNA. /PROD=RIKEN cDNA 0610010E05 /FL=gb:BC005532.1 gb:NM_023149.1 gb:AB046738.1	180.19	202.68	199.19	182.05	271.11	626.54	792.89	583.2	569.1	648.37
1460176_at	v-crk sarcoma virus CT10 oncogene homolog (avian)	BF020879	12928	gb:BF020879 /DB_XREF=gi:10752211 /DB_XREF=uw69h01.x1 /CLONE=IMAGE:3467281 /FEA=FLmRNA /CNT=507 /TID=Mm.22073.1 /TIER=Stack /STK=12 /UG=Mm.22073 /LL=12928 /UG_GENE=Crko /UG_TITLE=avian sarcoma virus CT10 (v-crk) oncogene homolog /FL=gb:BC012216.1 gb:NM_133656.1	115.76	104.79	109.21	109.24	97.63	54.97	62.56	78.69	122.36	55.8
1460175_at	ribosomal protein S23	NM_024175	66475	gb:NM_024175.1 /DB_XREF=gi:13195603 /GEN=Rps23 /FEA=FLmRNA /CNT=197 /TID=Mm.30011.1 /TIER=FL+Stack /STK=120 /UG=Mm.30011 /LL=66475 /DEF=Mus musculus ribosomal protein S23 (Rps23), mRNA. /PROD=ribosomal protein S23 /FL=gb:NM_024175.1 gb:BC002145.1	10096.3	10623.6	10285.6	10281.2	10781	14049.2	13162.1	13328.4	13374.2	12128.4
1460174_at	dexamethasone-induced transcript	NM_021428	58239	gb:NM_021428.2 /DB_XREF=gi:19920320 /GEN=Dexi /FEA=FLmRNA /CNT=146 /TID=Mm.41091.1 /TIER=FL+Stack /STK=127 /UG=Mm.41091 /LL=58239 /DEF=Mus musculus dexamethasone-induced transcript (Dexi), mRNA. /PROD=cDNA sequence AF152470 /FL=gb:NM_021428.2 gb:BC017551.1 gb:AF152470.2	518.37	532.3	573.83	529.14	319.67	357.91	352.48	383.31	287.58	151.6
1460173_at	LIM and SH3 protein 1	BC010840	16796	gb:BC010840.1 /DB_XREF=gi:14789971 /FEA=FLmRNA /CNT=301 /TID=Mm.200673.1 /TIER=FL+Stack /STK=131 /UG=Mm.200673 /LL=16796 /UG_GENE=Lasp1 /DEF=Mus musculus, Similar to LIM and SH3 protein 1, clone MGC:5975 IMAGE:3490532, mRNA, complete cds. /PROD=Similar to LIM and SH3 protein 1 /FL=gb:BC010840.1 gb:NM_010688.1	1166.13	854.7	994.18	894.5	484.72	1548.7	1694.32	1620.18	1314.89	1110.22
1460172_at	RIKEN cDNA 5730403B10 gene	NM_025670	66626	gb:NM_025670.1 /DB_XREF=gi:13399305 /GEN=5730403B10Rik /FEA=FLmRNA /CNT=295 /TID=Mm.157648.1 /TIER=FL+Stack /STK=138 /UG=Mm.157648 /LL=66626 /DEF=Mus musculus RIKEN cDNA 5730403B10 gene (5730403B10Rik), mRNA. /PROD=RIKEN cDNA 5730403B10 /FL=gb:NM_025670.1 gb:BC004063.1	140.8	158.5	173.55	194.83	189.25	267.53	280.35	294.93	286.12	162.65
1460171_at	COP9 (constitutive photomorphogenic) homolog, subunit 5 (Arabidopsis thaliana)	NM_013715	26754	gb:NM_013715.1 /DB_XREF=gi:7304970 /GEN=Cops5 /FEA=FLmRNA /CNT=230 /TID=Mm.2472.1 /TIER=FL+Stack /STK=142 /UG=Mm.2472 /LL=26754 /DEF=Mus musculus COP9 (constitutive photomorphogenic) homolog, subunit 5 (Arabidopsis thaliana) (Cops5), mRNA. /PROD=COP9 (constitutive photomorphogenic), subunit 5(Arabidopsis) /FL=gb:NM_013715.1 gb:U70736.1 gb:AF065386.1 gb:AF068223.1	2563.75	2619.58	2517.12	2579.73	2826.41	2323.39	1936.79	2401.47	2358.22	2089.84
1460170_at	exostoses (multiple) 2	NM_010163	14043	gb:NM_010163.1 /DB_XREF=gi:6753789 /GEN=Ext2 /FEA=FLmRNA /CNT=225 /TID=Mm.4336.1 /TIER=FL+Stack /STK=150 /UG=Mm.4336 /LL=14043 /DEF=Mus musculus exostoses (multiple) 2 (Ext2), mRNA. /PROD=exostoses (multiple) 2 /FL=gb:NM_010163.1 gb:U67837.1 gb:U72141.1 gb:BC006597.1	476.4	506.88	518.94	489.63	501.49	710.72	889.17	561.56	437.5	236.91
1460169_a_at	PCTAIRE-motif protein kinase 1	NM_011049	18555	gb:NM_011049.1 /DB_XREF=gi:7242172 /GEN=Pctk1 /FEA=FLmRNA /CNT=249 /TID=Mm.4597.1 /TIER=FL+Stack /STK=159 /UG=Mm.4597 /LL=18555 /DEF=Mus musculus PCTAIRE-motif protein kinase 1 (Pctk1), mRNA. /PROD=PCTAIRE-motif protein kinase 1 /FL=gb:NM_011049.1	205.12	197.11	195.13	189.22	215.11	372.89	456.22	339.06	449.39	318.77
1460168_at	stem-loop binding protein	NM_009193	20492	gb:NM_009193.1 /DB_XREF=gi:6677986 /GEN=Slbp /FEA=FLmRNA /CNT=220 /TID=Mm.4172.1 /TIER=FL+Stack /STK=167 /UG=Mm.4172 /LL=20492 /DEF=Mus musculus stem-loop binding protein (Slbp), mRNA. /PROD=stem-loop binding protein /FL=gb:U75680.1 gb:NM_009193.1	406.75	504.86	473.91	521.62	477.16	568.59	316.94	710.01	985.68	1380.02
1460167_at	aldehyde dehydrogenase family 7, member A1	BC012407	110695	gb:BC012407.1 /DB_XREF=gi:15214564 /FEA=FLmRNA /CNT=262 /TID=Mm.30250.1 /TIER=FL+Stack /STK=175 /UG=Mm.30250 /LL=28121 /UG_GENE=D18Wsu181e /DEF=Mus musculus, clone MGC:18699 IMAGE:4191228, mRNA, complete cds. /PROD=Unknown (protein for MGC:18699) /FL=gb:BC012407.1 gb:NM_138600.1	912.62	1066.72	1090.19	941.25	849.69	852.54	856.6	571.34	341.33	695.76
1460166_at	Ras-like without CAAX 2	BB271919	19762	gb:BB271919 /DB_XREF=gi:8968935 /DB_XREF=BB271919 /CLONE=A830060C09 /FEA=FLmRNA /CNT=222 /TID=Mm.5163.1 /TIER=Stack /STK=20 /UG=Mm.5163 /LL=19762 /UG_GENE=Rin /UG_TITLE=RAS-like protein expressed in neuron /FL=gb:BC018267.1 gb:U71202.1 gb:NM_009065.1	2.06	5.02	5.51	3.84	10.4	1.42	12.09	6.33	4.36	3.63
1460165_at	protein phosphatase 1, catalytic subunit, alpha isoform	NM_031868	19045	gb:NM_031868.1 /DB_XREF=gi:13994194 /GEN=Ppp1ca /FEA=FLmRNA /CNT=386 /TID=Mm.1970.1 /TIER=FL+Stack /STK=206 /UG=Mm.1970 /LL=19045 /DEF=Mus musculus protein phosphatase 1, catalytic subunit, alpha isoform (Ppp1ca), mRNA. /PROD=protein phosphatase 1, catalytic subunit, alphaisoform /FL=gb:U25809.1 gb:NM_031868.1 gb:BC014828.1	2879	3015.81	3048.89	3116.86	2998.64	3438.31	3409.3	3281.54	4838.75	2413.66
1460164_at	spindlin	BM228780	20729	gb:BM228780 /DB_XREF=gi:17791533 /DB_XREF=K0267H08-3 /CLONE=K0267H08 /FEA=FLmRNA /CNT=549 /TID=Mm.42193.1 /TIER=Stack /STK=105 /UG=Mm.42193 /LL=20729 /UG_GENE=Spin /UG_TITLE=spindlin /FL=gb:NM_011462.1 gb:BC016517.1 gb:U48972.1	140.48	104.31	112.33	93.73	90.77	187.44	118.79	182.41	224.16	260.53
1460163_at	C1q and tumor necrosis factor related protein 7	BB039211	109323	gb:BB039211 /DB_XREF=gi:15403780 /DB_XREF=BB039211 /CLONE=6030441E06 /FEA=EST /CNT=3 /TID=Mm.161013.1 /TIER=ConsEnd /STK=2 /UG=Mm.161013 /UG_TITLE=ESTs	85.46	34.86	30.21	29.02	18.87	7.33	14.74	8.87	12.28	11.76
1460162_at	DNA segment, Chr 8, ERATO Doi 124, expressed	BG065776	52176	gb:BG065776 /DB_XREF=gi:12548339 /DB_XREF=H3035B07-3 /CLONE=H3035B07 /FEA=EST /CNT=3 /TID=Mm.154733.1 /TIER=ConsEnd /STK=2 /UG=Mm.154733 /LL=52176 /UG_GENE=D8Ertd124e /UG_TITLE=DNA segment, Chr 8, ERATO Doi 124, expressed	32.77	40.75	48.08	33.98	36.24	14.39	4.53	20.18	20.46	48.41
1460161_at	DNA segment, Chr 5, ERATO Doi 422, expressed	BG067271	52268	gb:BG067271 /DB_XREF=gi:12549840 /DB_XREF=H3052E01-3 /CLONE=H3052E01 /FEA=EST /CNT=3 /TID=Mm.25395.1 /TIER=ConsEnd /STK=2 /UG=Mm.25395 /LL=52268 /UG_GENE=D5Ertd422e /UG_TITLE=DNA segment, Chr 5, ERATO Doi 422, expressed	12.34	18.15	11.59	14.65	16.51	6.64	2.56	5.07	5.47	18.26
1460160_at	Adult male testis cDNA, RIKEN full-length enriched library, clone:4930520J05 product:unclassifiable, full insert sequence	BB615512		gb:BB615512 /DB_XREF=gi:16455769 /DB_XREF=BB615512 /CLONE=4930520J05 /FEA=EST /CNT=3 /TID=Mm.72674.1 /TIER=ConsEnd /STK=2 /UG=Mm.72674 /UG_TITLE=ESTs	12.5	9.03	6.99	11.85	6.17	27.56	18.03	8.93	21.6	8.68
1460159_at	RIKEN cDNA C130067A03 gene	BB372805	320713	gb:BB372805 /DB_XREF=gi:16407107 /DB_XREF=BB372805 /CLONE=C130067A03 /FEA=EST /CNT=3 /TID=Mm.208868.1 /TIER=ConsEnd /STK=2 /UG=Mm.208868 /UG_TITLE=ESTs	25.58	26.19	22.13	32.29	15.53	7.6	13.35	10.88	18.76	21.32
1460158_at	gb:BG071901 /DB_XREF=gi:12554470 /DB_XREF=H3104D11-3 /CLONE=H3104D11 /FEA=EST /CNT=3 /TID=Mm.174037.1 /TIER=ConsEnd /STK=2 /UG=Mm.174037 /UG_TITLE=ESTs	BG071901		gb:BG071901 /DB_XREF=gi:12554470 /DB_XREF=H3104D11-3 /CLONE=H3104D11 /FEA=EST /CNT=3 /TID=Mm.174037.1 /TIER=ConsEnd /STK=2 /UG=Mm.174037 /UG_TITLE=ESTs	123.86	117.89	188.47	103.88	56.98	21.25	41.91	30.62	15.3	8.55
1460157_at	gb:BG075234 /DB_XREF=gi:12557803 /DB_XREF=H3144H07-3 /CLONE=H3144H07 /FEA=EST /CNT=3 /TID=Mm.182782.1 /TIER=ConsEnd /STK=2 /UG=Mm.182782 /UG_TITLE=ESTs	BG075234		gb:BG075234 /DB_XREF=gi:12557803 /DB_XREF=H3144H07-3 /CLONE=H3144H07 /FEA=EST /CNT=3 /TID=Mm.182782.1 /TIER=ConsEnd /STK=2 /UG=Mm.182782 /UG_TITLE=ESTs	11.58	12.78	13.3	14.4	6.9	11.33	4.52	9.82	10.36	11.31
1460156_at	Acyloxyacyl hydrolase	AV370401	27052	gb:AV370401 /DB_XREF=gi:15406793 /DB_XREF=AV370401 /CLONE=9030216K14 /FEA=EST /CNT=3 /TID=Mm.97220.1 /TIER=ConsEnd /STK=2 /UG=Mm.97220 /UG_TITLE=ESTs	1.33	1.66	2.2	7.44	1.73	6.62	4.77	1.79	19.84	3.17
1460155_at	RIKEN cDNA 2410005O16 gene	AV252141	66302	gb:AV252141 /DB_XREF=gi:16387742 /DB_XREF=AV252141 /CLONE=4833438F16 /FEA=EST /CNT=3 /TID=Mm.134661.1 /TIER=ConsEnd /STK=2 /UG=Mm.134661 /UG_TITLE=ESTs	16.04	18.4	17.35	19.44	9.75	16.08	7.42	5.61	15.99	11.77
1460154_at	expressed sequence AI194348	BB040047	101498	gb:BB040047 /DB_XREF=gi:15403801 /DB_XREF=BB040047 /CLONE=6030446P09 /FEA=EST /CNT=3 /TID=Mm.203252.1 /TIER=ConsEnd /STK=2 /UG=Mm.203252 /LL=101498 /UG_GENE=AI194348 /UG_TITLE=expressed sequence AI194348	9.09	7.55	6.63	2.36	7.43	1.49	1.18	2.52	3.87	6.07
1460153_at	Abl-interactor 2	BG076316	329165	gb:BG076316 /DB_XREF=gi:12558885 /DB_XREF=H3158C05-3 /CLONE=H3158C05 /FEA=EST /CNT=3 /TID=Mm.182884.1 /TIER=ConsEnd /STK=2 /UG=Mm.182884 /UG_TITLE=ESTs	7.22	5.54	5.04	8.69	3.35	7.26	9.72	10.3	10.22	7.63
1460152_at	RIKEN cDNA E430016L07 gene	BG066335	226255	gb:BG066335 /DB_XREF=gi:12548904 /DB_XREF=H3041G07-3 /CLONE=H3041G07 /FEA=EST /CNT=3 /TID=Mm.172732.1 /TIER=ConsEnd /STK=2 /UG=Mm.172732 /UG_TITLE=ESTs	6.88	7.08	7.52	7.96	5.26	6.78	3.75	17.41	13.03	1.43
1460151_at	gb:BG070910 /DB_XREF=gi:12553402 /DB_XREF=H3091F06-3 /CLONE=H3091F06 /FEA=EST /CNT=3 /TID=Mm.173314.1 /TIER=ConsEnd /STK=2 /UG=Mm.173314 /UG_TITLE=ESTs	BG070910		gb:BG070910 /DB_XREF=gi:12553402 /DB_XREF=H3091F06-3 /CLONE=H3091F06 /FEA=EST /CNT=3 /TID=Mm.173314.1 /TIER=ConsEnd /STK=2 /UG=Mm.173314 /UG_TITLE=ESTs	56.83	65.35	60.1	58.68	41.29	37.53	78.85	68.69	77.62	86.3
1460150_at	SH2 domain containing 3C	BE979371	27387	gb:BE979371 /DB_XREF=gi:10646195 /DB_XREF=UI-M-BG2-bbx-c-08-0-UI.s1 /CLONE=UI-M-BG2-bbx-c-08-0-UI /FEA=EST /CNT=3 /TID=Mm.59154.1 /TIER=ConsEnd /STK=2 /UG=Mm.59154 /UG_TITLE=ESTs	31.48	35.36	33.71	28.1	38.36	9.04	12.51	12.56	11	21.66
1460149_at	gb:BG068448 /DB_XREF=gi:12551017 /DB_XREF=H3065F04-3 /CLONE=H3065F04 /FEA=EST /CNT=3 /TID=Mm.216380.1 /TIER=ConsEnd /STK=2 /UG=Mm.216380 /UG_TITLE=ESTs, Weakly similar to GNMSLL retrovirus-related reverse transcriptase homolog - mouse retrotransposon (M.musculus)	BG068448		gb:BG068448 /DB_XREF=gi:12551017 /DB_XREF=H3065F04-3 /CLONE=H3065F04 /FEA=EST /CNT=3 /TID=Mm.216380.1 /TIER=ConsEnd /STK=2 /UG=Mm.216380 /UG_TITLE=ESTs, Weakly similar to GNMSLL retrovirus-related reverse transcriptase homolog - mouse retrotransposon (M.musculus)	16.32	8.53	8.87	10.38	5.16	8.66	8.96	9.23	16.75	7.8
1460148_at	gb:BG070983 /DB_XREF=gi:12553552 /DB_XREF=H3093D07-3 /CLONE=H3093D07 /FEA=EST /CNT=3 /TID=Mm.11318.1 /TIER=ConsEnd /STK=2 /UG=Mm.11318 /UG_TITLE=ESTs	BG070983		gb:BG070983 /DB_XREF=gi:12553552 /DB_XREF=H3093D07-3 /CLONE=H3093D07 /FEA=EST /CNT=3 /TID=Mm.11318.1 /TIER=ConsEnd /STK=2 /UG=Mm.11318 /UG_TITLE=ESTs	7.39	22.38	11.81	23.54	14.29	19.02	23.64	10.51	24.82	2.63
1460147_at	RIKEN cDNA A730009E18 gene	BB360886	319603	gb:BB360886 /DB_XREF=gi:16405881 /DB_XREF=BB360886 /CLONE=C130001E07 /FEA=EST /CNT=3 /TID=Mm.39331.1 /TIER=ConsEnd /STK=2 /UG=Mm.39331 /UG_TITLE=ESTs	9.95	6.59	3.11	5.76	5.01	1	12.36	4.81	2.26	22.06
1460146_at	gb:BG070486 /DB_XREF=gi:12553055 /DB_XREF=H3087H04-3 /CLONE=H3087H04 /FEA=EST /CNT=3 /TID=Mm.103959.1 /TIER=ConsEnd /STK=2 /UG=Mm.103959 /UG_TITLE=ESTs	BG070486		gb:BG070486 /DB_XREF=gi:12553055 /DB_XREF=H3087H04-3 /CLONE=H3087H04 /FEA=EST /CNT=3 /TID=Mm.103959.1 /TIER=ConsEnd /STK=2 /UG=Mm.103959 /UG_TITLE=ESTs	4.7	5.8	6.79	7.08	4.4	3.42	4.29	6.69	9.27	13.67
1460145_at	gb:BG069298 /DB_XREF=gi:12551867 /DB_XREF=H3074H04-3 /CLONE=H3074H04 /FEA=EST /CNT=3 /TID=Mm.173391.1 /TIER=ConsEnd /STK=2 /UG=Mm.173391 /UG_TITLE=ESTs	BG069298		gb:BG069298 /DB_XREF=gi:12551867 /DB_XREF=H3074H04-3 /CLONE=H3074H04 /FEA=EST /CNT=3 /TID=Mm.173391.1 /TIER=ConsEnd /STK=2 /UG=Mm.173391 /UG_TITLE=ESTs	1.7	3.01	2.12	1.44	4.52	5.39	5.75	3.94	5.27	3.39
1460144_at	CDNA sequence BC052040	BB352444	399568	gb:BB352444 /DB_XREF=gi:16405455 /DB_XREF=BB352444 /CLONE=B930089B11 /FEA=EST /CNT=3 /TID=Mm.208757.1 /TIER=ConsEnd /STK=2 /UG=Mm.208757 /UG_TITLE=ESTs	24.9	20.06	19.26	19.76	22.93	14.62	17.33	15.72	57.49	49.27
1460143_at	gb:BG066567 /DB_XREF=gi:12549224 /DB_XREF=H3045E01-3 /CLONE=H3045E01 /FEA=EST /CNT=3 /TID=Mm.172803.1 /TIER=ConsEnd /STK=2 /UG=Mm.172803 /UG_TITLE=ESTs	BG066567		gb:BG066567 /DB_XREF=gi:12549224 /DB_XREF=H3045E01-3 /CLONE=H3045E01 /FEA=EST /CNT=3 /TID=Mm.172803.1 /TIER=ConsEnd /STK=2 /UG=Mm.172803 /UG_TITLE=ESTs	2.96	5.07	3.5	6.49	1.51	3.31	6.49	3.67	6.53	4.72
1460142_at	DNA segment, Chr 13, ERATO Doi 324, expressed	BG066861	52604	gb:BG066861 /DB_XREF=gi:12549430 /DB_XREF=H3047G10-3 /CLONE=H3047G10 /FEA=EST /CNT=3 /TID=Mm.155209.1 /TIER=ConsEnd /STK=2 /UG=Mm.155209 /LL=52604 /UG_GENE=D13Ertd324e /UG_TITLE=DNA segment, Chr 13, ERATO Doi 324, expressed	18.09	14.84	21.07	16.25	14.79	15.9	5.17	7.94	5.17	20.38
1460141_at	Transcribed locus	BB811709		gb:BB811709 /DB_XREF=gi:16984338 /DB_XREF=BB811709 /CLONE=G730011D07 /FEA=EST /CNT=4 /TID=Mm.66293.1 /TIER=ConsEnd /STK=2 /UG=Mm.66293 /UG_TITLE=ESTs	39.95	29.51	31.4	23.94	21.73	15.74	5.38	8.94	12.89	19.56
1460140_at	CD2-associated protein	BG066259	12488	gb:BG066259 /DB_XREF=gi:12548828 /DB_XREF=H3040H03-3 /CLONE=H3040H03 /FEA=EST /CNT=4 /TID=Mm.182631.1 /TIER=ConsEnd /STK=2 /UG=Mm.182631 /UG_TITLE=ESTs	2	4.22	1.67	3.27	2.09	16.07	12.03	5.37	12.35	3.55
1460139_at	expressed sequence C79256	BG066463	97072	gb:BG066463 /DB_XREF=gi:12549032 /DB_XREF=H3043C09-3 /CLONE=H3043C09 /FEA=EST /CNT=4 /TID=Mm.171283.1 /TIER=ConsEnd /STK=2 /UG=Mm.171283 /LL=97072 /UG_GENE=C79256 /UG_TITLE=expressed sequence C79256	9.48	10.82	14.71	13.97	10.25	5.35	15.89	5.86	1.87	11.97
1460138_at	Transcribed locus	BI500065		gb:BI500065 /DB_XREF=gi:15339409 /DB_XREF=ie14f12.x1 /FEA=EST /CNT=4 /TID=Mm.36573.1 /TIER=ConsEnd /STK=2 /UG=Mm.36573 /UG_TITLE=ESTs, Weakly similar to TYROSINE-PROTEIN KINASE JAK3 (M.musculus)	24.33	26.31	20.81	19.54	17.92	23.63	42.95	25.17	72.37	49.58
1460137_at	Fibroblast growth factor 12	BB344289	14167	gb:BB344289 /DB_XREF=gi:16404856 /DB_XREF=BB344289 /CLONE=B930050F23 /FEA=EST /CNT=4 /TID=Mm.29575.1 /TIER=ConsEnd /STK=2 /UG=Mm.29575 /UG_TITLE=ESTs	5.67	15.45	9.86	15.37	14.42	11.65	12.25	3.54	18.98	12.96
1460136_at	gb:AI462839 /DB_XREF=gi:4316869 /DB_XREF=vb50e10.x1 /CLONE=IMAGE:752394 /FEA=EST /CNT=4 /TID=Mm.32632.1 /TIER=ConsEnd /STK=2 /UG=Mm.32632 /LL=106762 /UG_GENE=AW047481 /UG_TITLE=expressed sequence AW047481	AI462839		gb:AI462839 /DB_XREF=gi:4316869 /DB_XREF=vb50e10.x1 /CLONE=IMAGE:752394 /FEA=EST /CNT=4 /TID=Mm.32632.1 /TIER=ConsEnd /STK=2 /UG=Mm.32632 /LL=106762 /UG_GENE=AW047481 /UG_TITLE=expressed sequence AW047481	13.37	12.23	13.35	8.71	11.03	5.7	3.46	6.77	9.41	10.7
1460135_at	RIKEN cDNA A930005H10 gene	BB377314	68161	gb:BB377314 /DB_XREF=gi:16407601 /DB_XREF=BB377314 /CLONE=C130088N13 /FEA=EST /CNT=4 /TID=Mm.132793.1 /TIER=ConsEnd /STK=2 /UG=Mm.132793 /UG_TITLE=ESTs	18.11	10.11	25.75	18.66	24.89	34.41	25.89	38.27	50.38	24.2
1460134_at	RIKEN cDNA 9330175E14 gene	BB082472	320377	gb:BB082472 /DB_XREF=gi:16260704 /DB_XREF=BB082472 /CLONE=9330175E14 /FEA=EST /CNT=4 /TID=Mm.118841.1 /TIER=ConsEnd /STK=2 /UG=Mm.118841 /UG_TITLE=ESTs	4.78	7.26	6.69	5.68	3.29	2.86	12.27	5.39	7.66	4.54
1460133_at	RIKEN cDNA C530014P21 gene	BF607205	13640	gb:BF607205 /DB_XREF=gi:13503697 /DB_XREF=MY1_000147 /CLONE=ICRFp522B1131 /FEA=EST /CNT=4 /TID=Mm.183635.1 /TIER=ConsEnd /STK=2 /UG=Mm.183635 /UG_TITLE=ESTs	190.15	167.22	147.81	159.62	123.23	24.43	37.5	56.2	132.71	75.39
1460132_at	RIKEN cDNA 5430406J06 gene	BE944381	22210	gb:BE944381 /DB_XREF=gi:10522140 /DB_XREF=UI-M-BH3-awe-c-11-0-UI.s2 /CLONE=UI-M-BH3-awe-c-11-0-UI /FEA=EST /CNT=4 /TID=Mm.150378.1 /TIER=ConsEnd /STK=2 /UG=Mm.150378 /UG_TITLE=ESTs, Weakly similar to TYROSINE-PROTEIN KINASE JAK3 (M.musculus)	16.8	14.77	13.37	20.94	8.95	38.21	13.6	11.77	17.7	19.58
1460131_at	Ring finger protein 170	BG067721	77733	gb:BG067721 /DB_XREF=gi:12550290 /DB_XREF=H3057D12-3 /CLONE=H3057D12 /FEA=EST /CNT=4 /TID=Mm.103902.1 /TIER=ConsEnd /STK=2 /UG=Mm.103902 /UG_TITLE=ESTs	66.45	47.97	63.49	50.77	43.78	11.95	14.37	18.09	18.34	16.56
1460130_at	hypothetical LOC433632	BB481091	433632	gb:BB481091 /DB_XREF=gi:16440767 /DB_XREF=BB481091 /CLONE=D430001N13 /FEA=EST /CNT=5 /TID=Mm.212421.1 /TIER=ConsEnd /STK=2 /UG=Mm.212421 /UG_TITLE=ESTs	18.54	17.77	10.56	13.35	12.05	4.17	7.81	6.95	12.58	5.39
1460129_at	solute carrier family 6 (neurotransmitter transporter, noradrenalin), member 2	BB057781	20538	gb:BB057781 /DB_XREF=gi:16259821 /DB_XREF=BB057781 /CLONE=7120471N02 /FEA=EST /CNT=6 /TID=Mm.114923.1 /TIER=ConsEnd /STK=2 /UG=Mm.114923 /UG_TITLE=ESTs	62.95	53.96	34.63	55.82	5.61	4.12	15.08	5.78	12.31	2.97
1460128_at	RIKEN cDNA 1110032D12 gene	BF719685	56334	gb:BF719685 /DB_XREF=gi:12020687 /DB_XREF=mab36d09.x1 /CLONE=IMAGE:3972520 /FEA=EST /CNT=5 /TID=Mm.25800.1 /TIER=ConsEnd /STK=2 /UG=Mm.25800 /UG_TITLE=ESTs	30.08	27.64	15.85	24.94	9.51	7.79	24.4	17.24	33.16	20.94
1460127_at	Transcribed locus	AI506677		gb:AI506677 /DB_XREF=gi:4404528 /DB_XREF=vn60e07.x1 /CLONE=IMAGE:1025604 /FEA=EST /CNT=5 /TID=Mm.33579.1 /TIER=ConsEnd /STK=2 /UG=Mm.33579 /UG_TITLE=ESTs, Weakly similar to HEPATOCYTE NUCLEAR FACTOR 4 (M.musculus)	6.32	9.64	8.96	14.86	15.73	7.62	11.05	9.71	8.36	6.71
1460126_at	gb:BG070566 /DB_XREF=gi:12553135 /DB_XREF=H3088G03-3 /CLONE=H3088G03 /FEA=EST /CNT=5 /TID=Mm.17000.1 /TIER=ConsEnd /STK=2 /UG=Mm.17000 /UG_TITLE=ESTs	BG070566		gb:BG070566 /DB_XREF=gi:12553135 /DB_XREF=H3088G03-3 /CLONE=H3088G03 /FEA=EST /CNT=5 /TID=Mm.17000.1 /TIER=ConsEnd /STK=2 /UG=Mm.17000 /UG_TITLE=ESTs	56.31	55.39	44.69	48.5	34.79	55.66	113.85	118.69	287.16	76.07
1460125_at	Titin	BB517076	22138	gb:BB517076 /DB_XREF=gi:16443150 /DB_XREF=BB517076 /CLONE=D830020D17 /FEA=EST /CNT=6 /TID=Mm.216326.1 /TIER=ConsEnd /STK=2 /UG=Mm.216326 /UG_TITLE=ESTs, Weakly similar to TYROSINE-PROTEIN KINASE JAK3 (M.musculus)	23.64	25.71	25.81	18.35	24.95	29.69	26.62	22.71	141.21	6.69
1460124_at	RIKEN cDNA 1190020J12 gene	AV020850	233038	gb:AV020850 /DB_XREF=gi:16356370 /DB_XREF=AV020850 /CLONE=1190020J12 /FEA=EST /CNT=11 /TID=Mm.100977.1 /TIER=ConsEnd /STK=2 /UG=Mm.100977 /UG_TITLE=ESTs, Weakly similar to neural F box protein NFB42 (R.norvegicus)	5.55	3.83	5.05	3.63	17.68	12.29	3.59	8.4	192.58	3.21
1460123_at	G protein-coupled receptor 1	AW541072	241070	gb:AW541072 /DB_XREF=gi:7183489 /DB_XREF=C0140F12-3 /CLONE=C0140F12 /FEA=EST /CNT=8 /TID=Mm.103354.1 /TIER=ConsEnd /STK=2 /UG=Mm.103354 /UG_TITLE=ESTs, Weakly similar to JC5498 G protein-coupled receptor DEZ - mouse (M.musculus)	44.93	15.58	16.45	9.86	11.26	15.04	7.84	8.56	40.26	22.41
1460122_at	transmembrane protein 41B	BB734748	233724	gb:BB734748 /DB_XREF=gi:16133898 /DB_XREF=BB734748 /CLONE=F420011M24 /FEA=EST /CNT=9 /TID=Mm.11400.1 /TIER=ConsEnd /STK=2 /UG=Mm.11400 /UG_TITLE=ESTs	118.6	89.61	87.15	69.63	56.39	98.47	150.38	74.76	132.73	70.71
1460121_at	RIKEN cDNA 9630010G10 gene	BI076710	399612	gb:BI076710 /DB_XREF=gi:14515367 /DB_XREF=L0219A10-3 /CLONE=L0219A10 /FEA=EST /CNT=15 /TID=Mm.89324.1 /TIER=ConsEnd /STK=2 /UG=Mm.89324 /UG_TITLE=ESTs, Highly similar to S12207 hypothetical protein (M.musculus)	358.54	380.45	360.77	305.7	270.2	193.51	225.19	545.88	404.53	201.43
1460120_at	RIKEN cDNA 2210411C18 gene	AV079770	70136	gb:AV079770 /DB_XREF=gi:5211218 /DB_XREF=AV079770 /CLONE=2210411C18 /FEA=EST /CNT=3 /TID=Mm.45661.1 /TIER=ConsEnd /STK=3 /UG=Mm.45661 /LL=70136 /UG_GENE=2210411C18Rik /UG_TITLE=RIKEN cDNA 2210411C18 gene	10.01	2.35	5.15	7.25	3.96	12.84	22.33	4.96	7.64	6.24
1460119_at	gb:BB245904 /DB_XREF=gi:8938650 /DB_XREF=BB245904 /CLONE=A730011O17 /FEA=EST /CNT=3 /TID=Mm.133656.1 /TIER=ConsEnd /STK=3 /UG=Mm.133656 /UG_TITLE=ESTs	BB245904		gb:BB245904 /DB_XREF=gi:8938650 /DB_XREF=BB245904 /CLONE=A730011O17 /FEA=EST /CNT=3 /TID=Mm.133656.1 /TIER=ConsEnd /STK=3 /UG=Mm.133656 /UG_TITLE=ESTs	14.29	8.61	10.91	12.91	15.73	10.18	11.08	19.53	17.73	23.35
1460118_at	Transcribed locus	BF455409		gb:BF455409 /DB_XREF=gi:11521578 /DB_XREF=UI-M-BZ1-bkg-f-03-0-UI.s1 /CLONE=UI-M-BZ1-bkg-f-03-0-UI /FEA=EST /CNT=3 /TID=Mm.103149.1 /TIER=ConsEnd /STK=3 /UG=Mm.103149 /UG_TITLE=ESTs	51.67	49.4	42.7	19.75	27	41.92	38.38	9.09	5.82	20.83
1460117_at	Transcribed locus	BI714082		gb:BI714082 /DB_XREF=gi:15689777 /DB_XREF=ie32b01.x1 /FEA=EST /CNT=3 /TID=Mm.36760.1 /TIER=ConsEnd /STK=3 /UG=Mm.36760 /UG_TITLE=ESTs, Weakly similar to JAK3 MOUSE TYROSINE-PROTEIN KINASE JAK3 (M.musculus)	22.48	27.93	30.25	20.44	27.74	5.98	27.57	30.5	36.19	19.41
1460116_s_at	sprouty protein with EVH-1 domain 1, related sequence	AI450584	114715	gb:AI450584 /DB_XREF=gi:4298024 /DB_XREF=mq86c11.x1 /CLONE=IMAGE:585620 /FEA=EST /CNT=3 /TID=Mm.200247.1 /TIER=ConsEnd /STK=3 /UG=Mm.200247 /LL=99293 /UG_GENE=AW047647 /UG_TITLE=expressed sequence AW047647	294.88	313.65	422.3	423.02	230.96	108.16	151.69	139.26	143.89	269.25
1460115_at	Transcribed locus	BB748505		gb:BB748505 /DB_XREF=gi:16152741 /DB_XREF=BB748505 /CLONE=F530215B12 /FEA=EST /CNT=3 /TID=Mm.213630.1 /TIER=ConsEnd /STK=3 /UG=Mm.213630 /UG_TITLE=ESTs	36.51	33.98	32.68	34.76	31.08	11.02	13.9	11.34	11.9	18.7
1460114_at	RIKEN cDNA 1700123M08 gene	BB408149	76665	gb:BB408149 /DB_XREF=gi:16415660 /DB_XREF=BB408149 /CLONE=C430004O10 /FEA=EST /CNT=3 /TID=Mm.209078.1 /TIER=ConsEnd /STK=3 /UG=Mm.209078 /UG_TITLE=ESTs	11.51	10.26	14.2	8.2	5.07	9.39	8.27	5.11	4.73	6.06
1460113_at	RIKEN cDNA B930093H17 gene	BB352875	319770	gb:BB352875 /DB_XREF=gi:16405497 /DB_XREF=BB352875 /CLONE=B930091H14 /FEA=EST /CNT=3 /TID=Mm.212576.1 /TIER=ConsEnd /STK=3 /UG=Mm.212576 /UG_TITLE=ESTs	11.69	8.46	9.78	13.18	8.93	30.39	57.39	59.52	30.08	11.23
1460112_at	Transcribed locus	BE952563		gb:BE952563 /DB_XREF=gi:10593143 /DB_XREF=UI-M-BH4-azh-d-01-0-UI.s1 /CLONE=UI-M-BH4-azh-d-01-0-UI /FEA=EST /CNT=3 /TID=Mm.150957.1 /TIER=ConsEnd /STK=3 /UG=Mm.150957 /UG_TITLE=ESTs	52.4	46.85	40.4	42.8	25.04	18.33	13.15	23.21	13.71	4.36
1460111_at	Myelin transcription factor 1-like	BM936763	17933	gb:BM936763 /DB_XREF=gi:19395915 /DB_XREF=UI-M-BH3-arv-g-06-0-UI.r1 /CLONE=UI-M-BH3-arv-g-06-0-UI /FEA=EST /CNT=3 /TID=Mm.101353.1 /TIER=ConsEnd /STK=3 /UG=Mm.101353 /UG_TITLE=ESTs	3.93	5.67	3.11	8.57	3.94	4.92	6.81	3.72	9.86	5.95
1460110_at	rotatin	BB376570	246102	gb:BB376570 /DB_XREF=gi:16407522 /DB_XREF=BB376570 /CLONE=C130085M06 /FEA=EST /CNT=3 /TID=Mm.138077.1 /TIER=ConsEnd /STK=3 /UG=Mm.138077 /UG_TITLE=ESTs	8.23	3.74	6.06	8.82	5.44	11.42	7.28	2.16	7.07	9.75
1460109_at	DNA segment, Chr 8, ERATO Doi 325, expressed	AV253069	66855	gb:AV253069 /DB_XREF=gi:16387862 /DB_XREF=AV253069 /CLONE=4833444M09 /FEA=EST /CNT=3 /TID=Mm.178818.1 /TIER=ConsEnd /STK=3 /UG=Mm.178818 /UG_TITLE=ESTs	34.82	31.67	27.45	25.36	29.45	11.98	18	22.15	33.42	19.72
1460108_at	TRNA isopentenyltransferase 1	BB309776	66966	gb:BB309776 /DB_XREF=gi:16402557 /DB_XREF=BB309776 /CLONE=B230312E03 /FEA=EST /CNT=3 /TID=Mm.215787.1 /TIER=ConsEnd /STK=3 /UG=Mm.215787 /UG_TITLE=ESTs, Highly similar to S12207 hypothetical protein (M.musculus)	13.93	12.65	11.51	13.96	12.23	19.67	21.03	47.07	62.41	30.84
1460107_at	RIKEN cDNA 1700129I04 gene	BB449058	330577	gb:BB449058 /DB_XREF=gi:16425324 /DB_XREF=BB449058 /CLONE=D030069K18 /FEA=EST /CNT=3 /TID=Mm.129705.1 /TIER=ConsEnd /STK=3 /UG=Mm.129705 /UG_TITLE=ESTs, Weakly similar to A40988 54K arginine-rich nuclear protein (H.sapiens)	7.37	9.44	14.85	4.6	3.96	12.87	17.15	12.75	5.33	2.8
1460106_at	hydrocephalus inducing	AV278035	244653	gb:AV278035 /DB_XREF=gi:15405688 /DB_XREF=AV278035 /CLONE=4932703P14 /FEA=EST /CNT=3 /TID=Mm.108652.1 /TIER=ConsEnd /STK=3 /UG=Mm.108652 /UG_TITLE=ESTs, Weakly similar to T46330 hypothetical protein DKFZp434D0513.1 (H.sapiens)	71.73	89.57	90.86	89.6	107.72	45.69	46.95	37.26	41.66	107.16
1460105_at	UDP-GalNAc:betaGlcNAc beta 1,3-galactosaminyltransferase, polypeptide 2	BB284249	97884	gb:BB284249 /DB_XREF=gi:16401421 /DB_XREF=BB284249 /CLONE=A930105D20 /FEA=EST /CNT=3 /TID=Mm.186070.1 /TIER=ConsEnd /STK=3 /UG=Mm.186070 /UG_TITLE=ESTs	10.05	10.5	5.72	10.88	13.57	3.61	9.83	9.84	5.27	9.76
1460104_at	vacuolar protein sorting 4b (yeast)	BB070125	20479	gb:BB070125 /DB_XREF=gi:16260067 /DB_XREF=BB070125 /CLONE=8030489C12 /FEA=EST /CNT=3 /TID=Mm.215338.1 /TIER=ConsEnd /STK=3 /UG=Mm.215338 /UG_TITLE=ESTs	65	70.23	60.86	49.76	53.19	24.95	28.61	14.15	24.98	48.34
1460103_at	gb:BG071165 /DB_XREF=gi:12553734 /DB_XREF=H3095D12-3 /CLONE=H3095D12 /FEA=EST /CNT=3 /TID=Mm.214465.1 /TIER=ConsEnd /STK=3 /UG=Mm.214465 /UG_TITLE=ESTs	BG071165		gb:BG071165 /DB_XREF=gi:12553734 /DB_XREF=H3095D12-3 /CLONE=H3095D12 /FEA=EST /CNT=3 /TID=Mm.214465.1 /TIER=ConsEnd /STK=3 /UG=Mm.214465 /UG_TITLE=ESTs	20.57	41.75	18.81	30.53	24.37	3.08	12.58	9.63	15.69	53.86
1460102_at	CLIP associating protein 1	BB037161	76707	gb:BB037161 /DB_XREF=gi:16258406 /DB_XREF=BB037161 /CLONE=5930424F13 /FEA=EST /CNT=3 /TID=Mm.214735.1 /TIER=ConsEnd /STK=3 /UG=Mm.214735 /UG_TITLE=ESTs	122.85	114.62	85.85	101.18	90.63	53.12	89.26	92.52	87.6	97.34
1460101_at	RIKEN cDNA E530011G23 gene	BG076361	319856	gb:BG076361 /DB_XREF=gi:12558930 /DB_XREF=H3158G11-3 /CLONE=H3158G11 /FEA=EST /CNT=3 /TID=Mm.170142.1 /TIER=ConsEnd /STK=3 /UG=Mm.170142 /UG_TITLE=ESTs	11.42	12.98	8.04	14.07	4.6	8.85	3.64	7.06	1.61	6.78
1460100_at	Ladybird homeobox 1 homolog (Drosophila) corepressor 1	BB260160	207667	gb:BB260160 /DB_XREF=gi:16399880 /DB_XREF=BB260160 /CLONE=A730093E19 /FEA=EST /CNT=3 /TID=Mm.125423.1 /TIER=ConsEnd /STK=3 /UG=Mm.125423 /UG_TITLE=ESTs	5.03	6.28	8.17	1.99	4.29	8.44	10.7	12.67	5.12	4.22
1460099_at	ATPas, class II, type 9B	BG094166	50771	gb:BG094166 /DB_XREF=gi:12576729 /DB_XREF=uu72d06.x1 /CLONE=IMAGE:3381947 /FEA=EST /CNT=4 /TID=Mm.172300.1 /TIER=ConsEnd /STK=3 /UG=Mm.172300 /UG_TITLE=ESTs	27.76	24.72	28.23	27.28	22.59	37.97	71.16	42.13	61.65	25.69
1460098_at	16 days embryo head cDNA, RIKEN full-length enriched library, clone:C130019I03 product:unknown EST, full insert sequence	BB363968		gb:BB363968 /DB_XREF=gi:16406183 /DB_XREF=BB363968 /CLONE=C130019I03 /FEA=EST /CNT=4 /TID=Mm.186698.1 /TIER=ConsEnd /STK=3 /UG=Mm.186698 /UG_TITLE=ESTs	32.03	22.06	20.38	19.07	20.23	6.11	6.99	12.69	6.58	11.86
1460097_at	Glutamate receptor, ionotropic, AMPA4 (alpha 4)	BB392770	14802	gb:BB392770 /DB_XREF=gi:16409081 /DB_XREF=BB392770 /CLONE=C230080H17 /FEA=EST /CNT=4 /TID=Mm.220304.1 /TIER=ConsEnd /STK=3 /UG=Mm.220304 /UG_TITLE=ESTs	10.96	11.45	12.83	13.9	10.83	3.65	7.11	2.07	6.73	17.4
1460096_at	Lysosomal membrane glycoprotein 1	AI891508	16783	gb:AI891508 /DB_XREF=gi:5597410 /DB_XREF=ul59d12.x1 /CLONE=IMAGE:2123351 /FEA=EST /CNT=4 /TID=Mm.218336.1 /TIER=ConsEnd /STK=3 /UG=Mm.218336 /UG_TITLE=ESTs, Weakly similar to TYROSINE-PROTEIN KINASE JAK3 (M.musculus)	32.64	36.14	42.25	38.78	30.26	39.04	57.23	59.99	78.42	47.86
1460095_at	RIKEN cDNA 2410170E21 gene	BB347515	75764	gb:BB347515 /DB_XREF=gi:9059343 /DB_XREF=BB347515 /CLONE=B930066B05 /FEA=EST /CNT=4 /TID=Mm.96275.1 /TIER=ConsEnd /STK=3 /UG=Mm.96275 /UG_TITLE=ESTs	8.5	5.39	11.08	12.51	10.38	17.22	18.57	10.75	6.32	10.03
1460094_at	Expressed sequence AI790205	BB164193	277463	gb:BB164193 /DB_XREF=gi:15409178 /DB_XREF=BB164193 /CLONE=A130076E08 /FEA=EST /CNT=4 /TID=Mm.34956.1 /TIER=ConsEnd /STK=3 /UG=Mm.34956 /UG_TITLE=ESTs	8.72	9.17	8.31	6.7	8.54	12.4	16.38	13.6	20.51	14.71
1460093_at	RIKEN cDNA 5730526G10 gene	BB541393	70656	gb:BB541393 /DB_XREF=gi:16447203 /DB_XREF=BB541393 /CLONE=E130113P17 /FEA=EST /CNT=4 /TID=Mm.135739.1 /TIER=ConsEnd /STK=3 /UG=Mm.135739 /UG_TITLE=ESTs	1.26	1.38	3.19	1.69	3.73	7.6	5.14	2.77	5.29	4.02
1460092_at	Limbic system-associated membrane protein	BB082567	268890	gb:BB082567 /DB_XREF=gi:16260714 /DB_XREF=BB082567 /CLONE=9330175N07 /FEA=EST /CNT=4 /TID=Mm.132675.1 /TIER=ConsEnd /STK=3 /UG=Mm.132675 /UG_TITLE=ESTs	6.74	8.18	23.47	10.86	12.97	35.79	28.81	15.35	25.08	12.35
1460091_at	protein phosphatase 1, regulatory (inhibitor) subunit 12B	BB188889	329251	gb:BB188889 /DB_XREF=gi:16270649 /DB_XREF=BB188889 /CLONE=A330051J03 /FEA=EST /CNT=4 /TID=Mm.210512.1 /TIER=ConsEnd /STK=3 /UG=Mm.210512 /UG_TITLE=ESTs	32.72	31.09	40.37	31.79	37.25	9.63	3.6	9.86	17.34	37.47
1460090_at	gb:BE987442 /DB_XREF=gi:10662801 /DB_XREF=UI-M-CG0p-bgy-a-10-0-UI.s1 /CLONE=UI-M-CG0p-bgy-a-10-0-UI /FEA=EST /CNT=4 /TID=Mm.151834.1 /TIER=ConsEnd /STK=3 /UG=Mm.151834 /UG_TITLE=ESTs	BE987442		gb:BE987442 /DB_XREF=gi:10662801 /DB_XREF=UI-M-CG0p-bgy-a-10-0-UI.s1 /CLONE=UI-M-CG0p-bgy-a-10-0-UI /FEA=EST /CNT=4 /TID=Mm.151834.1 /TIER=ConsEnd /STK=3 /UG=Mm.151834 /UG_TITLE=ESTs	13.91	14.57	14.39	17.05	16.21	20.21	7.7	8.31	4.39	9.86
1460089_at	expressed sequence AU043392	BG071602	100329	gb:BG071602 /DB_XREF=gi:12554171 /DB_XREF=H3101A06-3 /CLONE=H3101A06 /FEA=EST /CNT=4 /TID=Mm.31600.1 /TIER=ConsEnd /STK=3 /UG=Mm.31600 /LL=100329 /UG_GENE=AU043392 /UG_TITLE=expressed sequence AU043392	3.9	7.33	7.02	4.95	4.28	8.98	1.36	3.27	11.38	11.44
1460088_at	Disintegrin and metalloproteinase (Adam8)	AV209518		gb:AV209518 /DB_XREF=gi:6150272 /DB_XREF=AV209518 /CLONE=1700120A01 /FEA=EST /CNT=5 /TID=Mm.154180.1 /TIER=ConsEnd /STK=3 /UG=Mm.154180 /UG_TITLE=ESTs	14.35	15.37	22.63	17.87	16.1	20.33	26.71	7.71	9.34	25.52
1460087_at	CDNA sequence BC017643	BE979275	217370	gb:BE979275 /DB_XREF=gi:10646003 /DB_XREF=UI-M-BG2-bbs-b-02-0-UI.s1 /CLONE=UI-M-BG2-bbs-b-02-0-UI /FEA=EST /CNT=5 /TID=Mm.151059.1 /TIER=ConsEnd /STK=3 /UG=Mm.151059 /UG_TITLE=ESTs	25.11	26.59	20.22	31.1	21.01	6.2	2.83	6.31	7.46	23.05
1460086_at	Membrane associated DNA binding protein	BF017629	319817	gb:BF017629 /DB_XREF=gi:10748961 /DB_XREF=ux72a02.y1 /CLONE=IMAGE:3654026 /FEA=EST /CNT=5 /TID=Mm.152571.1 /TIER=ConsEnd /STK=3 /UG=Mm.152571 /UG_TITLE=ESTs	75.51	76.09	57.64	55.82	31.09	54.73	84.1	67.65	91.6	84.84
1460085_at	Transcribed locus	BG072896		gb:BG072896 /DB_XREF=gi:12555465 /DB_XREF=H3116C06-3 /CLONE=H3116C06 /FEA=EST /CNT=5 /TID=Mm.37867.1 /TIER=ConsEnd /STK=3 /UG=Mm.37867 /UG_TITLE=ESTs	130.81	81.12	118.98	106.45	81.98	137.93	133	108.12	48.84	234.34
1460084_at	gb:BB473929 /DB_XREF=gi:16439785 /DB_XREF=BB473929 /CLONE=D330003M06 /FEA=EST /CNT=5 /TID=Mm.214471.1 /TIER=ConsEnd /STK=3 /UG=Mm.214471 /UG_TITLE=ESTs, Weakly similar to ENV1_HUMAN RETROVIRUS-RELATED ENV POLYPROTEIN (H.sapiens)	BB473929		gb:BB473929 /DB_XREF=gi:16439785 /DB_XREF=BB473929 /CLONE=D330003M06 /FEA=EST /CNT=5 /TID=Mm.214471.1 /TIER=ConsEnd /STK=3 /UG=Mm.214471 /UG_TITLE=ESTs, Weakly similar to ENV1_HUMAN RETROVIRUS-RELATED ENV POLYPROTEIN (H.sapiens)	33.76	28.39	22.35	26.17	24.01	13.9	22.78	29.57	82.54	46.99
1460083_at	A disintegrin and metalloprotease domain 10	AW552781	11487	gb:AW552781 /DB_XREF=gi:7198204 /DB_XREF=L0217D12-3 /CLONE=L0217D12 /FEA=EST /CNT=5 /TID=Mm.103544.1 /TIER=ConsEnd /STK=3 /UG=Mm.103544 /UG_TITLE=ESTs	4.66	3.22	8.16	3.97	3.27	6.79	11.15	2.89	2.73	3.45
1460082_at	inhibitor of growth family, member 3	BB298005	71777	gb:BB298005 /DB_XREF=gi:16402023 /DB_XREF=BB298005 /CLONE=B130065C04 /FEA=EST /CNT=6 /TID=Mm.146475.1 /TIER=ConsEnd /STK=3 /UG=Mm.146475 /UG_TITLE=ESTs	26.33	27.1	24.24	18.54	21.27	38.61	50.22	46.32	89.9	31.72
1460081_at	Synaptotagmin 7	AI854420	54525	gb:AI854420 /DB_XREF=gi:5498326 /DB_XREF=UI-M-BH0-ait-b-06-0-UI.s1 /CLONE=UI-M-BH0-ait-b-06-0-UI /FEA=EST /CNT=6 /TID=Mm.41354.1 /TIER=ConsEnd /STK=3 /UG=Mm.41354 /UG_TITLE=ESTs	3.08	10.79	9.58	14.89	40.18	10.59	7.18	15.89	47.56	89.2
1460080_at	expressed sequence AI645535	AI645535	106626	gb:AI645535 /DB_XREF=gi:4724010 /DB_XREF=vt96c08.x1 /CLONE=IMAGE:1178990 /FEA=EST /CNT=6 /TID=Mm.23039.1 /TIER=ConsEnd /STK=3 /UG=Mm.23039 /LL=106626 /UG_GENE=AI645535 /UG_TITLE=expressed sequence AI645535	61.49	44.46	44.91	47.73	33.67	41.9	50.88	48.4	69.85	30.5
1460079_at	Transcribed locus, moderately similar to XP_539671.1 PREDICTED: similar to cyclin B1 interacting protein 1 isoform a [Canis familiaris]	BB357147		gb:BB357147 /DB_XREF=gi:9068975 /DB_XREF=BB357147 /CLONE=C030019C01 /FEA=EST /CNT=7 /TID=Mm.44430.1 /TIER=ConsEnd /STK=3 /UG=Mm.44430 /UG_TITLE=ESTs	3.51	6.77	2.48	1.55	2.63	5.68	4.92	4.09	5.96	3.66
1460078_at	RIKEN cDNA G630024C07 gene	AW125038	244216	gb:AW125038 /DB_XREF=gi:6100568 /DB_XREF=UI-M-BH2.1-apx-a-09-0-UI.s1 /CLONE=UI-M-BH2.1-apx-a-09-0-UI /FEA=EST /CNT=8 /TID=Mm.10622.1 /TIER=ConsEnd /STK=3 /UG=Mm.10622 /LL=101557 /UG_GENE=AI415467 /UG_TITLE=expressed sequence AI415467	9.61	8.81	8.95	9.6	9.27	9.93	6.52	7.28	9.36	3.8
1460077_at	tetratricopeptide repeat domain 3	BB466388	22129	gb:BB466388 /DB_XREF=gi:16427232 /DB_XREF=BB466388 /CLONE=D230008L23 /FEA=EST /CNT=11 /TID=Mm.196615.1 /TIER=ConsEnd /STK=3 /UG=Mm.196615 /LL=28186 /UG_GENE=D16Ium21e /UG_TITLE=DNA segment, Chr 16, Indiana University Medical 21, expressed	58.73	44.96	35.7	41.26	19.88	46.99	77.7	70.64	102.44	62.5
1460076_x_at	Expressed sequence AI854635	BB319870	193043	gb:BB319870 /DB_XREF=gi:9026905 /DB_XREF=BB319870 /CLONE=B230383B14 /FEA=EST /CNT=4 /TID=Mm.186432.1 /TIER=ConsEnd /STK=4 /UG=Mm.186432 /UG_TITLE=ESTs	3.89	5.48	6.95	6.13	4.66	10.53	16.01	12.27	16.47	3.44
1460075_x_at	Small nuclear ribonucleoprotein N	BB451512	20646	gb:BB451512 /DB_XREF=gi:9312547 /DB_XREF=BB451512 /CLONE=D130011H24 /FEA=EST /CNT=4 /TID=Mm.168670.1 /TIER=ConsEnd /STK=4 /UG=Mm.168670 /UG_TITLE=ESTs	12.21	18.91	11.69	10.63	17.21	18.27	19.58	14.35	21.51	9.99
1460074_x_at	ependymin related protein 2 (zebrafish)	AV006210	105298	gb:AV006210 /DB_XREF=gi:4783060 /DB_XREF=AV006210 /CLONE=1020009E03 /FEA=EST /CNT=4 /TID=Mm.201440.1 /TIER=ConsEnd /STK=4 /UG=Mm.201440 /LL=105314 /UG_GENE=AV006210 /UG_TITLE=expressed sequence AV006210	33.07	42.7	50.25	42.33	35.2	17.19	9.12	12.62	1.42	15.36
1460073_at	Similar to hypothetical protein FLJ20397	BE980582	433956	gb:BE980582 /DB_XREF=gi:10648725 /DB_XREF=UI-M-BG2-bck-g-06-0-UI.s1 /CLONE=UI-M-BG2-bck-g-06-0-UI /FEA=EST /CNT=4 /TID=Mm.48667.1 /TIER=ConsEnd /STK=4 /UG=Mm.48667 /UG_TITLE=ESTs	16.35	15.23	21.65	22.1	16.4	22.42	41.19	19.89	33.04	10.5
1460072_at	Transcribed locus	BM507022		gb:BM507022 /DB_XREF=gi:18678165 /DB_XREF=ih31f12.x1 /CLONE=IMAGE:5678759 /FEA=EST /CNT=4 /TID=Mm.152488.1 /TIER=ConsEnd /STK=4 /UG=Mm.152488 /UG_TITLE=ESTs, Weakly similar to TYROSINE-PROTEIN KINASE JAK3 (M.musculus)	19.07	18.61	23.49	20.36	17.44	10.78	19.95	4.77	14.45	20.8
1460071_at	RIKEN cDNA 2310079P12 gene	BM232107	50724	gb:BM232107 /DB_XREF=gi:17867377 /DB_XREF=K0318E06-3 /CLONE=K0318E06 /FEA=EST /CNT=4 /TID=Mm.217571.1 /TIER=ConsEnd /STK=4 /UG=Mm.217571 /UG_TITLE=ESTs, Weakly similar to S12207 hypothetical protein (M.musculus)	5.97	13.08	15.14	9.69	6.11	11.8	6.4	14.26	11.84	19.06
1460070_at	Carbohydrate sulfotransferase 2	BB177017	54371	gb:BB177017 /DB_XREF=gi:16269781 /DB_XREF=BB177017 /CLONE=A230064M17 /FEA=EST /CNT=4 /TID=Mm.71026.1 /TIER=ConsEnd /STK=4 /UG=Mm.71026 /UG_TITLE=ESTs	17.19	14.89	17.81	15.03	12.48	6.05	11.08	6.08	11.83	4.95
1460069_at	SMC6 structural maintenance of chromosomes 6-like 1 (yeast)	BB056038	67241	gb:BB056038 /DB_XREF=gi:15404182 /DB_XREF=BB056038 /CLONE=6720487A17 /FEA=EST /CNT=4 /TID=Mm.208320.1 /TIER=ConsEnd /STK=4 /UG=Mm.208320 /UG_TITLE=ESTs	19.49	27.81	26.52	23.65	16.9	10.04	19.21	30.75	27.17	59.2
1460068_at	RIKEN cDNA 1110034C04 gene	BB042567	68734	gb:BB042567 /DB_XREF=gi:16258739 /DB_XREF=BB042567 /CLONE=6030463O13 /FEA=EST /CNT=4 /TID=Mm.112796.1 /TIER=ConsEnd /STK=4 /UG=Mm.112796 /LL=105058 /UG_GENE=BB044704 /UG_TITLE=expressed sequence BB044704	43.14	40.59	36.04	37.66	33.17	22.69	33.18	13.5	42.34	29.21
1460067_at	chemokine (C-C motif) receptor 2	BB324415	12772	gb:BB324415 /DB_XREF=gi:15411450 /DB_XREF=BB324415 /CLONE=B430108F19 /FEA=EST /CNT=4 /TID=Mm.188174.1 /TIER=ConsEnd /STK=4 /UG=Mm.188174 /UG_TITLE=ESTs	17.02	19.01	19.64	20.96	16.18	10.04	6.43	7.2	13.65	17.01
1460066_at	expressed sequence C80889	BG066441	97249	gb:BG066441 /DB_XREF=gi:12549010 /DB_XREF=H3043A08-3 /CLONE=H3043A08 /FEA=EST /CNT=4 /TID=Mm.172838.1 /TIER=ConsEnd /STK=4 /UG=Mm.172838 /LL=97249 /UG_GENE=C80889 /UG_TITLE=expressed sequence C80889	13.87	14.33	9.82	15.81	8.23	20.1	12.94	21.25	16.58	38.81
1460065_at	expressed sequence AA763515	BG071123	98823	gb:BG071123 /DB_XREF=gi:12553692 /DB_XREF=H3094H10-3 /CLONE=H3094H10 /FEA=EST /CNT=5 /TID=Mm.26097.1 /TIER=ConsEnd /STK=4 /UG=Mm.26097 /LL=98823 /UG_GENE=AA763515 /UG_TITLE=expressed sequence AA763515	10.99	18.04	26.95	28.36	29.83	45.87	55.1	16.03	8.07	9.71
1460064_at	cDNA sequence BC028789	BM237812	407802	gb:BM237812 /DB_XREF=gi:17873082 /DB_XREF=K0507D06-3 /CLONE=K0507D06 /FEA=EST /CNT=5 /TID=Mm.103545.1 /TIER=ConsEnd /STK=4 /UG=Mm.103545 /UG_TITLE=ESTs	11.65	11.14	15.52	9.02	8.16	7.38	4.32	6.88	12.18	6.31
1460063_at	DNA segment, Chr 5, ERATO Doi 798, expressed	BB230617	52409	gb:BB230617 /DB_XREF=gi:16354394 /DB_XREF=BB230617 /CLONE=A630028H08 /FEA=EST /CNT=10 /TID=Mm.31430.1 /TIER=ConsEnd /STK=4 /UG=Mm.31430 /LL=52409 /UG_GENE=D5Ertd798e /UG_TITLE=DNA segment, Chr 5, ERATO Doi 798, expressed	45.55	44.35	42.29	40.25	34.99	79.72	138.11	103.42	111.65	87.82
1460062_at	pleckstrin homology domain containing, family H (with MyTH4 domain) member 2	AW122265	213556	gb:AW122265 /DB_XREF=gi:6097736 /DB_XREF=UI-M-BH2.2-aov-h-04-0-UI.s1 /CLONE=UI-M-BH2.2-aov-h-04-0-UI /FEA=EST /CNT=5 /TID=Mm.148440.1 /TIER=ConsEnd /STK=4 /UG=Mm.148440 /UG_TITLE=ESTs	288.82	270.72	248.44	250.38	151.23	137.2	100.05	138.42	25.51	118.58
1460061_at	Adult male olfactory brain cDNA, RIKEN full-length enriched library, clone:6430530M09 product:unclassifiable, full insert sequence	AV342748		gb:AV342748 /DB_XREF=gi:16396985 /DB_XREF=AV342748 /CLONE=6430530M09 /FEA=EST /CNT=5 /TID=Mm.74137.1 /TIER=ConsEnd /STK=4 /UG=Mm.74137 /UG_TITLE=ESTs	15.91	13.55	19.1	11.87	16.93	8.73	8.35	6.56	5.08	18.36
1460060_at	gb:BG071618 /DB_XREF=gi:12554187 /DB_XREF=H3101C01-3 /CLONE=H3101C01 /FEA=EST /CNT=5 /TID=Mm.17838.1 /TIER=ConsEnd /STK=4 /UG=Mm.17838 /UG_TITLE=ESTs	BG071618		gb:BG071618 /DB_XREF=gi:12554187 /DB_XREF=H3101C01-3 /CLONE=H3101C01 /FEA=EST /CNT=5 /TID=Mm.17838.1 /TIER=ConsEnd /STK=4 /UG=Mm.17838 /UG_TITLE=ESTs	6.35	3.97	4.78	10.08	7.82	3.66	6.12	4.52	1.6	7.04
1460059_at	uridine phosphorylase 2	BB272732	76654	gb:BB272732 /DB_XREF=gi:16400726 /DB_XREF=BB272732 /CLONE=A830080F09 /FEA=EST /CNT=5 /TID=Mm.76754.1 /TIER=ConsEnd /STK=4 /UG=Mm.76754 /UG_TITLE=ESTs	9.94	6.8	11.43	8.05	11.16	2.09	7.74	9.43	13.89	10.38
1460058_at	Solute carrier family 39 (metal ion transporter), member 13	BE648595	68427	gb:BE648595 /DB_XREF=gi:9974416 /DB_XREF=UI-M-BH2.1-apq-b-10-0-UI.r1 /CLONE=UI-M-BH2.1-apq-b-10-0-UI /FEA=EST /CNT=5 /TID=Mm.63869.1 /TIER=ConsEnd /STK=4 /UG=Mm.63869 /UG_TITLE=ESTs	55.12	46.58	49.86	51.5	47.9	33.67	23.88	25.92	48.42	44.56
1460057_at	growth differentiation factor 3	BM196098	14562	gb:BM196098 /DB_XREF=gi:17747799 /DB_XREF=C0322E01-3 /CLONE=C0322E01 /FEA=EST /CNT=7 /TID=Mm.70169.1 /TIER=ConsEnd /STK=4 /UG=Mm.70169 /UG_TITLE=ESTs, Weakly similar to GDF3 MOUSE GROWTHDIFFERENTIATION FACTOR 3 PRECURSOR (M.musculus)	2.52	1.07	2.39	1.2	1.72	7.61	5.76	3.76	55.8	71.37
1460056_at	RIKEN cDNA 1700109F18 gene	BB421876	73429	gb:BB421876 /DB_XREF=gi:9243231 /DB_XREF=BB421876 /CLONE=C530028L20 /FEA=EST /CNT=6 /TID=Mm.87453.1 /TIER=ConsEnd /STK=4 /UG=Mm.87453 /UG_TITLE=ESTs	37.59	33.9	20.48	32.07	15.64	61.87	80.83	94.08	3.12	5.03
1460055_at	Neurofibromatosis 1	BB202321	18015	gb:BB202321 /DB_XREF=gi:16271696 /DB_XREF=BB202321 /CLONE=A430045K21 /FEA=EST /CNT=6 /TID=Mm.35015.1 /TIER=ConsEnd /STK=4 /UG=Mm.35015 /UG_TITLE=ESTs	5.95	4.46	6.61	10.04	5.24	10.16	11.26	14.86	11.35	3.97
1460054_at	trafficking protein particle complex 6A	AW491655	67091	gb:AW491655 /DB_XREF=gi:7061936 /DB_XREF=UI-M-BH3-atq-g-05-0-UI.s1 /CLONE=UI-M-BH3-atq-g-05-0-UI /FEA=EST /CNT=9 /TID=Mm.171483.1 /TIER=ConsEnd /STK=4 /UG=Mm.171483 /LL=75105 /UG_GENE=4930519D19Rik /UG_TITLE=RIKEN cDNA 4930519D19 gene	8.33	12.38	12.29	13.76	31.34	31.56	18.77	28.7	19.65	36.66
1460053_at	SET and MYND domain containing 4	BB021163	319822	gb:BB021163 /DB_XREF=gi:16257686 /DB_XREF=BB021163 /CLONE=5330405B09 /FEA=EST /CNT=7 /TID=Mm.74842.1 /TIER=ConsEnd /STK=4 /UG=Mm.74842 /UG_TITLE=ESTs	103.33	96.94	96.08	87.16	61.07	135.57	155.13	143.01	217.34	142.31
1460052_at	Adult male liver tumor cDNA, RIKEN full-length enriched library, clone:C730040M18 product:unknown EST, full insert sequence	BB498040		gb:BB498040 /DB_XREF=gi:16442025 /DB_XREF=BB498040 /CLONE=D630011M02 /FEA=EST /CNT=12 /TID=Mm.135543.1 /TIER=ConsEnd /STK=4 /UG=Mm.135543 /UG_TITLE=ESTs	13.37	13.54	17.76	11.13	10.11	18.99	13.59	16.36	24.34	8.02
1460051_at	cDNA sequence BC038613	AW990746	212733	gb:AW990746 /DB_XREF=gi:8186479 /DB_XREF=uf10e10.x1 /CLONE=IMAGE:1510986 /FEA=EST /CNT=16 /TID=Mm.59997.1 /TIER=ConsEnd /STK=4 /UG=Mm.59997 /UG_TITLE=ESTs, Weakly similar to MYHB_MOUSE MYOSIN HEAVY CHAIN, SMOOTH MUSCLE ISOFORM (SMMHC) (M.musculus)	5.05	5.06	7.33	2.83	5.44	1.8	7.39	6.61	7.94	8.48
1460050_x_at	Kallikrein 6	BB231989	16612	gb:BB231989 /DB_XREF=gi:8911844 /DB_XREF=BB231989 /CLONE=A630035I03 /FEA=EST /CNT=5 /TID=Mm.96037.1 /TIER=ConsEnd /STK=5 /UG=Mm.96037 /UG_TITLE=ESTs	228.17	328.07	357.96	415.43	588.92	177.08	183.99	243.67	319.88	189.37
1460049_s_at	RIKEN cDNA 1500015O10 gene	BB392676	78896	gb:BB392676 /DB_XREF=gi:9115639 /DB_XREF=BB392676 /CLONE=C230080B21 /FEA=EST /CNT=5 /TID=Mm.213028.1 /TIER=ConsEnd /STK=5 /UG=Mm.213028 /UG_TITLE=ESTs	9576.62	7515.93	7016.33	4604.49	822.55	31.09	127.33	85.33	21.4	8.56
1460048_at	Zinc finger, DHHC domain containing 13	BB462453	243983	gb:BB462453 /DB_XREF=gi:9379642 /DB_XREF=BB462453 /CLONE=D130076G15 /FEA=EST /CNT=5 /TID=Mm.132599.1 /TIER=ConsEnd /STK=5 /UG=Mm.132599 /UG_TITLE=ESTs	11.08	17.33	12.14	15.6	9.95	8.52	16.96	14.52	13.61	37.34
1460047_at	Formin binding protein 1	BG071234	14269	gb:BG071234 /DB_XREF=gi:12553803 /DB_XREF=H3096D03-3 /CLONE=H3096D03 /FEA=EST /CNT=5 /TID=Mm.163328.1 /TIER=ConsEnd /STK=5 /UG=Mm.163328 /UG_TITLE=ESTs	18.77	9.93	10.34	18.79	5.54	8.09	37.67	23.85	21.61	31.19
1460046_at	pleckstrin homology domain containing, family G (with RhoGef domain) member 1	AU021315	213783	gb:AU021315 /DB_XREF=gi:3376899 /DB_XREF=AU021315 /CLONE=J0545H02 /FEA=EST /CNT=5 /TID=Mm.26183.1 /TIER=ConsEnd /STK=5 /UG=Mm.26183 /LL=52522 /UG_GENE=D10Ertd733e /UG_TITLE=DNA segment, Chr 10, ERATO Doi 733, expressed	3.42	11.77	8.11	8.84	11.81	21.57	15.27	10.19	6.65	20.59
1460045_at	Cadherin 7, type 2	AV327883	241201	gb:AV327883 /DB_XREF=gi:15406313 /DB_XREF=AV327883 /CLONE=6330437C15 /FEA=EST /CNT=5 /TID=Mm.213407.1 /TIER=ConsEnd /STK=5 /UG=Mm.213407 /UG_TITLE=ESTs	1.58	1.98	11.59	7.83	10.25	4.99	2.77	2.12	23.55	1.74
1460044_at	0 day neonate cerebellum cDNA, RIKEN full-length enriched library, clone:C230062K19 product:unknown EST, full insert sequence	BB389395		gb:BB389395 /DB_XREF=gi:16408719 /DB_XREF=BB389395 /CLONE=C230062K19 /FEA=EST /CNT=5 /TID=Mm.125983.1 /TIER=ConsEnd /STK=5 /UG=Mm.125983 /UG_TITLE=ESTs	5.72	4.15	5.2	6.41	10.91	8.61	7	4.98	6.09	9.11
1460043_at	Adult male corpus striatum cDNA, RIKEN full-length enriched library, clone:C030023B07 product:unknown EST, full insert sequence	BB357628		gb:BB357628 /DB_XREF=gi:16405788 /DB_XREF=BB357628 /CLONE=C030023B07 /FEA=EST /CNT=5 /TID=Mm.132167.1 /TIER=ConsEnd /STK=5 /UG=Mm.132167 /UG_TITLE=ESTs	3.88	4.25	5.08	2.15	3.04	3.39	3.76	3.47	5.03	4.44
1460042_at	solute carrier family 23 (nucleobase transporters), member 3	AV293965	22626	gb:AV293965 /DB_XREF=gi:16392569 /DB_XREF=AV293965 /CLONE=5530401D16 /FEA=EST /CNT=6 /TID=Mm.68157.1 /TIER=ConsEnd /STK=5 /UG=Mm.68157 /UG_TITLE=ESTs, Weakly similar to JC7182 Na+-dependent vitamin C (H.sapiens)	11.61	12.36	6.33	13.12	8.4	19.25	8.56	13.66	13.22	5.48
1460041_at	RIKEN cDNA D630040I23 gene	BQ173985	107398	gb:BQ173985 /DB_XREF=gi:20349476 /DB_XREF=UI-M-DJ2-bvv-d-09-0-UI.s1 /CLONE=UI-M-DJ2-bvv-d-09-0-UI /FEA=EST /CNT=8 /TID=Mm.135815.1 /TIER=ConsEnd /STK=5 /UG=Mm.135815 /LL=107398 /UG_GENE=AW742165 /UG_TITLE=expressed sequence AW742165	113.46	97.33	117.87	97.67	70.2	12.61	24.68	15.28	40.92	46.6
1460040_at	RIKEN cDNA 4933407H18 gene	BB362170	71101	gb:BB362170 /DB_XREF=gi:16406003 /DB_XREF=BB362170 /CLONE=C130009H11 /FEA=EST /CNT=6 /TID=Mm.132178.1 /TIER=ConsEnd /STK=5 /UG=Mm.132178 /UG_TITLE=ESTs	8.92	9.49	15.02	14.25	11.02	8.1	11.8	9.21	11.35	9.25
1460039_at	C-type lectin domain family 1, member a	BB035924	243653	gb:BB035924 /DB_XREF=gi:16258343 /DB_XREF=BB035924 /CLONE=5930406N14 /FEA=EST /CNT=7 /TID=Mm.136901.1 /TIER=ConsEnd /STK=5 /UG=Mm.136901 /UG_TITLE=ESTs	4.08	9.43	6.33	5.52	6.88	6.06	3.78	7.16	7.42	4.47
1460038_at	POU domain, class 3, transcription factor 1	BG065255	18991	gb:BG065255 /DB_XREF=gi:12547818 /DB_XREF=H3029A04-3 /CLONE=H3029A04 /FEA=EST /CNT=13 /TID=Mm.116727.1 /TIER=ConsEnd /STK=5 /UG=Mm.116727 /UG_TITLE=ESTs	8.2	5.37	3.63	4.64	5.84	5.41	6.16	4.33	13.89	248.22
1460037_at	RIKEN cDNA 2610510H03 gene	BF303035	68215	gb:BF303035 /DB_XREF=gi:11249605 /DB_XREF=602030965F1 /CLONE=IMAGE:4165913 /FEA=EST /CNT=9 /TID=Mm.153880.1 /TIER=ConsEnd /STK=5 /UG=Mm.153880 /UG_TITLE=ESTs	1435.97	1345.09	1257.63	1177.17	1013.8	1955.56	1807.26	2125.16	2375.34	947.11
1460036_at	adaptor-related protein complex 1, sigma 2 subunit	BE655707	108012	gb:BE655707 /DB_XREF=gi:9981620 /DB_XREF=UI-M-BH0-ajq-a-12-0-UI.r1 /CLONE=UI-M-BH0-ajq-a-12-0-UI /FEA=EST /CNT=12 /TID=Mm.5342.1 /TIER=ConsEnd /STK=5 /UG=Mm.5342 /LL=102956 /UG_GENE=AI853648 /UG_TITLE=expressed sequence AI853648	115.38	123.08	149.68	143.12	220.86	388.83	364.25	378.47	206.03	160.69
1460035_at	B-cell receptor-associated protein 37	BE457485	12034	gb:BE457485 /DB_XREF=gi:9479663 /DB_XREF=us91c04.x1 /CLONE=IMAGE:3325734 /FEA=EST /CNT=9 /TID=Mm.40352.1 /TIER=ConsEnd /STK=5 /UG=Mm.40352 /UG_TITLE=ESTs, Highly similar to S46996 B-cell receptor-associated protein BAP37 - mouse (M.musculus)	61.27	87.7	79.79	100.66	113.73	114.05	103.51	207.63	198.26	149.7
1460034_at	cDNA sequence BC042901	BG063745	233033	gb:BG063745 /DB_XREF=gi:12546396 /DB_XREF=H3012C07-3 /CLONE=H3012C07 /FEA=EST /CNT=54 /TID=Mm.54120.1 /TIER=ConsEnd /STK=5 /UG=Mm.54120 /UG_TITLE=ESTs, Weakly similar to T17286 hypothetical protein DKFZp434H0350.1 (H.sapiens)	778.5	703.98	832.39	756.29	840.97	370.46	528.33	426.81	280.03	521.33
1460033_at	RIKEN cDNA C030002C11 gene	BF469399	320977	gb:BF469399 /DB_XREF=gi:11538582 /DB_XREF=UI-M-BH3-aui-b-04-0-UI.r1 /CLONE=UI-M-BH3-aui-b-04-0-UI /FEA=EST /CNT=6 /TID=Mm.99905.1 /TIER=ConsEnd /STK=6 /UG=Mm.99905 /UG_TITLE=ESTs, Weakly similar to simple repeat sequence-containing transcript (Mus musculus) (M.musculus)	19.28	22.08	26.58	24.36	17.76	13.09	20.88	18.31	13.48	10.96
1460032_at	gb:AW555091 /DB_XREF=gi:7200514 /DB_XREF=L0249H01-3 /CLONE=L0249H01 /FEA=EST /CNT=6 /TID=Mm.138404.1 /TIER=ConsEnd /STK=6 /UG=Mm.138404 /UG_TITLE=ESTs	AW555091		gb:AW555091 /DB_XREF=gi:7200514 /DB_XREF=L0249H01-3 /CLONE=L0249H01 /FEA=EST /CNT=6 /TID=Mm.138404.1 /TIER=ConsEnd /STK=6 /UG=Mm.138404 /UG_TITLE=ESTs	63.82	53.7	55.76	43.34	50.38	31.97	33.92	24.72	40.25	41.02
1460031_at	G protein-coupled receptor 45	BB198016	93690	gb:BB198016 /DB_XREF=gi:16271109 /DB_XREF=BB198016 /CLONE=A330105L23 /FEA=EST /CNT=6 /TID=Mm.130766.1 /TIER=ConsEnd /STK=6 /UG=Mm.130766 /UG_TITLE=ESTs, Weakly similar to 2123363A collagen:SUBUNIT=alpha2:ISOTYPE=XI (H.sapiens)	36.89	39.69	39.01	24.68	29.09	12.08	12.04	1.64	11.46	13.2
1460030_at	HECT, C2 and WW domain containing E3 ubiquitin protein ligase 1	BB355811	94253	gb:BB355811 /DB_XREF=gi:16405722 /DB_XREF=BB355811 /CLONE=C030009O15 /FEA=EST /CNT=6 /TID=Mm.40218.1 /TIER=ConsEnd /STK=6 /UG=Mm.40218 /UG_TITLE=ESTs	4.15	8.17	7.28	7.49	7.39	9.59	9.32	6.87	2.74	4.98
1460029_at	GTP binding protein 5	AV029923	52856	gb:AV029923 /DB_XREF=gi:16356543 /DB_XREF=AV029923 /CLONE=1500010E01 /FEA=EST /CNT=7 /TID=Mm.101643.1 /TIER=ConsEnd /STK=6 /UG=Mm.101643 /LL=52856 /UG_GENE=D2Bwg0647e /UG_TITLE=DNA segment, Chr 2, Brigham & Womens Genetics 0647 expressed	14.83	17.94	21.42	16.97	12.46	26	13.37	42.9	66.62	23.82
1460028_at	Transcribed locus	AI426339		gb:AI426339 /DB_XREF=gi:4272270 /DB_XREF=mg61d11.x1 /CLONE=IMAGE:437493 /FEA=EST /CNT=7 /TID=Mm.23175.1 /TIER=ConsEnd /STK=6 /UG=Mm.23175 /UG_TITLE=ESTs	8.16	4.66	4.94	5.26	7.44	14.35	8.47	5.62	151.27	10.67
1460027_at	cDNA sequence BC061194	BB013876	381350	gb:BB013876 /DB_XREF=gi:8137035 /DB_XREF=BB013876 /CLONE=4930472J24 /FEA=EST /CNT=8 /TID=Mm.55857.1 /TIER=ConsEnd /STK=6 /UG=Mm.55857 /UG_TITLE=ESTs, Moderately similar to T12521 hypothetical protein DKFZp434I153.1 (H.sapiens)	12.82	11.78	14.11	24.02	10.42	16.12	16.03	10.14	10.37	3.96
1460026_s_at	zinc finger, FYVE domain containing 27	BB780581	319740	gb:BB780581 /DB_XREF=gi:16941281 /DB_XREF=BB780581 /CLONE=G430067F01 /FEA=EST /CNT=12 /TID=Mm.220245.1 /TIER=ConsEnd /STK=6 /UG=Mm.220245 /LL=107170 /UG_GENE=AI426636 /UG_TITLE=expressed sequence AI426636	134.94	121.44	131.45	127.88	124.83	70.53	87.39	127.1	219	43.17
1460025_at	leucine-rich repeats and immunoglobulin-like domains 2	BB129159	269473	gb:BB129159 /DB_XREF=gi:15408302 /DB_XREF=BB129159 /CLONE=9630037B04 /FEA=EST /CNT=20 /TID=Mm.122660.1 /TIER=ConsEnd /STK=6 /UG=Mm.122660 /UG_TITLE=ESTs, Weakly similar to membrane glycoprotein (M.musculus)	95.44	100.35	93.95	118.47	77.88	115.86	135.8	117.45	52.58	104.52
1460024_at	trinucleotide repeat containing 6b	BB313187	213988	gb:BB313187 /DB_XREF=gi:16402864 /DB_XREF=BB313187 /CLONE=B230340H07 /FEA=EST /CNT=7 /TID=Mm.131982.1 /TIER=ConsEnd /STK=7 /UG=Mm.131982 /UG_TITLE=ESTs	376.93	337.79	373.15	328.24	258.67	272.25	353.39	335.51	400.16	255.7
1460023_at	gb:BB450104 /DB_XREF=gi:16425420 /DB_XREF=BB450104 /CLONE=D030074N20 /FEA=EST /CNT=10 /TID=Mm.131542.1 /TIER=ConsEnd /STK=7 /UG=Mm.131542 /UG_TITLE=ESTs	BB450104		gb:BB450104 /DB_XREF=gi:16425420 /DB_XREF=BB450104 /CLONE=D030074N20 /FEA=EST /CNT=10 /TID=Mm.131542.1 /TIER=ConsEnd /STK=7 /UG=Mm.131542 /UG_TITLE=ESTs	41.28	39.77	45.95	43.35	42.5	35.42	26.11	22.99	17.92	35.61
1460022_at	ATP-binding cassette, sub-family B (MDR/TAP), member 8	BB766562	74610	gb:BB766562 /DB_XREF=gi:16209820 /DB_XREF=BB766562 /CLONE=G370065D06 /FEA=EST /CNT=9 /TID=Mm.101542.1 /TIER=ConsEnd /STK=7 /UG=Mm.101542 /UG_TITLE=ESTs	21	17.04	16.37	23.99	19.15	41.73	83.75	33.08	28.58	8.75
1460021_at	Chromodomain helicase DNA binding protein 9	BB825323	109151	gb:BB825323 /DB_XREF=gi:17003566 /DB_XREF=BB825323 /CLONE=G830037I01 /FEA=EST /CNT=10 /TID=Mm.49837.1 /TIER=ConsEnd /STK=7 /UG=Mm.49837 /UG_TITLE=ESTs	26.79	21.12	22.48	19.09	19.11	23.9	16.98	24.25	31.9	35.32
1460020_at	gb:W14742 /DB_XREF=gi:1288746 /DB_XREF=mb23c11.r1 /CLONE=IMAGE:330260 /FEA=EST /CNT=14 /TID=Mm.18296.1 /TIER=ConsEnd /STK=7 /UG=Mm.18296 /LL=101977 /UG_GENE=AA930108 /UG_TITLE=expressed sequence AA930108	W14742		gb:W14742 /DB_XREF=gi:1288746 /DB_XREF=mb23c11.r1 /CLONE=IMAGE:330260 /FEA=EST /CNT=14 /TID=Mm.18296.1 /TIER=ConsEnd /STK=7 /UG=Mm.18296 /LL=101977 /UG_GENE=AA930108 /UG_TITLE=expressed sequence AA930108	124.69	133.05	141.99	133.43	152.51	44.68	27.28	38.42	47.62	67.55
1460019_at	gb:AI507006 /DB_XREF=gi:4404857 /DB_XREF=vi75f12.x1 /CLONE=IMAGE:918095 /FEA=EST /CNT=8 /TID=Mm.33624.1 /TIER=Stack /STK=8 /UG=Mm.33624 /LL=104848 /UG_GENE=AI507006 /UG_TITLE=expressed sequence AI507006	AI507006		gb:AI507006 /DB_XREF=gi:4404857 /DB_XREF=vi75f12.x1 /CLONE=IMAGE:918095 /FEA=EST /CNT=8 /TID=Mm.33624.1 /TIER=Stack /STK=8 /UG=Mm.33624 /LL=104848 /UG_GENE=AI507006 /UG_TITLE=expressed sequence AI507006	7.99	7.21	10.29	7.02	8.21	4.84	9.36	9.75	4.29	8.83
1460018_at	DNA segment, Chr 11, ERATO Doi 759, expressed	AV278039	268513	gb:AV278039 /DB_XREF=gi:16391088 /DB_XREF=AV278039 /CLONE=4932704A10 /FEA=EST /CNT=8 /TID=Mm.133342.1 /TIER=Stack /STK=8 /UG=Mm.133342 /UG_TITLE=ESTs	28.95	23.41	27.12	43.21	25.06	23.44	10.56	39.88	50.15	36.02
1460017_at	hypothetical LOC434179	BB371300	434179	gb:BB371300 /DB_XREF=gi:16406953 /DB_XREF=BB371300 /CLONE=C130058E06 /FEA=EST /CNT=9 /TID=Mm.100378.4 /TIER=Stack /STK=8 /UG=Mm.100378 /LL=68157 /UG_GENE=6720475J19Rik /UG_TITLE=RIKEN cDNA 6720475J19 gene	60.25	44.91	50.39	41.62	34.57	43.13	50.78	66.81	102.32	380.5
1460016_at	expressed sequence AW547186	BM122230	209497	gb:BM122230 /DB_XREF=gi:17105998 /DB_XREF=L0507C06-3 /CLONE=L0507C06 /FEA=EST /CNT=9 /TID=Mm.140122.1 /TIER=Stack /STK=8 /UG=Mm.140122 /UG_TITLE=ESTs	25.89	25.95	19.65	19.94	9.73	22.68	42.29	30.11	22	7.91
1460015_at	gene model 110, (NCBI)	AW554400	227631	gb:AW554400 /DB_XREF=gi:7199835 /DB_XREF=L0240D04-3 /CLONE=L0240D04 /FEA=EST /CNT=9 /TID=Mm.103054.1 /TIER=Stack /STK=8 /UG=Mm.103054 /UG_TITLE=ESTs	10.85	8.97	10.25	17.04	6.7	4.23	8.05	12.74	6.1	16.69
1460014_at	triggering receptor expressed on myeloid cells-like 4	BB740529	224840	gb:BB740529 /DB_XREF=gi:16143534 /DB_XREF=BB740529 /CLONE=F430206O14 /FEA=EST /CNT=11 /TID=Mm.131234.1 /TIER=Stack /STK=8 /UG=Mm.131234 /LL=106835 /UG_GENE=BB137214 /UG_TITLE=expressed sequence BB137214	10.6	9.1	8.23	6.64	9.79	3.63	8.94	8.6	3.24	9.62
1460013_at	neuroligin 2	BF465089	216856	gb:BF465089 /DB_XREF=gi:11534272 /DB_XREF=UI-M-CG0p-bqg-f-03-0-UI.s1 /CLONE=UI-M-CG0p-bqg-f-03-0-UI /FEA=EST /CNT=16 /TID=Mm.40693.1 /TIER=Stack /STK=8 /UG=Mm.40693 /UG_TITLE=ESTs, Weakly similar to BILE-SALT-ACTIVATED LIPASE PRECURSOR (M.musculus)	98.54	82.96	80.53	78.16	76.11	23.11	19.07	26.69	16.85	43.76
1460012_at	WAP four-disulfide core domain 3	BE987647	71856	gb:BE987647 /DB_XREF=gi:10663211 /DB_XREF=UI-M-CG0p-bhr-a-06-0-UI.s1 /CLONE=UI-M-CG0p-bhr-a-06-0-UI /FEA=EST /CNT=29 /TID=Mm.35626.1 /TIER=Stack /STK=8 /UG=Mm.35626 /UG_TITLE=ESTs, Weakly similar to WDNM MOUSE WDNM1 PROTEIN PRECURSOR (M.musculus)	39.91	36.49	40.02	38.21	40.36	9.88	7.36	7.58	23.86	43.26
1460011_at	cytochrome P450, family 26, subfamily b, polypeptide 1	AW049789	232174	gb:AW049789 /DB_XREF=gi:5910318 /DB_XREF=UI-M-BH1-anm-e-08-0-UI.s1 /CLONE=UI-M-BH1-anm-e-08-0-UI /FEA=EST /CNT=87 /TID=Mm.49236.1 /TIER=Stack /STK=8 /UG=Mm.49236 /UG_TITLE=ESTs, Weakly similar to F36H12.3.p (Caenorhabditis elegans) (C.elegans)	48.11	49.4	62.15	149.36	157.12	56.57	99.9	110.71	85	59.94
1460010_a_at	phosphatidylserine synthase 2	BB490580	27388	gb:BB490580 /DB_XREF=gi:9449207 /DB_XREF=BB490580 /CLONE=D530016H24 /FEA=EST /CNT=9 /TID=Mm.3871.5 /TIER=Stack /STK=9 /UG=Mm.3871 /LL=27388 /UG_GENE=Ptdss2 /UG_TITLE=phosphatidylserine synthase 2	156.12	129.62	120.51	122.34	96.24	155.76	183.93	141.61	213.14	226.56
1460009_at	Immediate early response 5	BB667115	15939	gb:BB667115 /DB_XREF=gi:16398564 /DB_XREF=BB667115 /CLONE=4022441D06 /FEA=EST /CNT=9 /TID=Mm.12246.2 /TIER=Stack /STK=9 /UG=Mm.12246 /LL=15939 /UG_GENE=Ier5 /UG_TITLE=immediate early response 5	103.78	52.88	62.72	62.45	35.33	184.73	171.12	101.29	88.2	5.29
1460008_x_at	ribosomal protein L31	AV109882	114641	gb:AV109882 /DB_XREF=gi:5263960 /DB_XREF=AV109882 /CLONE=2600005J01 /FEA=EST /CNT=10 /TID=Mm.29982.8 /TIER=Stack /STK=9 /UG=Mm.29982 /LL=114641 /UG_GENE=Rpl31 /UG_TITLE=ribosomal protein L31	14366	14055.1	13956.5	13702	14241.7	11981.4	12491.1	11773.2	11863.5	13487.4
1460007_at	thymocyte protein thy28	BF719766	77862	gb:BF719766 /DB_XREF=gi:12020768 /DB_XREF=mab36g09.x1 /CLONE=IMAGE:3972664 /FEA=EST /CNT=14 /TID=Mm.16925.3 /TIER=Stack /STK=9 /UG=Mm.16925 /UG_TITLE=Mus musculus, Similar to HSPC144 protein, clone MGC:27728 IMAGE:2631627, mRNA, complete cds	38.51	43.95	45.64	40.39	38.17	54.19	49.58	56.1	33.72	32.41
1460006_at	AT motif binding factor 1	AI851177	11906	gb:AI851177 /DB_XREF=gi:5495048 /DB_XREF=UI-M-BH0-akg-g-08-0-UI.s1 /CLONE=UI-M-BH0-akg-g-08-0-UI /FEA=EST /CNT=31 /TID=Mm.196564.2 /TIER=Stack /STK=9 /UG=Mm.196564 /LL=68160 /UG_GENE=A230102L03Rik /UG_TITLE=RIKEN cDNA A230102L03 gene	571.76	453.99	560.15	536.67	540.94	496.32	566.12	534.78	1123.06	51.07
1460005_at	expressed sequence AF013969	BB542960	100563	gb:BB542960 /DB_XREF=gi:15412389 /DB_XREF=BB542960 /CLONE=E130206E21 /FEA=EST /CNT=79 /TID=Mm.35504.1 /TIER=Stack /STK=9 /UG=Mm.35504 /UG_TITLE=ESTs, Weakly similar to NFM MOUSE NEUROFILAMENT TRIPLET M PROTEIN (M.musculus)	272.46	265.48	251.89	227.01	190.46	632.4	564.45	427.81	375.15	176.41
1460004_x_at	syntaxin 6	BB492711	58244	gb:BB492711 /DB_XREF=gi:9451338 /DB_XREF=BB492711 /CLONE=D530029E20 /FEA=EST /CNT=10 /TID=Mm.41462.3 /TIER=Stack /STK=10 /UG=Mm.41462 /LL=58244 /UG_GENE=Stx6 /UG_TITLE=syntaxin 6	775.22	708.54	751.61	739.77	545.88	454.38	576.98	393.85	201.32	335.01
1460003_at	expressed sequence AI956758	AV234963	99132	gb:AV234963 /DB_XREF=gi:16386168 /DB_XREF=AV234963 /CLONE=4732401I01 /FEA=EST /CNT=15 /TID=Mm.42155.1 /TIER=Stack /STK=10 /UG=Mm.42155 /LL=99132 /UG_GENE=AI956758 /UG_TITLE=expressed sequence AI956758	330.16	301.03	310.77	265.57	106.14	55.19	106.44	100.36	75.05	19.2
1460002_at	tousled-like kinase 1	BM244995	228012	gb:BM244995 /DB_XREF=gi:17880265 /DB_XREF=K0718E04-3 /CLONE=K0718E04 /FEA=EST /CNT=16 /TID=Mm.34218.2 /TIER=Stack /STK=10 /UG=Mm.34218 /UG_TITLE=ESTs, Weakly similar to CHK2 MOUSE SERINETHREONINE-PROTEIN KINASE CHK2 (M.musculus)	67.96	69.97	59.65	59.31	56.81	21.72	28.05	34.12	38.59	123.19
1460001_at	pyroglutamyl-peptidase I	AI642171	66522	gb:AI642171 /DB_XREF=gi:4720646 /DB_XREF=uc46g03.x1 /CLONE=IMAGE:1401076 /FEA=EST /CNT=29 /TID=Mm.46686.1 /TIER=Stack /STK=10 /UG=Mm.46686 /UG_TITLE=ESTs	207.44	156.77	148.76	121.16	75.88	139.45	142.2	139.11	212.72	111.79
1460000_at	RIKEN cDNA D830007B15 gene	BB740315	330096	gb:BB740315 /DB_XREF=gi:16143320 /DB_XREF=BB740315 /CLONE=F430204L01 /FEA=EST /CNT=12 /TID=Mm.138373.1 /TIER=Stack /STK=11 /UG=Mm.138373 /UG_TITLE=ESTs	3.01	5.89	5.44	12.61	89.49	33.01	9.41	37.61	950.93	6.93
1459999_at	splicing factor, arginine/serine-rich 15	AV350566	224432	gb:AV350566 /DB_XREF=gi:6391623 /DB_XREF=AV350566 /CLONE=6530438H12 /FEA=EST /CNT=12 /TID=Mm.193042.3 /TIER=Stack /STK=11 /UG=Mm.193042 /LL=54683 /UG_GENE=Prdx6 /UG_TITLE=peroxiredoxin 6	16.01	13.77	13.78	20.8	21.35	44.38	26.71	32.33	24.24	25.17
1459998_at	zinc finger protein 407	AW547438	240476	gb:AW547438 /DB_XREF=gi:7192852 /DB_XREF=L0022C03-3 /CLONE=L0022C03 /FEA=EST /CNT=13 /TID=Mm.30646.1 /TIER=Stack /STK=11 /UG=Mm.30646 /UG_TITLE=ESTs	192.69	175.83	221.89	207.34	193.54	173.36	195.89	262.89	268.16	188.07
1459997_s_at	transmembrane protein 17	AV290482	103765	gb:AV290482 /DB_XREF=gi:16392267 /DB_XREF=AV290482 /CLONE=5133401J18 /FEA=EST /CNT=20 /TID=Mm.18111.1 /TIER=Stack /STK=11 /UG=Mm.18111 /LL=103765 /UG_GENE=AI503894 /UG_TITLE=expressed sequence AI503894	71.58	57.16	49.16	43.7	35.17	27.21	27.7	39.35	150.95	48.6
1459996_at	Calcium channel, voltage-dependent, P/Q type, alpha 1A subunit	AI848293	12286	gb:AI848293 /DB_XREF=gi:5492199 /DB_XREF=UI-M-AH1-agu-g-06-0-UI.s1 /CLONE=UI-M-AH1-agu-g-06-0-UI /FEA=EST /CNT=20 /TID=Mm.41842.3 /TIER=Stack /STK=11 /UG=Mm.41842 /LL=12286 /UG_GENE=Cacna1a /UG_TITLE=calcium channel, voltage-dependent, PQ type, alpha 1A subunit	41.86	45.62	33.73	39.94	39.39	23.39	50.77	24.39	25.21	74.09
1459995_at	RIKEN cDNA 1700015G11 gene	AV047656	75529	gb:AV047656 /DB_XREF=gi:4867321 /DB_XREF=AV047656 /CLONE=1700069K11 /FEA=EST /CNT=12 /TID=Mm.46160.1 /TIER=Stack /STK=12 /UG=Mm.46160 /UG_TITLE=ESTs	6.67	4.33	4.1	5.87	3.51	11.17	7.05	5.01	8.69	3.93
1459994_x_at	transferrin receptor 2	AV027486	50765	gb:AV027486 /DB_XREF=gi:4807096 /DB_XREF=AV027486 /CLONE=1300010B01 /FEA=EST /CNT=12 /TID=Mm.21757.3 /TIER=Stack /STK=12 /UG=Mm.21757 /LL=50765 /UG_GENE=Trfr2 /UG_TITLE=transferrin receptor 2	12.15	9.32	8.6	7.6	11.94	19.3	20.03	16.82	8.61	19.91
1459993_at	Twist homolog 2 (Drosophila)	AV233983	13345	gb:AV233983 /DB_XREF=gi:16386100 /DB_XREF=AV233983 /CLONE=4632428D17 /FEA=EST /CNT=12 /TID=Mm.131569.1 /TIER=Stack /STK=12 /UG=Mm.131569 /UG_TITLE=ESTs	17.02	33.9	40.16	43.38	41.51	36.98	36.86	43.95	41.47	3.76
1459992_x_at	ceroid-lipofuscinosis, neuronal 8	AV214220	26889	gb:AV214220 /DB_XREF=gi:6155066 /DB_XREF=AV214220 /CLONE=2410135E19 /FEA=EST /CNT=13 /TID=Mm.21578.3 /TIER=Stack /STK=12 /UG=Mm.21578 /LL=26889 /UG_GENE=Cln8 /UG_TITLE=ceroid-lipofuscinosis, neuronal 8	387.07	375.77	400.16	368.01	309.67	189.81	194.02	218.2	173.54	383.13
1459991_at	myosin IXa	BB104162	270163	gb:BB104162 /DB_XREF=gi:15407943 /DB_XREF=BB104162 /CLONE=9430090I05 /FEA=EST /CNT=14 /TID=Mm.23911.1 /TIER=Stack /STK=12 /UG=Mm.23911 /UG_TITLE=ESTs	87.1	72.91	75.5	63.36	51.48	68.63	97.17	71.73	81.39	50.59
1459990_at	Discoidin domain receptor family, member 1	BF462661	12305	gb:BF462661 /DB_XREF=gi:11531844 /DB_XREF=UI-M-CG0p-bng-b-12-0-UI.s1 /CLONE=UI-M-CG0p-bng-b-12-0-UI /FEA=EST /CNT=19 /TID=Mm.5021.5 /TIER=Stack /STK=12 /UG=Mm.5021 /LL=12305 /UG_GENE=Ddr1 /UG_TITLE=discoidin domain receptor family, member 1	49.85	38.26	33.64	33.5	37.14	11.07	16.85	14.03	7.71	28.34
1459989_at	gb:AV271189 /DB_XREF=gi:15405454 /DB_XREF=AV271189 /CLONE=4931406J23 /FEA=EST /CNT=18 /TID=Mm.7624.1 /TIER=Stack /STK=13 /UG=Mm.7624 /UG_TITLE=ESTs	AV271189		gb:AV271189 /DB_XREF=gi:15405454 /DB_XREF=AV271189 /CLONE=4931406J23 /FEA=EST /CNT=18 /TID=Mm.7624.1 /TIER=Stack /STK=13 /UG=Mm.7624 /UG_TITLE=ESTs	18.42	12.74	13.74	14.76	8.78	25.09	16.38	17.61	26.38	23.48
1459988_at	methyl-CpG binding domain protein 3-like 2	BG070851	234988	gb:BG070851 /DB_XREF=gi:12553508 /DB_XREF=H3092H06-3 /CLONE=H3092H06 /FEA=EST /CNT=20 /TID=Mm.21232.1 /TIER=Stack /STK=13 /UG=Mm.21232 /UG_TITLE=ESTs	22.11	19.64	24.07	20.01	31.37	11.31	15.13	7.56	9.43	23.36
1459987_s_at	chaperonin subunit 3 (gamma)	NM_009836	12462	gb:NM_009836.1 /DB_XREF=gi:6753319 /GEN=Cct3 /FEA=FLmRNA /CNT=370 /TID=Mm.3576.1 /TIER=FL+Stack /STK=143 /UG=Mm.3576 /LL=12462 /DEF=Mus musculus chaperonin subunit 3 (gamma) (Cct3), mRNA. /PROD=chaperonin subunit 3 (gamma) /FL=gb:NM_009836.1	1072.46	1669.42	1590.17	1669.31	2548.11	2896	2368.34	3286.54	3576.59	2638.25
1459986_a_at	ribosomal protein S17	NM_009092	20068	gb:NM_009092.1 /DB_XREF=gi:6677800 /GEN=Rps17 /FEA=FLmRNA /CNT=329 /TID=Mm.42767.1 /TIER=FL+Stack /STK=174 /UG=Mm.42767 /LL=20068 /DEF=Mus musculus ribosomal protein S17 (Rps17), mRNA. /PROD=ribosomal protein S17 /FL=gb:NM_009092.1 gb:BC002044.1 gb:D25213.1	11200.6	10924.7	11146.5	10623.6	11238.3	13639.7	13381	14012.1	13522	12898.7
1459985_at	WD repeat domain 61	NM_023191	66317	gb:NM_023191.1 /DB_XREF=gi:13277349 /GEN=2700038L12Rik /FEA=FLmRNA /CNT=318 /TID=Mm.28437.1 /TIER=FL+Stack /STK=231 /UG=Mm.28437 /LL=66317 /DEF=Mus musculus RIKEN cDNA 2700038L12 gene (2700038L12Rik), mRNA. /PROD=meiotic recombination protein REC14 /FL=gb:BC023026.1 gb:NM_023191.1 gb:AF309554.1	1478.27	2011.72	2056.83	1997.02	2399.02	2592.45	1923.36	2405.92	1763.09	1486.32
1459984_at	melanoma inhibitory activity 3	AI552688	338366	gb:AI552688 /DB_XREF=gi:4485051 /DB_XREF=mm03c11.y1 /CLONE=IMAGE:520436 /FEA=EST /CNT=5 /TID=Mm.41152.3 /TIER=ConsEnd /STK=0 /UG=Mm.41152 /UG_TITLE=ESTs, Weakly similar to otoraplin (Mus musculus) (M.musculus)	615.13	425.8	391.19	338.84	234.93	200.67	276.92	182.51	231.16	134.77
1459983_at	inositol (myo)-1(or 4)-monophosphatase 2	AI115397	114663	gb:AI115397 /DB_XREF=gi:3515721 /DB_XREF=uh85b04.r1 /CLONE=IMAGE:1764463 /FEA=EST /CNT=10 /TID=Mm.202318.1 /TIER=ConsEnd /STK=0 /UG=Mm.202318 /LL=106892 /UG_GENE=AI326924 /UG_TITLE=expressed sequence AI326924	47.96	64.69	63.15	57.33	74.77	89.71	47.87	93.42	121.24	185.35
1459982_a_at	Aquaporin 6	BB394986	11831	gb:BB394986 /DB_XREF=gi:16409274 /DB_XREF=BB394986 /CLONE=C230090D02 /FEA=EST /CNT=4 /TID=Mm.202309.1 /TIER=ConsEnd /STK=1 /UG=Mm.202309 /LL=105895 /UG_GENE=AI790337 /UG_TITLE=expressed sequence AI790337	10.91	11.9	9.24	17.39	13.37	15.56	6.35	15.46	17.57	15.51
1459981_s_at	rosbin, round spermatid basic protein 1	AV240926	229675	gb:AV240926 /DB_XREF=gi:6193429 /DB_XREF=AV240926 /CLONE=4732444K02 /FEA=EST /CNT=2 /TID=Mm.55023.1 /TIER=ConsEnd /STK=2 /UG=Mm.55023 /UG_TITLE=ESTs	93.8	96.76	103.18	102.76	81.2	108.09	127.59	159.83	130.28	265.84
1459980_x_at	RAB3A, member RAS oncogene family	AV344962	19339	gb:AV344962 /DB_XREF=gi:6386021 /DB_XREF=AV344962 /CLONE=6430548L14 /FEA=EST /CNT=2 /TID=Mm.180619.1 /TIER=ConsEnd /STK=2 /UG=Mm.180619 /UG_TITLE=ESTs	394.4	388.26	345.54	346.5	254.24	124.95	126.52	120.03	105.5	622.35
1459979_x_at	zinc finger protein 68	AV232843	24135	gb:AV232843 /DB_XREF=gi:6185357 /DB_XREF=AV232843 /CLONE=4632418D12 /FEA=EST /CNT=2 /TID=Mm.85883.1 /TIER=ConsEnd /STK=2 /UG=Mm.85883 /UG_TITLE=ESTs	13.61	6.74	6.51	7.74	10.37	13.64	6.36	5.13	2.93	8.86
1459978_x_at	gene model 877, (NCBI)	BB390531	380694	gb:BB390531 /DB_XREF=gi:9113471 /DB_XREF=BB390531 /CLONE=C230069P13 /FEA=EST /CNT=2 /TID=Mm.132570.1 /TIER=ConsEnd /STK=2 /UG=Mm.132570 /UG_TITLE=ESTs	3.43	3.91	8.21	6.09	7.27	5.12	8.97	4.8	18.36	61.98
1459977_x_at	COX10 homolog, cytochrome c oxidase assembly protein, heme A: farnesyltransferase (yeast)	AV369982	70383	gb:AV369982 /DB_XREF=gi:6417629 /DB_XREF=AV369982 /CLONE=9030204G05 /FEA=EST /CNT=2 /TID=Mm.117032.1 /TIER=ConsEnd /STK=2 /UG=Mm.117032 /UG_TITLE=ESTs	6.65	3.29	4.38	5.93	5.14	9.78	12.84	11.91	9.84	7.06
1459976_s_at	superoxide dismutase 1, soluble	AV261043	20655	gb:AV261043 /DB_XREF=gi:6248502 /DB_XREF=AV261043 /CLONE=4930417H03 /FEA=EST /CNT=2 /TID=Mm.97399.1 /TIER=ConsEnd /STK=2 /UG=Mm.97399 /UG_TITLE=ESTs, Moderately similar to SUPEROXIDE DISMUTASE (M.musculus)	4376.22	4280.91	4237.33	4272.43	4279.77	4326.9	4671	4005.84	5324.94	3774.18
1459975_at	Transcribed locus	AW492576		gb:AW492576 /DB_XREF=gi:7062857 /DB_XREF=UI-M-BH3-att-a-11-0-UI.s1 /CLONE=UI-M-BH3-att-a-11-0-UI /FEA=EST /CNT=2 /TID=Mm.90213.1 /TIER=ConsEnd /STK=2 /UG=Mm.90213 /UG_TITLE=ESTs	33.43	14.19	23.18	28.16	23.99	32.44	77.8	22.35	50.32	26.06
1459974_x_at	RIKEN cDNA 2700008N14 gene	BB134413	76795	gb:BB134413 /DB_XREF=gi:8788803 /DB_XREF=BB134413 /CLONE=9830115D11 /FEA=EST /CNT=2 /TID=Mm.132736.1 /TIER=ConsEnd /STK=2 /UG=Mm.132736 /UG_TITLE=ESTs	13.9	12.3	19.06	18.59	22.48	17.84	14.27	9.44	26	10.5
1459973_x_at	dipeptidylpeptidase 4	BB228059	13482	gb:BB228059 /DB_XREF=gi:8898704 /DB_XREF=BB228059 /CLONE=A630008L19 /FEA=EST /CNT=2 /TID=Mm.117272.1 /TIER=ConsEnd /STK=2 /UG=Mm.117272 /UG_TITLE=ESTs	4.16	5.12	8.43	6.51	4.87	4	3.98	7.02	2.59	191.18
1459972_x_at	seizure related gene 6	BB079338	20370	gb:BB079338 /DB_XREF=gi:8644398 /DB_XREF=BB079338 /CLONE=9330157K10 /FEA=EST /CNT=2 /TID=Mm.136342.1 /TIER=ConsEnd /STK=2 /UG=Mm.136342 /UG_TITLE=ESTs	22.65	30.6	29.31	21.33	29.77	7.27	5.94	2.61	2.99	21.21
1459971_at	Transcribed locus	AV133559		gb:AV133559 /DB_XREF=gi:5319289 /DB_XREF=AV133559 /CLONE=2810001B17 /FEA=EST /CNT=2 /TID=Mm.53643.1 /TIER=ConsEnd /STK=2 /UG=Mm.53643 /UG_TITLE=ESTs	77.97	53.44	33.75	17.21	8.17	15.18	18.15	11.19	5.1	10.66
1459970_at	Uronyl-2-sulfotransferase	BB549595	338362	gb:BB549595 /DB_XREF=gi:9621023 /DB_XREF=BB549595 /CLONE=E230016J01 /FEA=EST /CNT=2 /TID=Mm.137388.1 /TIER=ConsEnd /STK=2 /UG=Mm.137388 /UG_TITLE=ESTs	4.18	5.15	5.16	4.85	3.94	9.46	5.27	5.64	8.1	1.83
1459969_x_at	Transcribed locus	BE648450		gb:BE648450 /DB_XREF=gi:9974271 /DB_XREF=UI-M-BH2.1-api-b-07-0-UI.r1 /CLONE=UI-M-BH2.1-api-b-07-0-UI /FEA=EST /CNT=2 /TID=Mm.76745.1 /TIER=ConsEnd /STK=2 /UG=Mm.76745 /UG_TITLE=ESTs	4.99	5.36	7	4.63	8.84	21.48	9.15	6.61	7.13	3.41
1459968_at	gb:AW742677 /DB_XREF=gi:7654473 /DB_XREF=up58b05.x1 /CLONE=IMAGE:2780241 /FEA=EST /CNT=2 /TID=Mm.170575.1 /TIER=ConsEnd /STK=2 /UG=Mm.170575 /UG_TITLE=ESTs	AW742677		gb:AW742677 /DB_XREF=gi:7654473 /DB_XREF=up58b05.x1 /CLONE=IMAGE:2780241 /FEA=EST /CNT=2 /TID=Mm.170575.1 /TIER=ConsEnd /STK=2 /UG=Mm.170575 /UG_TITLE=ESTs	11.5	14.26	18.62	19.08	12.66	10.98	25.69	19	16.34	14.35
1459967_at	RIKEN cDNA 1810063B05 gene	BE946046	67892	gb:BE946046 /DB_XREF=gi:10523805 /DB_XREF=UI-M-BH3-awi-c-10-0-UI.s1 /CLONE=UI-M-BH3-awi-c-10-0-UI /FEA=EST /CNT=2 /TID=Mm.40808.1 /TIER=ConsEnd /STK=2 /UG=Mm.40808 /UG_TITLE=ESTs	29.08	25.69	33.34	33.04	132.46	74.86	30.91	138.8	75.15	35.33
1459966_at	Oxysterol binding protein-like 7	BB727862	71240	gb:BB727862 /DB_XREF=gi:16111137 /DB_XREF=BB727862 /CLONE=E860029N23 /FEA=EST /CNT=2 /TID=Mm.190450.1 /TIER=ConsEnd /STK=2 /UG=Mm.190450 /UG_TITLE=ESTs, Highly similar to S12207 hypothetical protein (M.musculus)	8.22	5.23	5.81	7.41	1.76	8.86	4.1	18.92	37.58	9.02
1459965_at	Dyslexia susceptibility 1 candidate 1 homolog (human)	BB748700	67685	gb:BB748700 /DB_XREF=gi:16152936 /DB_XREF=BB748700 /CLONE=G030001J19 /FEA=EST /CNT=2 /TID=Mm.202611.1 /TIER=ConsEnd /STK=2 /UG=Mm.202611 /UG_TITLE=ESTs	20.02	22.77	22.95	19.73	18.68	23.97	9.59	13.63	22.28	25.57
1459964_at	hypothetical protein LOC546070	BM122502	546070	gb:BM122502 /DB_XREF=gi:17106270 /DB_XREF=L0510G06-3 /CLONE=L0510G06 /FEA=EST /CNT=2 /TID=Mm.54231.1 /TIER=ConsEnd /STK=2 /UG=Mm.54231 /UG_TITLE=ESTs	12.66	10.33	14.77	17.21	12.32	6.39	12.1	7.76	5.49	12.87
1459963_at	gb:BM197061 /DB_XREF=gi:17749124 /DB_XREF=C0342E11-3 /CLONE=C0342E11 /FEA=EST /CNT=2 /TID=Mm.212166.1 /TIER=ConsEnd /STK=2 /UG=Mm.212166 /UG_TITLE=ESTs	BM197061		gb:BM197061 /DB_XREF=gi:17749124 /DB_XREF=C0342E11-3 /CLONE=C0342E11 /FEA=EST /CNT=2 /TID=Mm.212166.1 /TIER=ConsEnd /STK=2 /UG=Mm.212166 /UG_TITLE=ESTs	30.69	23.5	10.68	11.64	11.3	22.48	3.04	5.92	41.56	20.77
1459962_at	RIKEN cDNA 4930523C07 gene	BM123926	67647	gb:BM123926 /DB_XREF=gi:17107694 /DB_XREF=L0532G06-3 /CLONE=L0532G06 /FEA=EST /CNT=2 /TID=Mm.218156.1 /TIER=ConsEnd /STK=2 /UG=Mm.218156 /UG_TITLE=ESTs	5.93	10.96	10.36	7.94	9.04	7.89	9.9	8.88	5.88	5.66
1459961_a_at	gb:BG069527 /DB_XREF=gi:12552096 /DB_XREF=H3077C12-3 /CLONE=H3077C12 /FEA=EST /CNT=2 /TID=Mm.52304.1 /TIER=ConsEnd /STK=2 /UG=Mm.52304 /UG_TITLE=ESTs	BG069527		gb:BG069527 /DB_XREF=gi:12552096 /DB_XREF=H3077C12-3 /CLONE=H3077C12 /FEA=EST /CNT=2 /TID=Mm.52304.1 /TIER=ConsEnd /STK=2 /UG=Mm.52304 /UG_TITLE=ESTs	102.55	65.73	56.62	52.78	26.38	18.83	47.84	48.39	56.3	54.89
1459960_at	Transcribed locus	BG070619		gb:BG070619 /DB_XREF=gi:12553188 /DB_XREF=H3089C08-3 /CLONE=H3089C08 /FEA=EST /CNT=2 /TID=Mm.25991.1 /TIER=ConsEnd /STK=2 /UG=Mm.25991 /UG_TITLE=ESTs	5.87	7.71	9.81	8.12	4.87	2.94	8.91	4.69	3.04	3.19
1459959_at	Glycine decarboxylase	AW537404	104174	gb:AW537404 /DB_XREF=gi:7179821 /DB_XREF=G0116B01-3 /CLONE=G0116B01 /FEA=EST /CNT=2 /TID=Mm.182535.1 /TIER=ConsEnd /STK=2 /UG=Mm.182535 /UG_TITLE=ESTs	42.18	27.4	32.95	35.5	33.19	12.22	5.85	10.13	6.65	32.36
1459958_at	Arginine/serine-rich coiled-coil 1	BB460538	66880	gb:BB460538 /DB_XREF=gi:16426539 /DB_XREF=BB460538 /CLONE=D130067G08 /FEA=EST /CNT=2 /TID=Mm.215984.1 /TIER=ConsEnd /STK=2 /UG=Mm.215984 /UG_TITLE=ESTs	25.77	31.52	38.2	50.79	37.88	34.7	59.38	45.11	46.38	29.6
1459957_at	Trinucleotide repeat containing 6a	BG073884	233833	gb:BG073884 /DB_XREF=gi:12556453 /DB_XREF=H3128C10-3 /CLONE=H3128C10 /FEA=EST /CNT=2 /TID=Mm.102973.1 /TIER=ConsEnd /STK=2 /UG=Mm.102973 /UG_TITLE=ESTs	45.24	41.32	36.73	43.73	31.5	26.99	47.89	33.46	77.71	41.69
1459956_at	Dedicator of cytokinesis 10	BB214834	210293	gb:BB214834 /DB_XREF=gi:16352987 /DB_XREF=BB214834 /CLONE=A530023D22 /FEA=EST /CNT=2 /TID=Mm.215593.1 /TIER=ConsEnd /STK=2 /UG=Mm.215593 /UG_TITLE=ESTs	24.11	13.88	24.01	18.28	21.3	6.73	2.62	9.96	8.22	16.65
1459955_at	gb:C85511 /DB_XREF=gi:2917468 /DB_XREF=C85511 /CLONE=J0209D08 /FEA=EST /CNT=2 /TID=Mm.172977.1 /TIER=ConsEnd /STK=2 /UG=Mm.172977 /UG_TITLE=ESTs, Highly similar to HYPOTHETICAL 24.1 KD PROTEIN ON CHROMOSOME 1 (M.musculus)	C85511		gb:C85511 /DB_XREF=gi:2917468 /DB_XREF=C85511 /CLONE=J0209D08 /FEA=EST /CNT=2 /TID=Mm.172977.1 /TIER=ConsEnd /STK=2 /UG=Mm.172977 /UG_TITLE=ESTs, Highly similar to HYPOTHETICAL 24.1 KD PROTEIN ON CHROMOSOME 1 (M.musculus)	5.75	6.08	3.21	7.78	4.72	18.58	21.12	15.52	19.79	3.42
1459954_at	gb:BG068511 /DB_XREF=gi:12551080 /DB_XREF=H3066D03-3 /CLONE=H3066D03 /FEA=EST /CNT=2 /TID=Mm.221144.1 /TIER=ConsEnd /STK=2 /UG=Mm.221144 /UG_TITLE=ESTs	BG068511		gb:BG068511 /DB_XREF=gi:12551080 /DB_XREF=H3066D03-3 /CLONE=H3066D03 /FEA=EST /CNT=2 /TID=Mm.221144.1 /TIER=ConsEnd /STK=2 /UG=Mm.221144 /UG_TITLE=ESTs	7.17	2.65	5.14	7.21	6.23	5.32	6.07	10.53	16.2	1.52
1459953_at	Expressed sequence AW011752	BB477142	104570	gb:BB477142 /DB_XREF=gi:16440264 /DB_XREF=BB477142 /CLONE=D330023B03 /FEA=EST /CNT=2 /TID=Mm.209444.1 /TIER=ConsEnd /STK=2 /UG=Mm.209444 /UG_TITLE=ESTs	12.84	24.13	24.77	27.68	23.08	8.93	15.62	11.04	36.63	26.67
1459952_at	DNA segment, Chr 5, Wayne State University 152, expressed	BG065567	81702	gb:BG065567 /DB_XREF=gi:12548130 /DB_XREF=H3032G02-3 /CLONE=H3032G02 /FEA=EST /CNT=2 /TID=Mm.42670.1 /TIER=ConsEnd /STK=2 /UG=Mm.42670 /UG_TITLE=ESTs, Highly similar to T00353 hypothetical protein KIAA0697 (H.sapiens)	40.97	39.58	49.93	35.28	34.53	85.86	51.84	75.7	56.23	90.48
1459951_at	RIKEN cDNA 4732464A07 gene	BB004948	320232	gb:BB004948 /DB_XREF=gi:16214881 /DB_XREF=BB004948 /CLONE=4732464A07 /FEA=EST /CNT=2 /TID=Mm.210108.1 /TIER=ConsEnd /STK=2 /UG=Mm.210108 /UG_TITLE=ESTs	45.76	30.12	31.49	30.33	24.51	24.36	33.5	47.88	130.27	54.33
1459950_at	Doublecortin and CaM kinase-like 2	BB527979	70762	gb:BB527979 /DB_XREF=gi:16444572 /DB_XREF=BB527979 /CLONE=D930044D19 /FEA=EST /CNT=2 /TID=Mm.210282.1 /TIER=ConsEnd /STK=2 /UG=Mm.210282 /UG_TITLE=ESTs	28.04	38.51	46.62	40.18	42.93	30.53	36.1	22.16	40.33	42.02
1459949_at	gb:BI076631 /DB_XREF=gi:14515288 /DB_XREF=L0042F03-3 /CLONE=L0042F03 /FEA=EST /CNT=2 /TID=Mm.197246.1 /TIER=ConsEnd /STK=2 /UG=Mm.197246 /UG_TITLE=ESTs	BI076631		gb:BI076631 /DB_XREF=gi:14515288 /DB_XREF=L0042F03-3 /CLONE=L0042F03 /FEA=EST /CNT=2 /TID=Mm.197246.1 /TIER=ConsEnd /STK=2 /UG=Mm.197246 /UG_TITLE=ESTs	22.22	22.19	26.97	32.22	19.17	28.57	35.85	14.7	36.95	27.62
1459948_at	Growth hormone receptor	BB552070	14600	gb:BB552070 /DB_XREF=gi:16448120 /DB_XREF=BB552070 /CLONE=E230034H01 /FEA=EST /CNT=2 /TID=Mm.209999.1 /TIER=ConsEnd /STK=2 /UG=Mm.209999 /UG_TITLE=ESTs	52.4	64.3	41.82	38.55	10.8	15.47	82.16	55.45	23.83	5.33
1459947_at	Thioredoxin domain containing 5	BB007036	105245	gb:BB007036 /DB_XREF=gi:16257039 /DB_XREF=BB007036 /CLONE=4732474G23 /FEA=EST /CNT=2 /TID=Mm.106577.1 /TIER=ConsEnd /STK=2 /UG=Mm.106577 /UG_TITLE=ESTs	47.64	48.93	48.17	43.54	48.31	31.01	29.8	25.91	10.52	31.21
1459946_at	Adult male diencephalon cDNA, RIKEN full-length enriched library, clone:9330150G21 product:unknown EST, full insert sequence	BB078011		gb:BB078011 /DB_XREF=gi:16260448 /DB_XREF=BB078011 /CLONE=9330150G21 /FEA=EST /CNT=2 /TID=Mm.101636.1 /TIER=ConsEnd /STK=2 /UG=Mm.101636 /UG_TITLE=ESTs	4.94	2.11	2.78	4.32	7.67	7.32	9.31	3.4	8.72	6.65
1459945_at	Adult male corpora quadrigemina cDNA, RIKEN full-length enriched library, clone:B230215A15 product:hypothetical protein, full insert sequence	BB307519		gb:BB307519 /DB_XREF=gi:16402305 /DB_XREF=BB307519 /CLONE=B230215A15 /FEA=EST /CNT=2 /TID=Mm.208621.1 /TIER=ConsEnd /STK=2 /UG=Mm.208621 /UG_TITLE=ESTs	3.78	1.69	3.95	1.14	6.28	11.02	8.18	6.51	7.13	2.78
1459944_at	UTP11-like, U3 small nucleolar ribonucleoprotein, (yeast)	BB465563	67205	gb:BB465563 /DB_XREF=gi:16427107 /DB_XREF=BB465563 /CLONE=D230003M04 /FEA=EST /CNT=2 /TID=Mm.209340.1 /TIER=ConsEnd /STK=2 /UG=Mm.209340 /UG_TITLE=ESTs	18.12	19.73	11.61	17.61	10.47	37.1	27.61	44.14	47.42	28.09
1459943_at	RIKEN cDNA A030012G06 gene	BB151309	402732	gb:BB151309 /DB_XREF=gi:16267930 /DB_XREF=BB151309 /CLONE=A030012G06 /FEA=EST /CNT=2 /TID=Mm.131709.1 /TIER=ConsEnd /STK=2 /UG=Mm.131709 /UG_TITLE=ESTs	9.12	13.85	11.74	7.91	14.67	13.24	4.07	7.15	5.42	14.23
1459942_at	Open reading frame 34	BB498693	207375	gb:BB498693 /DB_XREF=gi:16442109 /DB_XREF=BB498693 /CLONE=D630016A21 /FEA=EST /CNT=2 /TID=Mm.169546.1 /TIER=ConsEnd /STK=2 /UG=Mm.169546 /UG_TITLE=ESTs	25.38	21.27	17.65	20.28	22.9	18.25	11.42	24.01	49.14	43.54
1459941_at	RIKEN cDNA 4933402J24 gene	BB096900	74438	gb:BB096900 /DB_XREF=gi:16261218 /DB_XREF=BB096900 /CLONE=9430057E02 /FEA=EST /CNT=2 /TID=Mm.117682.1 /TIER=ConsEnd /STK=2 /UG=Mm.117682 /UG_TITLE=ESTs	4.75	5.76	6.26	4.4	9.18	9.41	9.09	10.76	20.54	8.5
1459940_at	gb:BB320205 /DB_XREF=gi:16403298 /DB_XREF=BB320205 /CLONE=B230384K14 /FEA=EST /CNT=2 /TID=Mm.213481.1 /TIER=ConsEnd /STK=2 /UG=Mm.213481 /UG_TITLE=ESTs	BB320205		gb:BB320205 /DB_XREF=gi:16403298 /DB_XREF=BB320205 /CLONE=B230384K14 /FEA=EST /CNT=2 /TID=Mm.213481.1 /TIER=ConsEnd /STK=2 /UG=Mm.213481 /UG_TITLE=ESTs	12.86	26.25	17.57	25.29	21.41	13.94	15.67	6.62	17.67	21.82
1459939_at	similar to gamma-aminobutyric acid reseptor associated protein	BG076089	234097	gb:BG076089 /DB_XREF=gi:12558658 /DB_XREF=H3155E05-3 /CLONE=H3155E05 /FEA=EST /CNT=2 /TID=Mm.103273.1 /TIER=ConsEnd /STK=2 /UG=Mm.103273 /UG_TITLE=ESTs	7.7	3.19	4.45	10.98	7.01	7.14	9.15	5.63	8.96	10.24
1459938_at	gb:BG070384 /DB_XREF=gi:12552953 /DB_XREF=H3086G06-3 /CLONE=H3086G06 /FEA=EST /CNT=2 /TID=Mm.36005.1 /TIER=ConsEnd /STK=2 /UG=Mm.36005 /UG_TITLE=ESTs	BG070384		gb:BG070384 /DB_XREF=gi:12552953 /DB_XREF=H3086G06-3 /CLONE=H3086G06 /FEA=EST /CNT=2 /TID=Mm.36005.1 /TIER=ConsEnd /STK=2 /UG=Mm.36005 /UG_TITLE=ESTs	31.09	25.24	31.26	26.12	18.84	5.07	21.5	18.29	17.61	20.24
1459937_at	Argininosuccinate synthetase 1	BM213298	11898	gb:BM213298 /DB_XREF=gi:17771136 /DB_XREF=C0834D12-3 /CLONE=C0834D12 /FEA=EST /CNT=2 /TID=Mm.215709.1 /TIER=ConsEnd /STK=2 /UG=Mm.215709 /UG_TITLE=ESTs, Weakly similar to TYROSINE-PROTEIN KINASE JAK3 (M.musculus)	14.93	13.36	12.4	18.24	15.93	16.71	7.75	15.29	21.95	27.76
1459936_at	Transcribed locus, strongly similar to NP_000995.1 ribosomal protein P2; 60S acidic ribosomal protein P2; acidic ribosomal phosphoprotein P2 [Homo sapiens]	AU016599		gb:AU016599 /DB_XREF=gi:3371603 /DB_XREF=AU016599 /CLONE=J0727C02 /FEA=EST /CNT=3 /TID=Mm.11147.1 /TIER=ConsEnd /STK=2 /UG=Mm.11147 /UG_TITLE=ESTs	2.75	1.89	2.97	8.33	8.12	7.82	9.15	2.03	7.35	1.49
1459935_at	EST AA517562	AA516937	57880	gb:AA516937 /DB_XREF=gi:2256396 /DB_XREF=vh85a09.r1 /CLONE=IMAGE:893752 /FEA=EST /CNT=3 /TID=Mm.36562.1 /TIER=ConsEnd /STK=3 /UG=Mm.36562 /LL=57880 /UG_GENE=AA517562 /UG_TITLE=EST AA517562	5.94	17.75	13.82	9.37	16.05	9.41	11.43	11.93	18.37	6.59
1459934_at	ubiquitin specific protease 42	AA516835	76800	gb:AA516835 /DB_XREF=gi:2256294 /DB_XREF=vh84f02.r1 /CLONE=IMAGE:893691 /FEA=EST /CNT=3 /TID=Mm.4198.1 /TIER=ConsEnd /STK=3 /UG=Mm.4198 /UG_TITLE=ESTs	11.63	9.87	12.89	10.51	7.71	4.61	3.16	5.65	5.36	11.94
1459933_at	gb:AA414957 /DB_XREF=gi:2075145 /DB_XREF=vc50c11.r1 /CLONE=IMAGE:778004 /FEA=EST /CNT=4 /TID=Mm.3807.1 /TIER=ConsEnd /STK=3 /UG=Mm.3807 /UG_TITLE=ESTs, Weakly similar to I49130 reverse transcriptase - mouse (M.musculus)	AA414957		gb:AA414957 /DB_XREF=gi:2075145 /DB_XREF=vc50c11.r1 /CLONE=IMAGE:778004 /FEA=EST /CNT=4 /TID=Mm.3807.1 /TIER=ConsEnd /STK=3 /UG=Mm.3807 /UG_TITLE=ESTs, Weakly similar to I49130 reverse transcriptase - mouse (M.musculus)	3.27	2.11	6.97	3.27	4.71	4.54	8.17	6.64	3.53	3.75
1459932_at	DNA segment, Chr 8, ERATO Doi 28, expressed	C76612	171470	gb:C76612 /DB_XREF=gi:2516942 /DB_XREF=C76612 /CLONE=J0014G09 /FEA=EST /CNT=6 /TID=Mm.219138.1 /TIER=ConsEnd /STK=6 /UG=Mm.219138 /UG_TITLE=ESTs	8	2.04	3.8	4.51	3.41	4.89	5.84	8.14	7.39	10.28
1459931_a_at	RIKEN cDNA 2810021G02 gene	AA543171	353208	gb:AA543171 /DB_XREF=gi:2291648 /DB_XREF=vj81h02.r1 /CLONE=IMAGE:935475 /FEA=EST /CNT=3 /TID=Mm.33640.1 /TIER=ConsEnd /STK=0 /UG=Mm.33640 /UG_TITLE=ESTs, Weakly similar to POL1_HUMAN RETROVIRUS-RELATED POL POLYPROTEIN (H.sapiens)	190.02	109.75	81.69	87.89	79.63	29.27	26.12	26.78	33.01	55.78
1459930_at	gb:BG079879 /DB_XREF=gi:12562447 /DB_XREF=H3046B12-5 /CLONE=H3046B12 /FEA=EST /CNT=3 /TID=Mm.25062.1 /TIER=ConsEnd /STK=0 /UG=Mm.25062 /UG_TITLE=ESTs	BG079879		gb:BG079879 /DB_XREF=gi:12562447 /DB_XREF=H3046B12-5 /CLONE=H3046B12 /FEA=EST /CNT=3 /TID=Mm.25062.1 /TIER=ConsEnd /STK=0 /UG=Mm.25062 /UG_TITLE=ESTs	18.02	15.59	17.7	11.09	16.44	14.52	24.37	7.82	13.42	14.29
1459929_at	expressed sequence C80731	AI158971	243905	gb:AI158971 /DB_XREF=gi:3692153 /DB_XREF=ui42h02.x1 /CLONE=IMAGE:1885107 /FEA=EST /CNT=3 /TID=Mm.173818.1 /TIER=ConsEnd /STK=0 /UG=Mm.173818 /UG_TITLE=ESTs, Weakly similar to ZINC FINGER PROTEIN ZFP-90 (M.musculus)	19.09	18.56	18.11	23.85	10.83	39.82	42.85	35.42	42.81	161.89
1459928_at	RIKEN cDNA A630025C20 gene	BG172753	212391	gb:BG172753 /DB_XREF=gi:12679456 /DB_XREF=602337180F1 /CLONE=IMAGE:4460395 /FEA=EST /CNT=3 /TID=Mm.13144.1 /TIER=ConsEnd /STK=0 /UG=Mm.13144 /UG_TITLE=ESTs	13.69	20.83	20.46	36.64	29.63	13.92	27.35	23.98	42.34	40.61
1459927_at	RIKEN cDNA 4833445I07 gene	AA867818	102731	gb:AA867818 /DB_XREF=gi:2963263 /DB_XREF=vx18c05.r1 /CLONE=IMAGE:1264808 /FEA=EST /CNT=5 /TID=Mm.24368.1 /TIER=ConsEnd /STK=0 /UG=Mm.24368 /LL=102731 /UG_GENE=AV253134 /UG_TITLE=expressed sequence AV253134	20.68	28.03	30.33	35.09	28.63	34.68	30.05	15.74	11.53	21.75
1459926_at	expressed sequence C77068	BG079055	96867	gb:BG079055 /DB_XREF=gi:12561623 /DB_XREF=H3035C07-5 /CLONE=H3035C07 /FEA=EST /CNT=4 /TID=Mm.24933.1 /TIER=ConsEnd /STK=0 /UG=Mm.24933 /LL=96867 /UG_GENE=C77068 /UG_TITLE=expressed sequence C77068	18.72	13.12	13.25	15.25	11.47	6.83	9.53	6.58	16.18	6.21
1459925_at	expressed sequence C78282	BG079457	96878	gb:BG079457 /DB_XREF=gi:12562025 /DB_XREF=H3040A07-5 /CLONE=H3040A07 /FEA=EST /CNT=4 /TID=Mm.24990.1 /TIER=ConsEnd /STK=0 /UG=Mm.24990 /LL=96878 /UG_GENE=C78282 /UG_TITLE=expressed sequence C78282	4.85	8.59	3.47	4.51	11.05	7.87	4.22	5.3	8.23	4.54
1459924_at	ATPase, H+ transporting, lysosomal V0 subunit a isoform 1	BG079910	11975	gb:BG079910 /DB_XREF=gi:12562566 /DB_XREF=H3047F02-5 /CLONE=H3047F02 /FEA=EST /CNT=4 /TID=Mm.25079.1 /TIER=ConsEnd /STK=0 /UG=Mm.25079 /UG_TITLE=ESTs, Highly similar to VPP1_MOUSE VACUOLAR PROTON TRANSLOCATING ATPASE 116 KDA SUBUNIT A ISOFORM 1 (CLATHRIN-COATED VESICLESYNAPTIC VESICLE PROTON PUMP 116 KDA SUBUNIT) (VACUOLAR PROTON PUMP SUBUNIT 1) (VACUOLAR ADENOSINE TRIPHOSPHATASE SUBUNIT AC116) (…	18.55	23.21	28.72	21.54	24.67	14.51	4.83	10.92	7.53	17.95
1459923_at	brain expressed, X-linked 6	AA185889	328660	gb:AA185889 /DB_XREF=gi:1772288 /DB_XREF=mt35c08.r1 /CLONE=IMAGE:623054 /FEA=EST /CNT=5 /TID=Mm.24058.1 /TIER=ConsEnd /STK=0 /UG=Mm.24058 /UG_TITLE=ESTs	14.77	11.36	20.77	13.86	24.08	1.68	3.6	10.72	2.54	10.87
1459922_at	expressed sequence AI646383	AA216889	106627	gb:AA216889 /DB_XREF=gi:1825881 /DB_XREF=mu93c07.r1 /CLONE=IMAGE:653100 /FEA=EST /CNT=5 /TID=Mm.2304.1 /TIER=ConsEnd /STK=0 /UG=Mm.2304 /LL=106627 /UG_GENE=AI646383 /UG_TITLE=expressed sequence AI646383	29.47	36.09	34.48	24.78	32.06	14.61	19.59	22.43	8.03	15.58
1459921_at	neurexophilin 1	BQ042959	18231	gb:BQ042959 /DB_XREF=gi:19792379 /DB_XREF=UI-M-EM0-bvm-p-15-0-UI.r1 /CLONE=IMAGE:5694206 /FEA=EST /CNT=5 /TID=Mm.132481.1 /TIER=ConsEnd /STK=0 /UG=Mm.132481 /UG_TITLE=ESTs, Highly similar to NPH1 MOUSE NEUREXOPHILIN 1 (M.musculus)	7.64	5.06	7.27	10.31	5.98	7.99	12.71	11.37	29.91	4.63
1459920_at	Transcribed locus	AA163908		gb:AA163908 /DB_XREF=gi:1739853 /DB_XREF=mr27d01.r1 /CLONE=IMAGE:598657 /FEA=EST /CNT=5 /TID=Mm.1065.1 /TIER=ConsEnd /STK=0 /UG=Mm.1065 /UG_TITLE=ESTs	81.48	58.68	70.51	73.86	48.04	57.17	61.65	72.86	63.25	18.49
1459919_a_at	MOB1, Mps One Binder kinase activator-like 2C (yeast)	BE288498	100465	gb:BE288498 /DB_XREF=gi:9168230 /DB_XREF=601095774F1 /CLONE=IMAGE:3490147 /FEA=EST /CNT=6 /TID=Mm.35571.2 /TIER=ConsEnd /STK=0 /UG=Mm.35571 /LL=100465 /UG_GENE=AW822253 /UG_TITLE=expressed sequence AW822253	16.43	17.68	21.24	27.48	17.46	17.63	22.31	30.82	27.56	43.29
1459918_at	budding uninhibited by benzimidazoles 3 homolog (S. cerevisiae)	BB654880	12237	gb:BB654880 /DB_XREF=gi:16488708 /DB_XREF=BB654880 /CLONE=D030073O17 /FEA=EST /CNT=8 /TID=Mm.5674.1 /TIER=ConsEnd /STK=0 /UG=Mm.5674 /LL=97366 /UG_GENE=C78067 /UG_TITLE=expressed sequence C78067	18.37	17.34	20.82	23.83	20.77	5.16	17.62	21.19	25.86	85.07
1459917_at	expressed sequence AI451896	BG078867	103736	gb:BG078867 /DB_XREF=gi:12561435 /DB_XREF=H3033A04-5 /CLONE=H3033A04 /FEA=EST /CNT=6 /TID=Mm.25583.1 /TIER=ConsEnd /STK=0 /UG=Mm.25583 /LL=97681 /UG_GENE=C75939 /UG_TITLE=expressed sequence C75939	121.67	109.22	95.39	95.18	51.87	44.55	100.53	80.71	109.77	50.61
1459916_at	RIKEN cDNA 5730488B01 gene	AA185884	70602	gb:AA185884 /DB_XREF=gi:1772283 /DB_XREF=mt35a07.r1 /CLONE=IMAGE:623028 /FEA=EST /CNT=6 /TID=Mm.24057.1 /TIER=ConsEnd /STK=0 /UG=Mm.24057 /UG_TITLE=ESTs, Weakly similar to S26689 hypothetical protein hc1 - mouse (M.musculus)	6.74	6.61	3.19	6.3	9.02	13.78	23.15	4.54	4.02	10.26
1459914_at	RIKEN cDNA 2810402A17 gene	AI448995	67062	gb:AI448995 /DB_XREF=gi:4286900 /DB_XREF=ms56h03.x1 /CLONE=IMAGE:615605 /FEA=EST /CNT=8 /TID=Mm.1572.1 /TIER=ConsEnd /STK=0 /UG=Mm.1572 /LL=102911 /UG_GENE=AI448995 /UG_TITLE=expressed sequence AI448995	13.05	25.12	22.62	17.97	30.49	9.1	14.05	13.94	9.17	18.87
1459913_at	tumor necrosis factor (ligand) superfamily, member 10	AI645293	22035	gb:AI645293 /DB_XREF=gi:4723768 /DB_XREF=mq48g09.y1 /CLONE=IMAGE:582016 /FEA=EST /CNT=10 /TID=Mm.89570.2 /TIER=ConsEnd /STK=0 /UG=Mm.89570 /LL=99628 /UG_GENE=AI448571 /UG_TITLE=expressed sequence AI448571	7.89	10.62	6.31	6.74	8.88	7.03	6.07	2.17	54.9	4.82
1459912_at	mitogen-activated protein kinase kinase kinase kinase 4	BF450398	26921	gb:BF450398 /DB_XREF=gi:11516567 /DB_XREF=uz78a07.x1 /CLONE=IMAGE:3675156 /FEA=EST /CNT=7 /TID=Mm.200535.1 /TIER=ConsEnd /STK=0 /UG=Mm.200535 /LL=98612 /UG_GENE=AU045934 /UG_TITLE=expressed sequence AU045934	85.29	83.84	96.03	143.24	158.74	34.36	57.29	35.53	18.19	68.77
1459911_at	RIKEN cDNA D030068L24 gene	AA285490	237988	gb:AA285490 /DB_XREF=gi:1929684 /DB_XREF=vb82f11.r1 /CLONE=IMAGE:763533 /FEA=EST /CNT=7 /TID=Mm.26608.1 /TIER=ConsEnd /STK=0 /UG=Mm.26608 /UG_TITLE=ESTs	98.04	106.75	107.69	122.56	140.02	185.27	253.89	195.94	173.76	143.4
1459910_at	tankyrase, TRF1-interacting ankyrin-related ADP-ribose polymerase	AW011961	21951	gb:AW011961 /DB_XREF=gi:5860739 /DB_XREF=um05a02.y1 /CLONE=IMAGE:2182154 /FEA=EST /CNT=7 /TID=Mm.88364.2 /TIER=ConsEnd /STK=0 /UG=Mm.88364 /LL=21951 /UG_GENE=Tnks /UG_TITLE=tankyrase, TRF1-interacting ankyrin-related ADP-ribose polymerase	31.79	24.69	25.93	18.73	22.72	85.64	40.23	57.88	39.69	59.66
1459909_at	nuclear factor I/X	BI249259	18032	gb:BI249259 /DB_XREF=gi:14796451 /DB_XREF=602995539F1 /CLONE=IMAGE:5151536 /FEA=EST /CNT=9 /TID=Mm.86787.1 /TIER=ConsEnd /STK=0 /UG=Mm.86787 /UG_TITLE=ESTs, Weakly similar to simple repeat sequence-containing transcript (Mus musculus) (M.musculus)	120.55	110.21	132.67	123.65	114.29	56.61	81.4	58.63	36.7	13.16
1459908_at	CD47 antigen (Rh-related antigen, integrin-associated signal transducer)	BM942688	16423	gb:BM942688 /DB_XREF=gi:19402551 /DB_XREF=UI-M-CG0p-bdd-c-02-0-UI.r1 /CLONE=UI-M-CG0p-bdd-c-02-0-UI /FEA=EST /CNT=12 /TID=Mm.202271.1 /TIER=ConsEnd /STK=0 /UG=Mm.202271 /LL=106106 /UG_GENE=AA407862 /UG_TITLE=expressed sequence AA407862	51.19	40.43	56.07	54.15	24.49	14.9	8.72	19.88	19.17	12.51
1459907_a_at	Wolf-Hirschhorn syndrome candidate 1-like 1 (human)	BI658695	234135	gb:BI658695 /DB_XREF=gi:15572931 /DB_XREF=603283654F1 /CLONE=IMAGE:5328132 /FEA=EST /CNT=21 /TID=Mm.170613.2 /TIER=ConsEnd /STK=0 /UG=Mm.170613 /UG_TITLE=ESTs, Highly similar to WHSC1L1 protein isoform long; Wolf-Hirschhorn syndrome candidate 1-like 1 protein (Homo sapiens) (H.sapiens)	33.25	22.7	28.69	33.14	37.1	86.18	76.13	71.18	63.64	32
1459906_at	Diacylglycerol kinase, eta	BB655998	380921	gb:BB655998 /DB_XREF=gi:16489826 /DB_XREF=BB655998 /CLONE=D130053N18 /FEA=EST /CNT=14 /TID=Mm.9747.3 /TIER=ConsEnd /STK=0 /UG=Mm.9747 /UG_TITLE=ESTs, Weakly similar to KDGA MOUSE DIACYLGLYCEROL KINASE, ALPHA (M.musculus)	89.14	103.2	81.45	70.21	81.56	232.34	404.12	184.27	50.38	245.39
1459905_at	gene model 827, (NCBI)	AA139939	329698	gb:AA139939 /DB_XREF=gi:1702335 /DB_XREF=mr74b11.r1 /CLONE=IMAGE:603165 /FEA=EST /CNT=11 /TID=Mm.156938.2 /TIER=ConsEnd /STK=0 /UG=Mm.156938 /UG_TITLE=ESTs	22.18	29.33	19.21	22.55	24.63	13.02	22.3	11.86	11.53	23.97
1459904_at	cDNA sequence BC030870	BF582044	407795	gb:BF582044 /DB_XREF=gi:11655665 /DB_XREF=602099313F1 /CLONE=IMAGE:4219106 /FEA=EST /CNT=11 /TID=Mm.25686.2 /TIER=ConsEnd /STK=0 /UG=Mm.25686 /UG_TITLE=ESTs	9.79	13.46	6.98	17.85	19	14.51	15.61	11.5	4.56	8.91
1459903_at	sema domain, immunoglobulin domain (Ig), and GPI membrane anchor, (semaphorin) 7A	AA144045	20361	gb:AA144045 /DB_XREF=gi:1713414 /DB_XREF=mq65a08.r1 /CLONE=IMAGE:583574 /FEA=EST /CNT=12 /TID=Mm.638.1 /TIER=ConsEnd /STK=0 /UG=Mm.638 /UG_TITLE=ESTs	31.61	36.48	33.62	37.47	33.85	15.81	31.68	37.9	10.15	52
1459902_at	RIKEN cDNA 2700007P21 gene	AI510297	212772	gb:AI510297 /DB_XREF=gi:4409202 /DB_XREF=vx94c04.y1 /CLONE=IMAGE:1293606 /FEA=EST /CNT=13 /TID=Mm.107715.1 /TIER=ConsEnd /STK=0 /UG=Mm.107715 /UG_TITLE=ESTs	152.15	129.27	107.03	103.03	152.12	607.47	582.55	366.95	115.19	171.03
1459901_at	hypothetical protein 6820429M01	BG077646	233905	gb:BG077646 /DB_XREF=gi:12560214 /DB_XREF=H3018A09-5 /CLONE=H3018A09 /FEA=EST /CNT=24 /TID=Mm.178463.2 /TIER=ConsEnd /STK=0 /UG=Mm.178463 /UG_TITLE=ESTs, Weakly similar to ZINC FINGER PROTEIN ZFP-90 (M.musculus)	71.53	64.08	74.71	81.91	79.87	115.47	147.94	121.66	159.85	137.38
1459900_at	expressed sequence C79468	BQ086025	97294	gb:BQ086025 /DB_XREF=gi:20045229 /DB_XREF=ih84c06.x1 /CLONE=IMAGE:5938930 /FEA=EST /CNT=18 /TID=Mm.25035.1 /TIER=ConsEnd /STK=0 /UG=Mm.25035 /LL=97294 /UG_GENE=C79468 /UG_TITLE=expressed sequence C79468	84.62	69.05	91.2	81.19	105.85	42.66	63.99	56.66	69.14	62.87
1459898_at	suprabasin	AI507307	282619	gb:AI507307 /DB_XREF=gi:4405158 /DB_XREF=vl44h10.x1 /CLONE=IMAGE:975139 /FEA=EST /CNT=34 /TID=Mm.34363.3 /TIER=ConsEnd /STK=0 /UG=Mm.34363 /LL=101650 /UG_GENE=AI747508 /UG_TITLE=expressed sequence AI747508	6.53	20.87	48.97	81.15	150.88	88.78	68.7	161.89	35.09	5.64
1459897_a_at	suprabasin	AI507307	282619	gb:AI507307 /DB_XREF=gi:4405158 /DB_XREF=vl44h10.x1 /CLONE=IMAGE:975139 /FEA=EST /CNT=34 /TID=Mm.34363.3 /TIER=ConsEnd /STK=0 /UG=Mm.34363 /LL=101650 /UG_GENE=AI747508 /UG_TITLE=expressed sequence AI747508	90.88	337.97	577.58	773.76	1504.07	689.74	705.2	1355.73	543.52	61.8
1459896_at	pogo transposable element with KRAB domain	AW911766	71592	gb:AW911766 /DB_XREF=gi:8077348 /DB_XREF=ur89b12.y1 /CLONE=IMAGE:3157439 /FEA=EST /CNT=45 /TID=Mm.34894.2 /TIER=ConsEnd /STK=0 /UG=Mm.34894 /UG_TITLE=ESTs, Weakly similar to KIAA1513 protein (Homo sapiens) (H.sapiens)	59.43	59.8	49.9	53.34	40.96	50.89	47.34	47.08	32.26	17.37
1459895_at	RIKEN cDNA C030010B13 gene	BI083334	77310	gb:BI083334 /DB_XREF=gi:14501664 /DB_XREF=602875609F1 /CLONE=IMAGE:5007243 /FEA=EST /CNT=23 /TID=Mm.40641.2 /TIER=ConsEnd /STK=0 /UG=Mm.40641 /UG_TITLE=ESTs, Weakly similar to A57514 RNA helicase HEL117 - rat (R.norvegicus)	60.54	61.79	52.94	59.82	26.75	40.85	40.26	49.76	46.54	46.27
1459894_at	hypothetical protein LOC544963	BE631962	544963	gb:BE631962 /DB_XREF=gi:9914650 /DB_XREF=uu56a04.y1 /CLONE=IMAGE:3375918 /FEA=EST /CNT=33 /TID=Mm.26486.1 /TIER=ConsEnd /STK=0 /UG=Mm.26486 /UG_TITLE=ESTs, Weakly similar to IQG1_MOUSE Ras GTPase-activating-like protein IQGAP1 (M.musculus)	177.1	251.91	375.7	344.16	307.98	467.93	163.26	277.54	812.91	194.13
1459893_at	expressed sequence C76472	BG065684	97784	gb:BG065684 /DB_XREF=gi:12548247 /DB_XREF=H3034A08-3 /CLONE=H3034A08 /FEA=EST /CNT=2 /TID=Mm.42516.1 /TIER=ConsEnd /STK=1 /UG=Mm.42516 /LL=97784 /UG_GENE=C76472 /UG_TITLE=expressed sequence C76472	31.13	31.56	24.63	21.52	15.32	8.37	11.5	4.75	16.13	11.98
1459892_at	expressed sequence AA408156	AV034276	101438	gb:AV034276 /DB_XREF=gi:16356607 /DB_XREF=AV034276 /CLONE=1600009D11 /FEA=EST /CNT=3 /TID=Mm.200437.1 /TIER=ConsEnd /STK=1 /UG=Mm.200437 /LL=101438 /UG_GENE=AA408156 /UG_TITLE=expressed sequence AA408156	10.83	10.55	8.74	10.07	8.59	2.91	4.14	2.75	4.61	8.21
1459891_at	expressed sequence C78444	BG066204	96882	gb:BG066204 /DB_XREF=gi:12548767 /DB_XREF=H3040B08-3 /CLONE=H3040B08 /FEA=EST /CNT=3 /TID=Mm.24992.1 /TIER=ConsEnd /STK=1 /UG=Mm.24992 /LL=96882 /UG_GENE=C78444 /UG_TITLE=expressed sequence C78444	12.91	14.67	9.85	10.43	7.9	18.79	2.34	9.05	3.44	7.2
1459890_s_at	RIKEN cDNA 1110008P14 gene	C79326	73737	gb:C79326 /DB_XREF=gi:2519656 /DB_XREF=C79326 /CLONE=J0064E12 /FEA=EST /CNT=3 /TID=Mm.219617.1 /TIER=ConsEnd /STK=1 /UG=Mm.219617 /LL=96985 /UG_GENE=C79326 /UG_TITLE=expressed sequence C79326	307.22	283.68	358.18	368.73	359.61	358.57	396.78	379.99	366.47	219.3
1459889_at	chloride channel calcium activated 3	AV373372	23844	gb:AV373372 /DB_XREF=gi:15406843 /DB_XREF=AV373372 /CLONE=9030623F02 /FEA=EST /CNT=3 /TID=Mm.97893.1 /TIER=ConsEnd /STK=1 /UG=Mm.97893 /UG_TITLE=ESTs	22.77	22.79	27.19	34.88	28.55	18.86	19.35	24.67	16.53	22.5
1459888_at	hypothetical protein LOC545261	AI429562	545261	gb:AI429562 /DB_XREF=gi:4275488 /DB_XREF=mf52a12.x1 /CLONE=IMAGE:408670 /FEA=EST /CNT=4 /TID=Mm.29324.2 /TIER=ConsEnd /STK=1 /UG=Mm.29324 /UG_TITLE=ESTs	56.84	48.26	55.43	84.45	114.3	165.05	109.98	159.41	291	340.45
1459887_at	Ubiquitination factor E4A, UFD2 homolog (S. cerevisiae)	BB024776	140630	gb:BB024776 /DB_XREF=gi:16257896 /DB_XREF=BB024776 /CLONE=5330424A20 /FEA=EST /CNT=4 /TID=Mm.37791.2 /TIER=ConsEnd /STK=1 /UG=Mm.37791 /UG_TITLE=ESTs	19.8	19.43	23.85	20.31	12.46	29.65	40.29	38.87	58.61	35.67
1459886_at	RIKEN cDNA 1810057P16 gene	BF472132	67622	gb:BF472132 /DB_XREF=gi:11541315 /DB_XREF=UI-M-BH3-awt-g-02-0-UI.r1 /CLONE=UI-M-BH3-awt-g-02-0-UI /FEA=EST /CNT=5 /TID=Mm.44857.2 /TIER=ConsEnd /STK=1 /UG=Mm.44857 /UG_TITLE=ESTs	302.69	396.06	187.86	227.67	130.18	227.11	386.23	313.39	4.4	20.23
1459885_s_at	cytochrome c oxidase, subunit VIIc	AA190297	12867	gb:AA190297 /DB_XREF=gi:1778977 /DB_XREF=mt94g01.r1 /CLONE=IMAGE:637584 /FEA=EST /CNT=5 /TID=Mm.24165.1 /TIER=ConsEnd /STK=1 /UG=Mm.24165 /LL=52612 /UG_GENE=D13Ertd332e /UG_TITLE=DNA segment, Chr 13, ERATO Doi 332, expressed	44.76	51.18	43.02	60.35	56.96	125.36	79.82	141.16	209.48	207.52
1459884_at	cytochrome c oxidase, subunit VIIc	AA190297	12867	gb:AA190297 /DB_XREF=gi:1778977 /DB_XREF=mt94g01.r1 /CLONE=IMAGE:637584 /FEA=EST /CNT=5 /TID=Mm.24165.1 /TIER=ConsEnd /STK=1 /UG=Mm.24165 /LL=52612 /UG_GENE=D13Ertd332e /UG_TITLE=DNA segment, Chr 13, ERATO Doi 332, expressed	9.03	17.8	13.11	9.99	15.38	15.02	5.27	14.89	27.34	121.71
1459883_at	Adult male epididymis cDNA, RIKEN full-length enriched library, clone:9230001K01 product:unknown EST, full insert sequence	BB048311		gb:BB048311 /DB_XREF=gi:8455459 /DB_XREF=BB048311 /CLONE=6430578M24 /FEA=EST /CNT=6 /TID=Mm.22782.2 /TIER=ConsEnd /STK=1 /UG=Mm.22782 /UG_TITLE=ESTs	32.23	29.04	27.3	27.93	24.16	45.78	31	36.76	25.64	19.3
1459882_at	ASF1 anti-silencing function 1 homolog A (S. cerevisiae)	AV312905	66403	gb:AV312905 /DB_XREF=gi:16394352 /DB_XREF=AV312905 /CLONE=5830406L23 /FEA=EST /CNT=8 /TID=Mm.25008.1 /TIER=ConsEnd /STK=1 /UG=Mm.25008 /LL=97642 /UG_GENE=C79052 /UG_TITLE=expressed sequence C79052	154.2	166.74	127.99	103.62	85.66	62.06	60.21	94.53	190.27	92.3
1459881_at	similar to fibrillarin	AI595406	237730	gb:AI595406 /DB_XREF=gi:4604454 /DB_XREF=ve32a08.x1 /CLONE=IMAGE:819830 /FEA=EST /CNT=10 /TID=Mm.189222.2 /TIER=ConsEnd /STK=1 /UG=Mm.189222 /UG_TITLE=ESTs, Moderately similar to FIBRILLARIN (M.musculus)	93.52	63.66	68.48	72.51	72.9	16.61	24.1	8.5	17.47	62.55
1459880_at	RIKEN cDNA 3010025C11 gene	BB711284	77086	gb:BB711284 /DB_XREF=gi:16064453 /DB_XREF=BB711284 /CLONE=B020022E06 /FEA=EST /CNT=15 /TID=Mm.136107.2 /TIER=ConsEnd /STK=1 /UG=Mm.136107 /LL=103789 /UG_GENE=AI585872 /UG_TITLE=expressed sequence AI585872	12.94	19.76	22.71	21.03	41.55	48.47	32.32	67.67	143.21	118.39
1459879_at	cDNA sequence BC031575	AW492820	223989	gb:AW492820 /DB_XREF=gi:7063101 /DB_XREF=UI-M-BH3-atm-c-01-0-UI.s1 /CLONE=UI-M-BH3-atm-c-01-0-UI /FEA=EST /CNT=19 /TID=Mm.24004.2 /TIER=ConsEnd /STK=1 /UG=Mm.24004 /UG_TITLE=ESTs, Highly similar to hypothetical protein A-362G6.1 (Homo sapiens) (H.sapiens)	41.49	39.34	31.67	41.41	25.81	72.37	125.5	81.35	96.51	157.01
1459878_a_at	RIKEN cDNA A430107O13 gene	AI195854	214642	gb:AI195854 /DB_XREF=gi:3748460 /DB_XREF=ui51e03.x1 /CLONE=IMAGE:1885948 /FEA=EST /CNT=14 /TID=Mm.26707.2 /TIER=ConsEnd /STK=1 /UG=Mm.26707 /UG_TITLE=ESTs	158.32	107.27	99.31	80.81	30.9	26.33	29.32	25.12	16.28	5.74
1459877_x_at	Ring finger protein 185	BB144036	193670	gb:BB144036 /DB_XREF=gi:8798973 /DB_XREF=BB144036 /CLONE=9930023J07 /FEA=EST /CNT=2 /TID=Mm.134997.1 /TIER=ConsEnd /STK=2 /UG=Mm.134997 /UG_TITLE=ESTs	446.15	408.63	409.62	420.08	371.13	249.78	337.33	263.71	402.66	209.6
1459876_at	gb:BB501201 /DB_XREF=gi:9489989 /DB_XREF=BB501201 /CLONE=D630033L06 /FEA=EST /CNT=2 /TID=Mm.152993.1 /TIER=ConsEnd /STK=2 /UG=Mm.152993 /UG_TITLE=ESTs	BB501201		gb:BB501201 /DB_XREF=gi:9489989 /DB_XREF=BB501201 /CLONE=D630033L06 /FEA=EST /CNT=2 /TID=Mm.152993.1 /TIER=ConsEnd /STK=2 /UG=Mm.152993 /UG_TITLE=ESTs	12.32	16.14	15.7	17.62	21.41	29.47	24.26	31.22	28.67	13.42
1459875_x_at	RIKEN cDNA 5730494M16 gene	AV333371	66648	gb:AV333371 /DB_XREF=gi:6373423 /DB_XREF=AV333371 /CLONE=6330546L24 /FEA=EST /CNT=2 /TID=Mm.181397.1 /TIER=ConsEnd /STK=2 /UG=Mm.181397 /UG_TITLE=ESTs	397.63	430.06	434.21	447.32	422.89	140.03	118.54	123.48	47.72	323.82
1459874_s_at	myotubularin related protein 4	AV271428	170749	gb:AV271428 /DB_XREF=gi:6259465 /DB_XREF=AV271428 /CLONE=4931409C08 /FEA=EST /CNT=2 /TID=Mm.78770.1 /TIER=ConsEnd /STK=2 /UG=Mm.78770 /UG_TITLE=ESTs	181.65	172.89	190.91	169.66	144.66	231.28	286.05	205.5	373.56	136.61
1459873_x_at	gb:BB050303 /DB_XREF=gi:8457451 /DB_XREF=BB050303 /CLONE=6720405G18 /FEA=EST /CNT=2 /TID=Mm.215523.1 /TIER=ConsEnd /STK=2 /UG=Mm.215523 /UG_TITLE=ESTs	BB050303		gb:BB050303 /DB_XREF=gi:8457451 /DB_XREF=BB050303 /CLONE=6720405G18 /FEA=EST /CNT=2 /TID=Mm.215523.1 /TIER=ConsEnd /STK=2 /UG=Mm.215523 /UG_TITLE=ESTs	3.9	3.44	2.73	5.2	5.55	15.09	8.71	4.73	10.37	9.39
1459872_x_at	histocompatibility 2, class II, locus DMa	BB425495	14998	gb:BB425495 /DB_XREF=gi:9265222 /DB_XREF=BB425495 /CLONE=C530046N03 /FEA=EST /CNT=2 /TID=Mm.128808.1 /TIER=ConsEnd /STK=2 /UG=Mm.128808 /UG_TITLE=ESTs	10.71	12.61	11.97	16.77	10.92	6.86	3.36	4.69	9.03	4.47
1459871_x_at	membrane-associated ring finger (C3HC4) 2	AV349132	224703	gb:AV349132 /DB_XREF=gi:6390191 /DB_XREF=AV349132 /CLONE=6530401M10 /FEA=EST /CNT=2 /TID=Mm.74362.1 /TIER=ConsEnd /STK=2 /UG=Mm.74362 /UG_TITLE=ESTs	802.18	680.49	780.57	720.73	547.51	445.84	531.56	389.47	330.26	199.49
1459870_x_at	Interleukin 2 receptor, beta chain	BB243653	16185	gb:BB243653 /DB_XREF=gi:8936399 /DB_XREF=BB243653 /CLONE=A630097D08 /FEA=EST /CNT=2 /TID=Mm.130732.1 /TIER=ConsEnd /STK=2 /UG=Mm.130732 /UG_TITLE=ESTs	39.93	47.06	41.59	37.48	44.9	29.42	30.12	23.77	7.98	61.31
1459869_x_at	RIKEN cDNA 4930402E16 gene	BB079116	319518	gb:BB079116 /DB_XREF=gi:8644176 /DB_XREF=BB079116 /CLONE=9330156K13 /FEA=EST /CNT=2 /TID=Mm.118017.1 /TIER=ConsEnd /STK=2 /UG=Mm.118017 /UG_TITLE=ESTs	477.42	386.99	406.46	404.5	343.24	220.29	306.58	253.9	357.61	347.53
1459868_x_at	interleukin 11 receptor, alpha chain 1 /// interleukin 11 receptor, alpha chain 2	AV313111	16157 /// 16158	gb:AV313111 /DB_XREF=gi:6278363 /DB_XREF=AV313111 /CLONE=5830408C01 /FEA=EST /CNT=2 /TID=Mm.56551.1 /TIER=ConsEnd /STK=2 /UG=Mm.56551 /UG_TITLE=ESTs	49.33	35.1	25.94	23.28	13.4	10.44	8.71	6.52	14.73	1.46
1459867_x_at	expressed sequence AW538196	BB464342	101869	gb:BB464342 /DB_XREF=gi:9381531 /DB_XREF=BB464342 /CLONE=D130090D18 /FEA=EST /CNT=2 /TID=Mm.202234.1 /TIER=ConsEnd /STK=2 /UG=Mm.202234 /UG_TITLE=ESTs	236.81	216.54	197.15	175.82	209.59	179.17	228.55	152.71	118.94	91.19
1459866_x_at	non imprinted in Prader-Willi/Angelman syndrome 2 homolog (human)	AV239190	93790	gb:AV239190 /DB_XREF=gi:6191700 /DB_XREF=AV239190 /CLONE=4732432J24 /FEA=EST /CNT=2 /TID=Mm.74122.1 /TIER=ConsEnd /STK=2 /UG=Mm.74122 /UG_TITLE=ESTs	1412.46	1554.84	1497.39	1667.93	1595.91	2082.8	2043.09	1485.66	2863.18	604.77
1459865_x_at	RIKEN cDNA 1700122C07 gene	AV278384	67935	gb:AV278384 /DB_XREF=gi:6266421 /DB_XREF=AV278384 /CLONE=4933401L14 /FEA=EST /CNT=2 /TID=Mm.200622.3 /TIER=ConsEnd /STK=2 /UG=Mm.200622 /LL=102356 /UG_GENE=BB081581 /UG_TITLE=expressed sequence BB081581	140.5	159.08	161.09	142.21	168.47	28.76	44.43	29.95	37.19	161.34
1459864_at	G protein-coupled receptor 146	BB520532	80290	gb:BB520532 /DB_XREF=gi:9571990 /DB_XREF=BB520532 /CLONE=D830044J05 /FEA=EST /CNT=2 /TID=Mm.169778.1 /TIER=ConsEnd /STK=2 /UG=Mm.169778 /UG_TITLE=ESTs	29.2	24.02	20.37	27.6	9.88	6.48	19.12	8.26	10	12.77
1459863_x_at	golgi associated, gamma adaptin ear containing, ARF binding protein 1	BB006096	106039	gb:BB006096 /DB_XREF=gi:8095510 /DB_XREF=BB006096 /CLONE=4732469N15 /FEA=EST /CNT=2 /TID=Mm.166829.1 /TIER=ConsEnd /STK=2 /UG=Mm.166829 /UG_TITLE=ESTs	12.97	14.52	13.93	10.8	19.72	19.86	44.43	26.67	27.5	5.59
1459862_at	gb:BE955314 /DB_XREF=gi:10598732 /DB_XREF=UI-M-BH4-bbh-a-10-0-UI.s1 /CLONE=UI-M-BH4-bbh-a-10-0-UI /FEA=EST /CNT=2 /TID=Mm.155483.1 /TIER=ConsEnd /STK=2 /UG=Mm.155483 /UG_TITLE=ESTs	BE955314		gb:BE955314 /DB_XREF=gi:10598732 /DB_XREF=UI-M-BH4-bbh-a-10-0-UI.s1 /CLONE=UI-M-BH4-bbh-a-10-0-UI /FEA=EST /CNT=2 /TID=Mm.155483.1 /TIER=ConsEnd /STK=2 /UG=Mm.155483 /UG_TITLE=ESTs	14.67	15.96	15.96	16.74	11.45	13.14	6.8	5.84	3.96	6.18
1459861_s_at	F-box and leucine-rich repeat protein 10	AV221085	30841	gb:AV221085 /DB_XREF=gi:6170262 /DB_XREF=AV221085 /CLONE=3230402N12 /FEA=EST /CNT=2 /TID=Mm.95217.1 /TIER=ConsEnd /STK=2 /UG=Mm.95217 /UG_TITLE=ESTs	596.71	666.29	587.02	576.33	643.17	410.35	346.72	525.62	686.57	886.41
1459860_x_at	tripartite motif protein 2	BB466780	80890	gb:BB466780 /DB_XREF=gi:9383969 /DB_XREF=BB466780 /CLONE=D230010K17 /FEA=EST /CNT=2 /TID=Mm.130330.2 /TIER=ConsEnd /STK=2 /UG=Mm.130330 /UG_TITLE=ESTs	610.07	508.74	576.23	598.32	387.09	55.51	72.51	127.13	143.82	290.52
1459859_x_at	chromatin accessibility complex 1	BB297047	93696	gb:BB297047 /DB_XREF=gi:8997752 /DB_XREF=BB297047 /CLONE=B130052A21 /FEA=EST /CNT=2 /TID=Mm.117171.1 /TIER=ConsEnd /STK=2 /UG=Mm.117171 /UG_TITLE=ESTs	1148.55	1121.17	991.61	991.48	754.49	737.63	782.25	740.27	883.09	714.46
1459858_x_at	cartilage acidic protein 1	AV354465	72832	gb:AV354465 /DB_XREF=gi:6395522 /DB_XREF=AV354465 /CLONE=7120437M10 /FEA=EST /CNT=2 /TID=Mm.100395.1 /TIER=ConsEnd /STK=2 /UG=Mm.100395 /UG_TITLE=ESTs	3.78	3.02	2.54	4.5	3.77	10.63	9.54	4.87	14.48	40.45
1459857_at	gb:BG071170 /DB_XREF=gi:12553739 /DB_XREF=H3095E05-3 /CLONE=H3095E05 /FEA=EST /CNT=2 /TID=Mm.173856.1 /TIER=ConsEnd /STK=2 /UG=Mm.173856 /UG_TITLE=ESTs	BG071170		gb:BG071170 /DB_XREF=gi:12553739 /DB_XREF=H3095E05-3 /CLONE=H3095E05 /FEA=EST /CNT=2 /TID=Mm.173856.1 /TIER=ConsEnd /STK=2 /UG=Mm.173856 /UG_TITLE=ESTs	128.24	182.5	175.37	148.02	122.32	62.43	94.37	76.54	83.21	143.71
1459856_at	Mitochondrial ribosomal protein L13	BB444619	68537	gb:BB444619 /DB_XREF=gi:9287231 /DB_XREF=BB444619 /CLONE=D030046N05 /FEA=EST /CNT=2 /TID=Mm.178454.1 /TIER=ConsEnd /STK=2 /UG=Mm.178454 /UG_TITLE=ESTs	16.36	9.47	13.59	15.59	12.49	6.97	9.8	32.14	26.66	37.68
1459855_x_at	ARP1 actin-related protein 1 homolog A (yeast)	AV323698	54130	gb:AV323698 /DB_XREF=gi:6293615 /DB_XREF=AV323698 /CLONE=6230411P05 /FEA=EST /CNT=2 /TID=Mm.73591.1 /TIER=ConsEnd /STK=2 /UG=Mm.73591 /UG_TITLE=ESTs	23.17	21.78	24.99	24.22	25.99	8.92	12.47	7.28	12.17	5.27
1459854_s_at	t-complex-associated-testis-expressed 1-like	AV059518	67117	gb:AV059518 /DB_XREF=gi:5159265 /DB_XREF=AV059518 /CLONE=1810059B22 /FEA=EST /CNT=2 /TID=Mm.46074.1 /TIER=ConsEnd /STK=2 /UG=Mm.46074 /UG_TITLE=ESTs	2997.27	2806.04	2847.97	2950.44	2013.87	1730.83	2092.98	1649.37	456.45	425.49
1459853_x_at	CDNA sequence BC031781	AV312901	208768	gb:AV312901 /DB_XREF=gi:6278153 /DB_XREF=AV312901 /CLONE=5830406L14 /FEA=EST /CNT=2 /TID=Mm.49337.1 /TIER=ConsEnd /STK=2 /UG=Mm.49337 /UG_TITLE=ESTs	878.74	1057.6	1097.41	1145.98	1415.84	819.24	881.26	811.94	849.64	998.19
1459852_x_at	tribbles homolog 2 (Drosophila)	BB343914	217410	gb:BB343914 /DB_XREF=gi:9053635 /DB_XREF=BB343914 /CLONE=B930047C06 /FEA=EST /CNT=2 /TID=Mm.125615.1 /TIER=ConsEnd /STK=2 /UG=Mm.125615 /UG_TITLE=ESTs	3.28	7.38	7.94	7.55	7.17	4.64	5.6	5.37	8.77	3.88
1459851_x_at	RIO kinase 1 (yeast)	AV348356	71340	gb:AV348356 /DB_XREF=gi:6389415 /DB_XREF=AV348356 /CLONE=6430705A10 /FEA=EST /CNT=2 /TID=Mm.180720.1 /TIER=ConsEnd /STK=2 /UG=Mm.180720 /UG_TITLE=ESTs	121.25	133.13	146.52	131.58	157.28	66.62	81.96	100.22	58.3	128.72
1459850_x_at	glycine receptor, beta subunit	BB345174	14658	gb:BB345174 /DB_XREF=gi:9054898 /DB_XREF=BB345174 /CLONE=B930055F21 /FEA=EST /CNT=2 /TID=Mm.132010.1 /TIER=ConsEnd /STK=2 /UG=Mm.132010 /UG_TITLE=ESTs	336.82	257.89	185	142.52	81.86	221.21	401.47	104.23	5.08	25.47
1459849_x_at	valosin containing protein (p97)/p47 complex interacting protein 1	BB240193	70675	gb:BB240193 /DB_XREF=gi:8924801 /DB_XREF=BB240193 /CLONE=A630080P11 /FEA=EST /CNT=2 /TID=Mm.165047.1 /TIER=ConsEnd /STK=2 /UG=Mm.165047 /UG_TITLE=ESTs	4.12	3.09	2.1	3.36	6.53	3.72	3.9	2.37	3.78	3.34
1459848_x_at	gb:BB484332 /DB_XREF=gi:9401941 /DB_XREF=BB484332 /CLONE=D430024N19 /FEA=EST /CNT=2 /TID=Mm.135019.1 /TIER=ConsEnd /STK=2 /UG=Mm.135019 /UG_TITLE=ESTs	BB484332		gb:BB484332 /DB_XREF=gi:9401941 /DB_XREF=BB484332 /CLONE=D430024N19 /FEA=EST /CNT=2 /TID=Mm.135019.1 /TIER=ConsEnd /STK=2 /UG=Mm.135019 /UG_TITLE=ESTs	12.09	7.69	11.76	7.67	7.11	10.88	5.35	8.76	11.47	9.3
1459847_x_at	Transcribed locus	AV354240		gb:AV354240 /DB_XREF=gi:6395297 /DB_XREF=AV354240 /CLONE=7120425K17 /FEA=EST /CNT=2 /TID=Mm.91568.1 /TIER=ConsEnd /STK=2 /UG=Mm.91568 /UG_TITLE=ESTs	14.4	9.47	10.2	9.82	2.56	8.27	3.41	3.85	138.46	8.49
1459846_x_at	transmembrane protein 4	AV100225	56530	gb:AV100225 /DB_XREF=gi:5247773 /DB_XREF=AV100225 /CLONE=2410058L01 /FEA=EST /CNT=2 /TID=Mm.112125.1 /TIER=ConsEnd /STK=2 /UG=Mm.112125 /UG_TITLE=ESTs, Moderately similar to AF186115 1 putative secreted protein ZSIG9 (M.musculus)	786.35	632.4	773.81	691.98	500.3	333.72	351.91	392.51	293.31	426.5
1459845_at	gb:AW558581 /DB_XREF=gi:7203926 /DB_XREF=L0295H07-3 /CLONE=L0295H07 /FEA=EST /CNT=2 /TID=Mm.182874.1 /TIER=ConsEnd /STK=2 /UG=Mm.182874 /UG_TITLE=ESTs	AW558581		gb:AW558581 /DB_XREF=gi:7203926 /DB_XREF=L0295H07-3 /CLONE=L0295H07 /FEA=EST /CNT=2 /TID=Mm.182874.1 /TIER=ConsEnd /STK=2 /UG=Mm.182874 /UG_TITLE=ESTs	9.7	11.03	10.87	8.18	8.02	13.32	15.59	18.6	57.47	45.14
1459844_at	TNFAIP3 interacting protein 2	BB309694	231130	gb:BB309694 /DB_XREF=gi:9010399 /DB_XREF=BB309694 /CLONE=B230311O16 /FEA=EST /CNT=2 /TID=Mm.31057.1 /TIER=ConsEnd /STK=2 /UG=Mm.31057 /UG_TITLE=ESTs	11.93	16.09	19.2	22.31	13.65	16.19	46.06	19.7	19.21	12.83
1459843_s_at	MAD homolog 1 (Drosophila)	BB257769	17125	gb:BB257769 /DB_XREF=gi:8950602 /DB_XREF=BB257769 /CLONE=A730081H15 /FEA=EST /CNT=2 /TID=Mm.125306.1 /TIER=ConsEnd /STK=2 /UG=Mm.125306 /UG_TITLE=ESTs	340.89	379.75	411.52	388.4	390.67	551.77	624.86	479.1	236.99	375.01
1459842_x_at	nucleotide binding protein 2	AV035368	26426	gb:AV035368 /DB_XREF=gi:4855033 /DB_XREF=AV035368 /CLONE=1600014J06 /FEA=EST /CNT=2 /TID=Mm.109197.1 /TIER=ConsEnd /STK=2 /UG=Mm.109197 /UG_TITLE=ESTs	243.88	315.75	310.65	283.71	434.51	259.88	238.22	332.37	357.71	217.5
1459841_x_at	lysosomal-associated protein transmembrane 5	BB264849	16792	gb:BB264849 /DB_XREF=gi:8961309 /DB_XREF=BB264849 /CLONE=A830016N14 /FEA=EST /CNT=2 /TID=Mm.157816.1 /TIER=ConsEnd /STK=2 /UG=Mm.157816 /UG_TITLE=ESTs	2.37	2.24	2.06	2.96	2.92	8.06	9.21	1.67	6.88	3.46
1459840_s_at	RIKEN cDNA 1810010N17 gene	AV365721	66264	gb:AV365721 /DB_XREF=gi:6413368 /DB_XREF=AV365721 /CLONE=8430411L08 /FEA=EST /CNT=2 /TID=Mm.94138.1 /TIER=ConsEnd /STK=2 /UG=Mm.94138 /UG_TITLE=ESTs	158.23	116.36	91.62	108.59	73.29	130.42	191.55	78.9	323.45	92.98
1459839_x_at	BTB (POZ) domain containing 11	BB230894	74007	gb:BB230894 /DB_XREF=gi:8910807 /DB_XREF=BB230894 /CLONE=A630029M08 /FEA=EST /CNT=2 /TID=Mm.126196.1 /TIER=ConsEnd /STK=2 /UG=Mm.126196 /UG_TITLE=ESTs	96.67	79.93	88.84	95.57	110.33	85.34	45.9	75.12	25.71	150.58
1459838_s_at	BTB (POZ) domain containing 11	BB230894	74007	gb:BB230894 /DB_XREF=gi:8910807 /DB_XREF=BB230894 /CLONE=A630029M08 /FEA=EST /CNT=2 /TID=Mm.126196.1 /TIER=ConsEnd /STK=2 /UG=Mm.126196 /UG_TITLE=ESTs	154.08	172.98	163.91	169.05	193.26	120.61	100.75	119.91	45.5	264.16
1459837_at	Cytochrome b-561 domain containing 1	BB016212	72023	gb:BB016212 /DB_XREF=gi:8187259 /DB_XREF=BB016212 /CLONE=4930558D03 /FEA=EST /CNT=2 /TID=Mm.116935.1 /TIER=ConsEnd /STK=2 /UG=Mm.116935 /UG_TITLE=ESTs	51.47	52.06	37.9	40.01	47.56	26.66	20.24	36.75	42.79	34.04
1459836_x_at	splicing factor 3b, subunit 2	AV240083	319322	gb:AV240083 /DB_XREF=gi:6192586 /DB_XREF=AV240083 /CLONE=4732438B19 /FEA=EST /CNT=2 /TID=Mm.104765.1 /TIER=ConsEnd /STK=2 /UG=Mm.104765 /UG_TITLE=ESTs	36.74	31.06	32.74	35	35.96	25.29	20.31	25.76	25.2	19.14
1459835_s_at	DnaJ (Hsp40) homolog, subfamily A, member 1	BB414617	15502	gb:BB414617 /DB_XREF=gi:9235972 /DB_XREF=BB414617 /CLONE=C430038F15 /FEA=EST /CNT=2 /TID=Mm.128481.1 /TIER=ConsEnd /STK=2 /UG=Mm.128481 /UG_TITLE=ESTs	1427.34	1461.85	1433.35	1312.89	1120.44	768.07	619.33	1191.96	1309.49	918.06
1459834_x_at	Sparc/osteonectin, cwcv and kazal-like domains proteoglycan 3	BB428424	72902	gb:BB428424 /DB_XREF=gi:9268151 /DB_XREF=BB428424 /CLONE=C630017F21 /FEA=EST /CNT=2 /TID=Mm.93637.1 /TIER=ConsEnd /STK=2 /UG=Mm.93637 /UG_TITLE=ESTs	15.42	8.47	11.89	14.12	5.22	23.03	4.94	8.18	7.73	14.18
1459833_x_at	calcium and integrin binding family member 2	AV119250	56506	gb:AV119250 /DB_XREF=gi:5301401 /DB_XREF=AV119250 /CLONE=2610303C12 /FEA=EST /CNT=2 /TID=Mm.176614.1 /TIER=ConsEnd /STK=2 /UG=Mm.176614 /UG_TITLE=ESTs, Weakly similar to calcium binding protein Kip 2 (M.musculus)	4.24	1.87	3.65	2.82	4.66	13.46	15.74	6.08	4.3	11.35
1459832_s_at	adaptor-related protein complex AP-1, mu subunit 1	BB433211	11767	gb:BB433211 /DB_XREF=gi:9272938 /DB_XREF=BB433211 /CLONE=C630050A13 /FEA=EST /CNT=2 /TID=Mm.128785.1 /TIER=ConsEnd /STK=2 /UG=Mm.128785 /UG_TITLE=ESTs	660.51	682.27	811.24	797.09	834.59	634.56	635.58	712.81	1159.44	492.42
1459831_s_at	RIKEN cDNA 1700095F04 gene	BB267053	67356	gb:BB267053 /DB_XREF=gi:8963515 /DB_XREF=BB267053 /CLONE=A830028I09 /FEA=EST /CNT=2 /TID=Mm.208625.1 /TIER=ConsEnd /STK=2 /UG=Mm.208625 /UG_TITLE=ESTs	6.83	1.49	6.36	3.83	6.18	3.31	5.47	3.26	2.33	2.77
1459830_at	gb:BB259623 /DB_XREF=gi:8952456 /DB_XREF=BB259623 /CLONE=A730090K23 /FEA=EST /CNT=2 /TID=Mm.167913.1 /TIER=ConsEnd /STK=2 /UG=Mm.167913 /UG_TITLE=ESTs	BB259623		gb:BB259623 /DB_XREF=gi:8952456 /DB_XREF=BB259623 /CLONE=A730090K23 /FEA=EST /CNT=2 /TID=Mm.167913.1 /TIER=ConsEnd /STK=2 /UG=Mm.167913 /UG_TITLE=ESTs	14.72	18.7	11.03	11.65	16.04	21.78	27.19	10.43	13.07	31.22
1459829_x_at	CDNA sequence BC031781	BB380616	208768	gb:BB380616 /DB_XREF=gi:9100334 /DB_XREF=BB380616 /CLONE=C230007O18 /FEA=EST /CNT=2 /TID=Mm.127279.1 /TIER=ConsEnd /STK=2 /UG=Mm.127279 /UG_TITLE=ESTs	16.18	22.19	22.04	20.5	12.44	8.33	8.66	13.86	4.96	13.21
1459828_at	Serine/arginine repetitive matrix 1	BB254130	51796	gb:BB254130 /DB_XREF=gi:8946876 /DB_XREF=BB254130 /CLONE=A730060J22 /FEA=EST /CNT=2 /TID=Mm.180706.1 /TIER=ConsEnd /STK=2 /UG=Mm.180706 /UG_TITLE=ESTs	13.18	4.92	15.28	12.97	6.31	1.45	5.39	6.35	5	10.3
1459827_x_at	Hermansky-Pudlak syndrome 1 homolog (human)	BB188040	192236	gb:BB188040 /DB_XREF=gi:8848611 /DB_XREF=BB188040 /CLONE=A330046E09 /FEA=EST /CNT=2 /TID=Mm.169781.2 /TIER=ConsEnd /STK=2 /UG=Mm.169781 /UG_TITLE=ESTs	381.43	445.54	478.83	525.24	561.4	381.23	528.88	373.33	563.71	176.89
1459826_at	gb:BB264132 /DB_XREF=gi:8960588 /DB_XREF=BB264132 /CLONE=A830014D08 /FEA=EST /CNT=2 /TID=Mm.131914.1 /TIER=ConsEnd /STK=2 /UG=Mm.131914 /UG_TITLE=ESTs	BB264132		gb:BB264132 /DB_XREF=gi:8960588 /DB_XREF=BB264132 /CLONE=A830014D08 /FEA=EST /CNT=2 /TID=Mm.131914.1 /TIER=ConsEnd /STK=2 /UG=Mm.131914 /UG_TITLE=ESTs	9.22	12.26	5.51	4.9	5.36	6.87	2.01	8.79	8.55	9.73
1459825_x_at	insulin-like growth factor 2, binding protein 1	BB482300	140486	gb:BB482300 /DB_XREF=gi:9399909 /DB_XREF=BB482300 /CLONE=D430011F21 /FEA=EST /CNT=2 /TID=Mm.169217.1 /TIER=ConsEnd /STK=2 /UG=Mm.169217 /UG_TITLE=ESTs	110.81	113.05	130.4	115	135.64	145.98	139.64	162.79	237.13	988.52
1459824_at	gb:BB286894 /DB_XREF=gi:8987343 /DB_XREF=BB286894 /CLONE=B020015K16 /FEA=EST /CNT=2 /TID=Mm.121787.1 /TIER=ConsEnd /STK=2 /UG=Mm.121787 /UG_TITLE=ESTs	BB286894		gb:BB286894 /DB_XREF=gi:8987343 /DB_XREF=BB286894 /CLONE=B020015K16 /FEA=EST /CNT=2 /TID=Mm.121787.1 /TIER=ConsEnd /STK=2 /UG=Mm.121787 /UG_TITLE=ESTs	3.58	9.72	10.13	12.63	12.45	11.32	11.2	31.18	39.94	35.05
1459823_at	EH-domain containing 2	AV222756	259300	gb:AV222756 /DB_XREF=gi:6171933 /DB_XREF=AV222756 /CLONE=3830404B07 /FEA=EST /CNT=2 /TID=Mm.56173.1 /TIER=ConsEnd /STK=2 /UG=Mm.56173 /UG_TITLE=ESTs	760.66	657.42	742.95	737.59	563.99	437.46	715.62	558.23	212.33	6.86
1459822_at	RAE1 RNA export 1 homolog (S. pombe)	AV218533	66679	gb:AV218533 /DB_XREF=gi:6159374 /DB_XREF=AV218533 /CLONE=3010045P14 /FEA=EST /CNT=2 /TID=Mm.85769.1 /TIER=ConsEnd /STK=2 /UG=Mm.85769 /UG_TITLE=ESTs	11.13	11.7	8.84	23.15	29.18	15.82	11.05	19.27	9.45	9.64
1459821_x_at	RIKEN cDNA A630082K20 gene	BB041802	338523	gb:BB041802 /DB_XREF=gi:8448188 /DB_XREF=BB041802 /CLONE=6030458B18 /FEA=EST /CNT=2 /TID=Mm.200207.1 /TIER=ConsEnd /STK=2 /UG=Mm.200207 /LL=101407 /UG_GENE=BB041802 /UG_TITLE=expressed sequence BB041802	6.37	9.6	5.57	5.01	7.8	8.07	6.59	2.33	11.27	3.79
1459820_at	RIKEN cDNA A630082K20 gene	BB041802	338523	gb:BB041802 /DB_XREF=gi:8448188 /DB_XREF=BB041802 /CLONE=6030458B18 /FEA=EST /CNT=2 /TID=Mm.200207.1 /TIER=ConsEnd /STK=2 /UG=Mm.200207 /LL=101407 /UG_GENE=BB041802 /UG_TITLE=expressed sequence BB041802	4.83	7.35	4.58	5.61	8.61	5.91	5.63	10.84	4.69	4.34
1459819_at	gb:BB667306 /DB_XREF=gi:16398755 /DB_XREF=BB667306 /CLONE=7120470D16 /FEA=EST /CNT=2 /TID=Mm.207140.1 /TIER=ConsEnd /STK=2 /UG=Mm.207140 /UG_TITLE=ESTs	BB667306		gb:BB667306 /DB_XREF=gi:16398755 /DB_XREF=BB667306 /CLONE=7120470D16 /FEA=EST /CNT=2 /TID=Mm.207140.1 /TIER=ConsEnd /STK=2 /UG=Mm.207140 /UG_TITLE=ESTs	45.42	52.29	39.15	50.76	61.02	14.51	13.27	23.45	33.81	29.35
1459818_x_at	zinc finger protein 261	BB527320	56364	gb:BB527320 /DB_XREF=gi:9578778 /DB_XREF=BB527320 /CLONE=D930039E22 /FEA=EST /CNT=2 /TID=Mm.200303.2 /TIER=ConsEnd /STK=2 /UG=Mm.200303 /LL=103023 /UG_GENE=AW122925 /UG_TITLE=expressed sequence AW122925	330.4	336.58	318.57	304.97	254.93	78.77	132.38	96.99	182.26	260.26
1459817_at	gb:AV328153 /DB_XREF=gi:6368205 /DB_XREF=AV328153 /CLONE=6330439H12 /FEA=EST /CNT=2 /TID=Mm.203876.2 /TIER=ConsEnd /STK=2 /UG=Mm.203876 /LL=106846 /UG_GENE=AA408650 /UG_TITLE=expressed sequence AA408650	AV328153		gb:AV328153 /DB_XREF=gi:6368205 /DB_XREF=AV328153 /CLONE=6330439H12 /FEA=EST /CNT=2 /TID=Mm.203876.2 /TIER=ConsEnd /STK=2 /UG=Mm.203876 /LL=106846 /UG_GENE=AA408650 /UG_TITLE=expressed sequence AA408650	50.24	53.14	54.61	46.69	59.4	20.81	34.17	16.7	16.87	48.77
1459816_x_at	polymerase (DNA directed), epsilon 3 (p17 subunit)	BB060663	59001	gb:BB060663 /DB_XREF=gi:8467811 /DB_XREF=BB060663 /CLONE=7420452G14 /FEA=EST /CNT=2 /TID=Mm.69144.1 /TIER=ConsEnd /STK=2 /UG=Mm.69144 /UG_TITLE=ESTs	99.03	110.9	121.29	123.23	127.35	129.83	110.89	163.65	213.8	77.33
1459815_at	zinc finger, MYND domain containing 12	AI414736	332934	gb:AI414736 /DB_XREF=gi:4258240 /DB_XREF=ma86a08.x1 /CLONE=IMAGE:317558 /FEA=EST /CNT=2 /TID=Mm.22958.1 /TIER=ConsEnd /STK=2 /UG=Mm.22958 /LL=100101 /UG_GENE=AI414736 /UG_TITLE=expressed sequence AI414736	6.87	7.24	10.43	11.23	7.49	17.74	29.34	7.3	15.55	2.57
1459814_at	RIKEN cDNA 1110006I15 gene	AV091347	68539	gb:AV091347 /DB_XREF=gi:5238895 /DB_XREF=AV091347 /CLONE=2310061J04 /FEA=EST /CNT=2 /TID=Mm.178097.1 /TIER=ConsEnd /STK=2 /UG=Mm.178097 /UG_TITLE=ESTs	3.81	7.51	5.19	2.45	8.38	1.53	8.01	6.44	6.25	5.16
1459813_at	RIKEN cDNA 1700012D01 gene	AV040390	72243	gb:AV040390 /DB_XREF=gi:4860055 /DB_XREF=AV040390 /CLONE=1700012D01 /FEA=EST /CNT=2 /TID=Mm.65511.1 /TIER=ConsEnd /STK=2 /UG=Mm.65511 /UG_TITLE=ESTs	68.26	82.61	138.17	160.42	196.97	100.9	148.03	76.06	79.95	101.59
1459812_x_at	tetraspanin 7	AV338566	21912	gb:AV338566 /DB_XREF=gi:6378618 /DB_XREF=AV338566 /CLONE=6430411D22 /FEA=EST /CNT=2 /TID=Mm.181535.1 /TIER=ConsEnd /STK=2 /UG=Mm.181535 /UG_TITLE=ESTs	2.36	5.46	3.73	2.53	2.91	12.35	13.06	9.62	12.73	2.78
1459811_at	metal response element binding transcription factor 2	BB094679	17765	gb:BB094679 /DB_XREF=gi:8739713 /DB_XREF=BB094679 /CLONE=9430047O17 /FEA=EST /CNT=2 /TID=Mm.117634.1 /TIER=ConsEnd /STK=2 /UG=Mm.117634 /UG_TITLE=ESTs, Moderately similar to MTF2_HUMAN METAL-RESPONSE ELEMENT-BINDING TRANSCRIPTION FACTOR 2 (METAL-RESPONSE ELEMENT DNA-BINDING PROTEIN M96) (H.sapiens)	10.4	9.81	11.53	8.57	11.24	5.76	5.65	7.29	8.6	111.58
1459810_at	RIKEN cDNA 1110008F13 gene	AV111970	67388	gb:AV111970 /DB_XREF=gi:5266050 /DB_XREF=AV111970 /CLONE=2610007M08 /FEA=EST /CNT=2 /TID=Mm.176539.1 /TIER=ConsEnd /STK=2 /UG=Mm.176539 /UG_TITLE=ESTs	13.49	12.68	8.84	18.58	13.78	22.92	15.31	17.14	6.92	12.69
1459809_x_at	RIKEN cDNA 1700063D05 gene	AV259946	78500	gb:AV259946 /DB_XREF=gi:6247405 /DB_XREF=AV259946 /CLONE=4930406O04 /FEA=EST /CNT=2 /TID=Mm.66862.1 /TIER=ConsEnd /STK=2 /UG=Mm.66862 /UG_TITLE=ESTs	5.51	13.47	7.13	19.85	14.08	31.93	39.45	24.55	22.15	8.19
1459808_at	FK506 binding protein 4	BB087569	14228	gb:BB087569 /DB_XREF=gi:8653356 /DB_XREF=BB087569 /CLONE=9430010N10 /FEA=EST /CNT=2 /TID=Mm.174622.1 /TIER=ConsEnd /STK=2 /UG=Mm.174622 /UG_TITLE=ESTs	36.21	34.58	30.24	31.51	34.71	2.76	9.96	4.11	8.77	48.4
1459807_x_at	RIKEN cDNA 4933406E20 gene	BB306202	74443	gb:BB306202 /DB_XREF=gi:9006907 /DB_XREF=BB306202 /CLONE=B230207D17 /FEA=EST /CNT=2 /TID=Mm.117828.1 /TIER=ConsEnd /STK=2 /UG=Mm.117828 /UG_TITLE=ESTs	298.96	234.84	178.91	134.03	138.11	234.84	302.93	172.57	319.19	95.34
1459806_x_at	mitochondrial ribosomal protein S23	BB110309	64656	gb:BB110309 /DB_XREF=gi:8762877 /DB_XREF=BB110309 /CLONE=9530024D01 /FEA=EST /CNT=2 /TID=Mm.168680.1 /TIER=ConsEnd /STK=2 /UG=Mm.168680 /UG_TITLE=ESTs	45.57	56.53	71.54	69.19	89.38	33.96	15.6	43.61	32.65	92.9
1459805_x_at	dihydrouridine synthase 3-like (S. cerevisiae)	BB482412	224907	gb:BB482412 /DB_XREF=gi:9400021 /DB_XREF=BB482412 /CLONE=D430012I09 /FEA=EST /CNT=2 /TID=Mm.134581.1 /TIER=ConsEnd /STK=2 /UG=Mm.134581 /UG_TITLE=ESTs, Weakly similar to T33894 hypothetical protein Y37E11B.5 - Caenorhabditis elegans (C.elegans)	202.27	222.99	233.01	229.32	327.11	159.67	154.24	221.76	281.03	408.68
1459804_at	CREB binding protein	BB475090	12914	gb:BB475090 /DB_XREF=gi:9392279 /DB_XREF=BB475090 /CLONE=D330011G18 /FEA=EST /CNT=2 /TID=Mm.132238.1 /TIER=ConsEnd /STK=2 /UG=Mm.132238 /UG_TITLE=ESTs, Moderately similar to A Chain A, Kix Domain Of Mouse Cbp (M.musculus)	97.28	71.04	88.69	71.44	50.92	85.21	114.86	62.67	152.02	53.17
1459803_x_at	RIKEN cDNA 2810408A11 gene	BB374084	70419	gb:BB374084 /DB_XREF=gi:9086578 /DB_XREF=BB374084 /CLONE=C130073H18 /FEA=EST /CNT=2 /TID=Mm.178983.2 /TIER=ConsEnd /STK=2 /UG=Mm.178983 /UG_TITLE=ESTs	21.83	16.25	22.65	24.47	16.82	47.61	62.37	17.45	132.22	56.25
1459802_at	gb:BB078680 /DB_XREF=gi:8643740 /DB_XREF=BB078680 /CLONE=9330154K23 /FEA=EST /CNT=2 /TID=Mm.161838.1 /TIER=ConsEnd /STK=2 /UG=Mm.161838 /UG_TITLE=ESTs	BB078680		gb:BB078680 /DB_XREF=gi:8643740 /DB_XREF=BB078680 /CLONE=9330154K23 /FEA=EST /CNT=2 /TID=Mm.161838.1 /TIER=ConsEnd /STK=2 /UG=Mm.161838 /UG_TITLE=ESTs	7.93	5.56	5.01	6	8.68	9.29	4.89	10.14	12.65	9.94
1459801_at	UDP-Gal:betaGlcNAc beta 1,3-galactosyltransferase, polypeptide 5	BB189298	93961	gb:BB189298 /DB_XREF=gi:8849869 /DB_XREF=BB189298 /CLONE=A330053L04 /FEA=EST /CNT=2 /TID=Mm.121375.1 /TIER=ConsEnd /STK=2 /UG=Mm.121375 /UG_TITLE=ESTs	9.59	7.68	13.77	13.28	13.43	1.84	10.66	3.47	6.14	12.09
1459800_s_at	mitogen activated protein kinase kinase kinase 4	AV079128	26407	gb:AV079128 /DB_XREF=gi:5198956 /DB_XREF=AV079128 /CLONE=2210408A16 /FEA=EST /CNT=2 /TID=Mm.69853.1 /TIER=ConsEnd /STK=2 /UG=Mm.69853 /UG_TITLE=ESTs	209.59	182.89	188.47	215.23	202.79	183.64	253.24	216.57	284.36	428.68
1459799_at	FERM, RhoGEF (Arhgef) and pleckstrin domain protein 1 (chondrocyte-derived)	BB559793	223254	gb:BB559793 /DB_XREF=gi:9646159 /DB_XREF=BB559793 /CLONE=E330040K17 /FEA=EST /CNT=2 /TID=Mm.214547.1 /TIER=ConsEnd /STK=2 /UG=Mm.214547 /UG_TITLE=ESTs, Weakly similar to 41 MOUSE PROTEIN 4.1 (M.musculus)	6.06	6.1	4.47	6.99	7.23	6.12	12.28	11.01	5.45	7.32
1459798_x_at	RIKEN cDNA 4732479N06 gene	BB216909	215201	gb:BB216909 /DB_XREF=gi:8881862 /DB_XREF=BB216909 /CLONE=A530039O16 /FEA=EST /CNT=2 /TID=Mm.139777.1 /TIER=ConsEnd /STK=2 /UG=Mm.139777 /UG_TITLE=ESTs	13.58	7.6	8.8	10.01	5.39	9.33	4.26	7.57	2.88	4.8
1459797_at	gb:BE979871 /DB_XREF=gi:10647221 /DB_XREF=UI-M-BG2-bca-d-08-0-UI.s1 /CLONE=UI-M-BG2-bca-d-08-0-UI /FEA=EST /CNT=2 /TID=Mm.151116.1 /TIER=ConsEnd /STK=2 /UG=Mm.151116 /UG_TITLE=ESTs	BE979871		gb:BE979871 /DB_XREF=gi:10647221 /DB_XREF=UI-M-BG2-bca-d-08-0-UI.s1 /CLONE=UI-M-BG2-bca-d-08-0-UI /FEA=EST /CNT=2 /TID=Mm.151116.1 /TIER=ConsEnd /STK=2 /UG=Mm.151116 /UG_TITLE=ESTs	19.87	22.08	19.63	29.88	27.97	7.38	5.18	10.68	6.64	33.6
1459796_at	RIKEN cDNA 1700061E18 gene	AV204968	76991	gb:AV204968 /DB_XREF=gi:6145821 /DB_XREF=AV204968 /CLONE=1700061E18 /FEA=EST /CNT=2 /TID=Mm.48752.1 /TIER=ConsEnd /STK=2 /UG=Mm.48752 /UG_TITLE=ESTs	2.67	1.96	6.78	4.97	5.11	5.65	9.86	8.82	5.21	2.04
1459795_at	G protein-coupled receptor 85	BB083632	64450	gb:BB083632 /DB_XREF=gi:8648829 /DB_XREF=BB083632 /CLONE=9330184D03 /FEA=EST /CNT=2 /TID=Mm.167625.1 /TIER=ConsEnd /STK=2 /UG=Mm.167625 /UG_TITLE=ESTs	8.52	7.9	9.53	7.63	9.51	6.24	8.81	4.73	3.26	8.49
1459794_at	BCL2-like 11 (apoptosis facilitator)	AW411692	12125	gb:AW411692 /DB_XREF=gi:6937547 /DB_XREF=uo71f06.x1 /CLONE=IMAGE:2648003 /FEA=EST /CNT=2 /TID=Mm.32590.1 /TIER=ConsEnd /STK=2 /UG=Mm.32590 /UG_TITLE=ESTs	13.75	10.76	9.01	16.93	11.05	15.69	23.2	16.74	31.5	58.52
1459793_s_at	gb:AV301944 /DB_XREF=gi:6334458 /DB_XREF=AV301944 /CLONE=5730496P06 /FEA=EST /CNT=2 /TID=Mm.205438.1 /TIER=ConsEnd /STK=2 /UG=Mm.205438 /LL=101200 /UG_GENE=AI929937 /UG_TITLE=expressed sequence AI929937	AV301944		gb:AV301944 /DB_XREF=gi:6334458 /DB_XREF=AV301944 /CLONE=5730496P06 /FEA=EST /CNT=2 /TID=Mm.205438.1 /TIER=ConsEnd /STK=2 /UG=Mm.205438 /LL=101200 /UG_GENE=AI929937 /UG_TITLE=expressed sequence AI929937	197.79	236.51	222.49	236.64	165.67	110.58	77.02	150.57	146.08	141.2
1459792_at	Transcribed locus	AI844315		gb:AI844315 /DB_XREF=gi:5488221 /DB_XREF=UI-M-AL1-ahm-e-12-0-UI.s1 /CLONE=UI-M-AL1-ahm-e-12-0-UI /FEA=EST /CNT=2 /TID=Mm.44845.1 /TIER=ConsEnd /STK=2 /UG=Mm.44845 /UG_TITLE=ESTs	21.85	13.73	18.94	11.56	11.14	4.7	13.19	9.44	9.35	5.25
1459791_at	DnaJ (Hsp40) homolog, subfamily C, member 1	AV129500	13418	gb:AV129500 /DB_XREF=gi:5315735 /DB_XREF=AV129500 /CLONE=2700069B04 /FEA=EST /CNT=2 /TID=Mm.70400.1 /TIER=ConsEnd /STK=2 /UG=Mm.70400 /UG_TITLE=ESTs	49.91	57	48.12	59.93	31.9	23.62	54.45	55.3	44.67	51.5
1459790_x_at	aristaless 3	AV169968	11694	gb:AV169968 /DB_XREF=gi:5376405 /DB_XREF=AV169968 /CLONE=3110090E24 /FEA=EST /CNT=2 /TID=Mm.141865.1 /TIER=ConsEnd /STK=2 /UG=Mm.141865 /UG_TITLE=ESTs	30.29	10.99	8.41	12.06	7.03	13.21	9.59	10.56	5.22	4.98
1459789_at	Transcribed locus	BB360021		gb:BB360021 /DB_XREF=gi:9071849 /DB_XREF=BB360021 /CLONE=C030044K17 /FEA=EST /CNT=2 /TID=Mm.171212.1 /TIER=ConsEnd /STK=2 /UG=Mm.171212 /UG_TITLE=ESTs	5.01	4.3	4.69	2.81	4.53	13.15	3.06	9.83	4.67	9.93
1459788_at	expressed sequence AI790205	BB115649	277463	gb:BB115649 /DB_XREF=gi:8768217 /DB_XREF=BB115649 /CLONE=9530051G08 /FEA=EST /CNT=2 /TID=Mm.162126.1 /TIER=ConsEnd /STK=2 /UG=Mm.162126 /UG_TITLE=ESTs	171.16	155.05	187.56	164.52	113.56	59.27	73.72	65.81	39.22	83.74
1459787_at	gb:BE992875 /DB_XREF=gi:10674443 /DB_XREF=UI-M-BZ1-bjb-f-05-0-UI.s1 /CLONE=UI-M-BZ1-bjb-f-05-0-UI /FEA=EST /CNT=2 /TID=Mm.37583.1 /TIER=ConsEnd /STK=2 /UG=Mm.37583 /UG_TITLE=ESTs	BE992875		gb:BE992875 /DB_XREF=gi:10674443 /DB_XREF=UI-M-BZ1-bjb-f-05-0-UI.s1 /CLONE=UI-M-BZ1-bjb-f-05-0-UI /FEA=EST /CNT=2 /TID=Mm.37583.1 /TIER=ConsEnd /STK=2 /UG=Mm.37583 /UG_TITLE=ESTs	36.04	29.19	39.7	35.92	20.8	18.51	13.7	12	15.46	30.41
1459786_at	Transcribed locus	BF152877		gb:BF152877 /DB_XREF=gi:11034272 /DB_XREF=uz97b06.x1 /CLONE=IMAGE:3809243 /FEA=EST /CNT=2 /TID=Mm.72333.1 /TIER=ConsEnd /STK=2 /UG=Mm.72333 /UG_TITLE=ESTs	3.46	3.25	7.31	5.56	6.17	13.53	19.94	9.64	6.51	6.2
1459785_at	RIKEN cDNA 1110003H10 gene	AV007213	73729	gb:AV007213 /DB_XREF=gi:4784200 /DB_XREF=AV007213 /CLONE=1110003H10 /FEA=EST /CNT=2 /TID=Mm.72204.1 /TIER=ConsEnd /STK=2 /UG=Mm.72204 /UG_TITLE=ESTs	9.59	8.07	8.06	6.25	8.68	8.77	2.26	8.61	9.6	5.22
1459784_x_at	RIKEN cDNA 1300002A08 gene	BB521298	66887	gb:BB521298 /DB_XREF=gi:9572756 /DB_XREF=BB521298 /CLONE=D830050E01 /FEA=EST /CNT=2 /TID=Mm.136169.1 /TIER=ConsEnd /STK=2 /UG=Mm.136169 /UG_TITLE=ESTs	52.05	49.08	76.42	69.95	38.64	8.36	6.97	13.96	9.23	15.95
1459783_s_at	cappuccino	AV218165	117197	gb:AV218165 /DB_XREF=gi:6159006 /DB_XREF=AV218165 /CLONE=2900084K05 /FEA=EST /CNT=2 /TID=Mm.77024.1 /TIER=ConsEnd /STK=2 /UG=Mm.77024 /UG_TITLE=ESTs	1022.35	988.58	954.78	946.39	908.35	376.68	353.02	503.47	243.8	718.43
1459782_x_at	ATP-binding cassette, sub-family C (CFTR/MRP), member 5	BB138279	27416	gb:BB138279 /DB_XREF=gi:8793216 /DB_XREF=BB138279 /CLONE=9830147C24 /FEA=EST /CNT=2 /TID=Mm.162618.1 /TIER=ConsEnd /STK=2 /UG=Mm.162618 /UG_TITLE=ESTs	81.19	79.78	77.7	91.57	78.49	20.65	32.97	21.32	31.25	78.53
1459781_x_at	transformation related protein 53	BB346914	22059	gb:BB346914 /DB_XREF=gi:9058742 /DB_XREF=BB346914 /CLONE=B930063H16 /FEA=EST /CNT=2 /TID=Mm.126002.1 /TIER=ConsEnd /STK=2 /UG=Mm.126002 /UG_TITLE=ESTs	6.19	5.24	8.81	6.76	6.65	12.55	8.17	7.52	4.96	2.97
1459780_at	transformation related protein 53	BB346914	22059	gb:BB346914 /DB_XREF=gi:9058742 /DB_XREF=BB346914 /CLONE=B930063H16 /FEA=EST /CNT=2 /TID=Mm.126002.1 /TIER=ConsEnd /STK=2 /UG=Mm.126002 /UG_TITLE=ESTs	3.08	2.05	3.58	3.4	6.64	9.88	5.85	8.78	8.89	2.57
1459779_s_at	RIKEN cDNA 2410195B05 gene	BB471743	67956	gb:BB471743 /DB_XREF=gi:9388932 /DB_XREF=BB471743 /CLONE=D230040H04 /FEA=EST /CNT=2 /TID=Mm.209500.1 /TIER=ConsEnd /STK=2 /UG=Mm.209500 /UG_TITLE=ESTs	4.58	7.28	9.05	9.79	3.83	11.34	12.98	17.08	41.16	11.88
1459778_at	Ribophorin I	BB156696	103963	gb:BB156696 /DB_XREF=gi:8812626 /DB_XREF=BB156696 /CLONE=A130032N13 /FEA=EST /CNT=2 /TID=Mm.168082.1 /TIER=ConsEnd /STK=2 /UG=Mm.168082 /UG_TITLE=ESTs	10.2	9.65	10.39	8.38	4	8.63	9.98	3.42	5.54	7
1459777_at	interleukin 1 receptor, type I	BB042417	16177	gb:BB042417 /DB_XREF=gi:8448803 /DB_XREF=BB042417 /CLONE=6030462M23 /FEA=EST /CNT=2 /TID=Mm.122420.1 /TIER=ConsEnd /STK=2 /UG=Mm.122420 /UG_TITLE=ESTs	7.6	5.56	5.12	5.91	7.54	7.84	6.77	6.99	5.36	4.79
1459776_x_at	LOC433084	BB270750	433084	gb:BB270750 /DB_XREF=gi:8967765 /DB_XREF=BB270750 /CLONE=A830049O04 /FEA=EST /CNT=2 /TID=Mm.183615.1 /TIER=ConsEnd /STK=2 /UG=Mm.183615 /UG_TITLE=ESTs	19.11	23.18	27.89	23.11	23.28	14.29	14.14	10.11	7.61	24.95
1459775_at	LOC433084	BB270750	433084	gb:BB270750 /DB_XREF=gi:8967765 /DB_XREF=BB270750 /CLONE=A830049O04 /FEA=EST /CNT=2 /TID=Mm.183615.1 /TIER=ConsEnd /STK=2 /UG=Mm.183615 /UG_TITLE=ESTs	47.71	47.16	51.49	49.74	35.05	10.69	16.76	14.01	18.88	38.17
1459774_at	Tetraspanin 5	AI662002	56224	gb:AI662002 /DB_XREF=gi:4765585 /DB_XREF=ms16e01.x1 /CLONE=IMAGE:607128 /FEA=EST /CNT=2 /TID=Mm.63578.1 /TIER=ConsEnd /STK=2 /UG=Mm.63578 /UG_TITLE=ESTs	61.54	56.33	59.44	57.75	65.55	20.07	19.21	32.35	24.69	43.86
1459773_x_at	Smad nuclear interacting protein 1	BB097174	76793	gb:BB097174 /DB_XREF=gi:8742208 /DB_XREF=BB097174 /CLONE=9430058H24 /FEA=EST /CNT=2 /TID=Mm.208505.1 /TIER=ConsEnd /STK=2 /UG=Mm.208505 /UG_TITLE=ESTs	392.45	409.39	374.69	404.58	428.86	206.43	188.14	256.06	307.63	433.47
1459772_at	Ceruloplasmin	BB283211	12870	gb:BB283211 /DB_XREF=gi:8983660 /DB_XREF=BB283211 /CLONE=A930101F07 /FEA=EST /CNT=2 /TID=Mm.168093.1 /TIER=ConsEnd /STK=2 /UG=Mm.168093 /UG_TITLE=ESTs	3.34	3.2	1.4	5.1	6.12	5.81	6.69	4.16	6.72	6.04
1459771_x_at	gb:BB361171 /DB_XREF=gi:9072999 /DB_XREF=BB361171 /CLONE=C130002N03 /FEA=EST /CNT=2 /TID=Mm.132953.1 /TIER=ConsEnd /STK=2 /UG=Mm.132953 /UG_TITLE=ESTs	BB361171		gb:BB361171 /DB_XREF=gi:9072999 /DB_XREF=BB361171 /CLONE=C130002N03 /FEA=EST /CNT=2 /TID=Mm.132953.1 /TIER=ConsEnd /STK=2 /UG=Mm.132953 /UG_TITLE=ESTs	10.81	18.45	21.59	20.8	23.7	45.93	46.13	44.55	45.15	10.07
1459770_at	TAO kinase 1	BB217143	216965	gb:BB217143 /DB_XREF=gi:8882096 /DB_XREF=BB217143 /CLONE=A530041B10 /FEA=EST /CNT=2 /TID=Mm.123252.1 /TIER=ConsEnd /STK=2 /UG=Mm.123252 /UG_TITLE=ESTs	13.02	18.32	19.41	21.52	20.8	5.69	8.05	4.54	14.49	55.23
1459769_at	hypothetical gene supported by AK076800; BC048609	AV047011	433215	gb:AV047011 /DB_XREF=gi:4866676 /DB_XREF=AV047011 /CLONE=1700065E16 /FEA=EST /CNT=2 /TID=Mm.47161.1 /TIER=ConsEnd /STK=2 /UG=Mm.47161 /UG_TITLE=ESTs	5.84	8.03	2.5	3.7	4.62	15.52	6.37	4.02	9.97	2.16
1459768_x_at	RAP1, GTP-GDP dissociation stimulator 1	BB265613	229877	gb:BB265613 /DB_XREF=gi:8962074 /DB_XREF=BB265613 /CLONE=A830021E22 /FEA=EST /CNT=2 /TID=Mm.125460.1 /TIER=ConsEnd /STK=2 /UG=Mm.125460 /UG_TITLE=ESTs	12.6	8.03	8.63	7.79	12.77	7.74	6.7	5.82	2.77	8.97
1459767_x_at	chondroitin sulfate proteoglycan 2	BB376130	13003	gb:BB376130 /DB_XREF=gi:9088944 /DB_XREF=BB376130 /CLONE=C130083M07 /FEA=EST /CNT=2 /TID=Mm.132721.1 /TIER=ConsEnd /STK=2 /UG=Mm.132721 /UG_TITLE=ESTs, Moderately similar to PGCV MOUSE VERSICAN CORE PROTEIN PRECURSOR (M.musculus)	19.61	16	21.35	37	15.39	20.26	16.23	14.37	3.85	5.59
1459766_x_at	Zinc finger protein 162	BB055869	22668	gb:BB055869 /DB_XREF=gi:8463017 /DB_XREF=BB055869 /CLONE=6720484M18 /FEA=EST /CNT=2 /TID=Mm.125450.1 /TIER=ConsEnd /STK=2 /UG=Mm.125450 /UG_TITLE=ESTs	22.86	26.56	35.9	22	35.59	20.71	20.92	11.27	10.27	14.74
1459765_s_at	Zinc finger protein 162	BB055869	22668	gb:BB055869 /DB_XREF=gi:8463017 /DB_XREF=BB055869 /CLONE=6720484M18 /FEA=EST /CNT=2 /TID=Mm.125450.1 /TIER=ConsEnd /STK=2 /UG=Mm.125450 /UG_TITLE=ESTs	3782.14	4046.73	4176.92	3765.33	4717.15	3611.29	3922.31	4039.23	4501.19	3677.82
1459764_x_at	Sorting nexin 10	BB256262	71982	gb:BB256262 /DB_XREF=gi:8949095 /DB_XREF=BB256262 /CLONE=A730072K01 /FEA=EST /CNT=2 /TID=Mm.125192.1 /TIER=ConsEnd /STK=2 /UG=Mm.125192 /UG_TITLE=ESTs	18.04	35.95	27.4	34.28	36.56	40.96	53.81	47.06	20.33	66.48
1459763_at	Adiponectin, C1Q and collagen domain containing	AV205260	11450	gb:AV205260 /DB_XREF=gi:6146113 /DB_XREF=AV205260 /CLONE=1700074D10 /FEA=EST /CNT=2 /TID=Mm.82712.1 /TIER=ConsEnd /STK=2 /UG=Mm.82712 /UG_TITLE=ESTs	9.2	8	9.39	11.04	9.23	2.52	3.41	6.14	3.47	6.19
1459762_x_at	gb:AV338810 /DB_XREF=gi:6378862 /DB_XREF=AV338810 /CLONE=6430500G22 /FEA=EST /CNT=2 /TID=Mm.94136.1 /TIER=ConsEnd /STK=2 /UG=Mm.94136 /UG_TITLE=ESTs	AV338810		gb:AV338810 /DB_XREF=gi:6378862 /DB_XREF=AV338810 /CLONE=6430500G22 /FEA=EST /CNT=2 /TID=Mm.94136.1 /TIER=ConsEnd /STK=2 /UG=Mm.94136 /UG_TITLE=ESTs	4.08	9.56	5.27	7.87	7.19	9.89	2.87	6.11	9.44	10.97
1459761_x_at	immunoglobulin superfamily, member 4	BB342841	239857	gb:BB342841 /DB_XREF=gi:9052554 /DB_XREF=BB342841 /CLONE=B930040L06 /FEA=EST /CNT=2 /TID=Mm.117889.1 /TIER=ConsEnd /STK=2 /UG=Mm.117889 /UG_TITLE=ESTs	15.44	14.65	16.82	15.41	6.19	7.14	3.03	1.51	2.8	9.5
1459760_at	RIKEN cDNA B330018G23 gene	BE852624	17993	gb:BE852624 /DB_XREF=gi:10310963 /DB_XREF=uw26a10.x1 /CLONE=IMAGE:3417786 /FEA=EST /CNT=2 /TID=Mm.139927.1 /TIER=ConsEnd /STK=2 /UG=Mm.139927 /UG_TITLE=ESTs	15.27	17.02	18.74	19.65	22.92	19.67	23.21	26.23	16.71	24.06
1459759_s_at	RIKEN cDNA 1700065I17 gene	AV047076	67343	gb:AV047076 /DB_XREF=gi:4866741 /DB_XREF=AV047076 /CLONE=1700065I17 /FEA=EST /CNT=2 /TID=Mm.87057.1 /TIER=ConsEnd /STK=2 /UG=Mm.87057 /UG_TITLE=ESTs	19.04	22.44	14.01	20	18.19	6.91	2.58	8.53	6.35	18.08
1459758_at	upstream transcription factor 1	BB385241	22278	gb:BB385241 /DB_XREF=gi:9107917 /DB_XREF=BB385241 /CLONE=C230038F09 /FEA=EST /CNT=2 /TID=Mm.133662.1 /TIER=ConsEnd /STK=2 /UG=Mm.133662 /UG_TITLE=ESTs	40.61	62.33	54.4	38.7	66.79	33.01	38.22	38.73	16.2	60.18
1459757_x_at	Transcribed locus	AV301999		gb:AV301999 /DB_XREF=gi:6334513 /DB_XREF=AV301999 /CLONE=5730497I02 /FEA=EST /CNT=2 /TID=Mm.91993.1 /TIER=ConsEnd /STK=2 /UG=Mm.91993 /UG_TITLE=ESTs	181.81	211.32	212.37	208.54	207	29.4	49.07	27.45	25.2	221.3
1459756_at	Transcribed locus	AV301999		gb:AV301999 /DB_XREF=gi:6334513 /DB_XREF=AV301999 /CLONE=5730497I02 /FEA=EST /CNT=2 /TID=Mm.91993.1 /TIER=ConsEnd /STK=2 /UG=Mm.91993 /UG_TITLE=ESTs	178.36	221.89	225.11	237.22	216.86	19.21	42.03	35.65	20.83	217.1
1459755_x_at	RIKEN cDNA 1700082C02 gene	AV205775	68227	gb:AV205775 /DB_XREF=gi:6146628 /DB_XREF=AV205775 /CLONE=1700082C02 /FEA=EST /CNT=2 /TID=Mm.65458.1 /TIER=ConsEnd /STK=2 /UG=Mm.65458 /UG_TITLE=ESTs	9.37	13.2	11.97	11.47	9.96	7.61	11.75	4.82	10.54	10.12
1459754_x_at	eukaryotic translation elongation factor 1 delta (guanine nucleotide exchange protein)	BB095432	66656	gb:BB095432 /DB_XREF=gi:8740466 /DB_XREF=BB095432 /CLONE=9430051B03 /FEA=EST /CNT=2 /TID=Mm.189877.1 /TIER=ConsEnd /STK=2 /UG=Mm.189877 /UG_TITLE=ESTs	12.49	10.17	7.99	8.56	8.17	7	11.15	5.16	3.4	11.68
1459753_x_at	RIKEN cDNA 1500010G04 gene	BB125781	68965	gb:BB125781 /DB_XREF=gi:8780113 /DB_XREF=BB125781 /CLONE=9630008K22 /FEA=EST /CNT=2 /TID=Mm.154675.1 /TIER=ConsEnd /STK=2 /UG=Mm.154675 /UG_TITLE=ESTs	34.38	36.76	28.36	30.11	24.58	7.13	14.5	11.74	25.3	38.87
1459752_at	Transcribed locus	BB138871		gb:BB138871 /DB_XREF=gi:8793808 /DB_XREF=BB138871 /CLONE=9830162I10 /FEA=EST /CNT=2 /TID=Mm.85384.1 /TIER=ConsEnd /STK=2 /UG=Mm.85384 /UG_TITLE=ESTs	6.57	6.26	4.2	5.51	5.23	6.64	6.51	6.1	5.35	6.92
1459751_s_at	protein phosphatase 1, regulatory (inhibitor) subunit 16A	R75527	73062	gb:R75527 /DB_XREF=gi:849771 /DB_XREF=MDB0723 /FEA=EST /CNT=2 /TID=Mm.200171.1 /TIER=ConsEnd /STK=2 /UG=Mm.200171 /LL=98002 /UG_GENE=R75527 /UG_TITLE=expressed sequence R75527	192.88	144.46	155.79	160.13	123.51	118.3	167.49	145.73	294.98	113.67
1459750_s_at	G protein-coupled receptor 123	AU015577	52389	gb:AU015577 /DB_XREF=gi:3370368 /DB_XREF=AU015577 /CLONE=J0713G04 /FEA=EST /CNT=2 /TID=Mm.195308.1 /TIER=ConsEnd /STK=2 /UG=Mm.195308 /LL=52389 /UG_GENE=D7Ertd680e /UG_TITLE=DNA segment, Chr 7, ERATO Doi 680, expressed	11.65	9.02	12.04	13.44	12.85	1.4	1.38	2.12	2.87	17.35
1459749_s_at	FAT tumor suppressor homolog 4 (Drosophila)	BB536078	329628	gb:BB536078 /DB_XREF=gi:9591578 /DB_XREF=BB536078 /CLONE=E030047K14 /FEA=EST /CNT=2 /TID=Mm.149973.1 /TIER=ConsEnd /STK=2 /UG=Mm.149973 /UG_TITLE=ESTs	3589.2	2569.5	2319.08	1655.47	638.39	91.32	182.31	186.24	6.03	7.31
1459748_at	gb:AW123969 /DB_XREF=gi:6099499 /DB_XREF=UI-M-BH2.3-aqc-f-01-0-UI.s1 /CLONE=UI-M-BH2.3-aqc-f-01-0-UI /FEA=EST /CNT=2 /TID=Mm.151190.1 /TIER=ConsEnd /STK=2 /UG=Mm.151190 /UG_TITLE=ESTs, Weakly similar to QOR MOUSE QUINONE OXIDOREDUCTASE (M.musculus)	AW123969		gb:AW123969 /DB_XREF=gi:6099499 /DB_XREF=UI-M-BH2.3-aqc-f-01-0-UI.s1 /CLONE=UI-M-BH2.3-aqc-f-01-0-UI /FEA=EST /CNT=2 /TID=Mm.151190.1 /TIER=ConsEnd /STK=2 /UG=Mm.151190 /UG_TITLE=ESTs, Weakly similar to QOR MOUSE QUINONE OXIDOREDUCTASE (M.musculus)	3.79	4.1	7.69	5.09	6.87	3.92	6.48	3.6	9.6	6.05
1459747_at	gb:AI836671 /DB_XREF=gi:5470884 /DB_XREF=UI-M-AP0-abh-f-10-0-UI.s1 /CLONE=UI-M-AP0-abh-f-10-0-UI /FEA=EST /CNT=2 /TID=Mm.194625.1 /TIER=ConsEnd /STK=2 /UG=Mm.194625 /UG_TITLE=ESTs, Weakly similar to RIKEN cDNA 5730493B19 (Mus musculus) (M.musculus)	AI836671		gb:AI836671 /DB_XREF=gi:5470884 /DB_XREF=UI-M-AP0-abh-f-10-0-UI.s1 /CLONE=UI-M-AP0-abh-f-10-0-UI /FEA=EST /CNT=2 /TID=Mm.194625.1 /TIER=ConsEnd /STK=2 /UG=Mm.194625 /UG_TITLE=ESTs, Weakly similar to RIKEN cDNA 5730493B19 (Mus musculus) (M.musculus)	10.33	10.17	21.53	13.41	19.52	24.63	30.7	24	16.07	32.9
1459746_at	R3H domain (binds single-stranded nucleic acids)	AW125678	226412	gb:AW125678 /DB_XREF=gi:6101208 /DB_XREF=UI-M-BH2.2-aqi-d-09-0-UI.s1 /CLONE=UI-M-BH2.2-aqi-d-09-0-UI /FEA=EST /CNT=2 /TID=Mm.85302.1 /TIER=ConsEnd /STK=2 /UG=Mm.85302 /UG_TITLE=ESTs	38.42	44.19	41.94	32.87	39.44	31.03	79.89	79.71	88.3	86.34
1459745_at	Ubiquitin-associated protein 2	AI506718	68926	gb:AI506718 /DB_XREF=gi:4404569 /DB_XREF=vn74d02.x1 /CLONE=IMAGE:1037667 /FEA=EST /CNT=2 /TID=Mm.69098.1 /TIER=ConsEnd /STK=2 /UG=Mm.69098 /UG_TITLE=ESTs	16.45	13.69	14.76	16.2	19.69	23.23	24.98	29.51	106.27	39.76
1459744_at	CD53 antigen	BB804123	12508	gb:BB804123 /DB_XREF=gi:16976752 /DB_XREF=BB804123 /CLONE=G630062D21 /FEA=EST /CNT=2 /TID=Mm.213590.1 /TIER=ConsEnd /STK=2 /UG=Mm.213590 /UG_TITLE=ESTs	19.95	13.4	21.03	16.74	8.74	13.51	3.69	5.67	6.63	13.32
1459743_at	Transcribed locus	AI843166		gb:AI843166 /DB_XREF=gi:5477379 /DB_XREF=UI-M-AK1-aet-b-05-0-UI.s1 /CLONE=UI-M-AK1-aet-b-05-0-UI /FEA=EST /CNT=2 /TID=Mm.155951.1 /TIER=ConsEnd /STK=2 /UG=Mm.155951 /UG_TITLE=ESTs	17.83	24.07	18.99	16.95	7.1	6.51	11.52	2.68	2.39	6.97
1459742_at	15 days embryo brain cDNA, RIKEN full-length enriched library, clone:G630032A08 product:unknown EST, full insert sequence	BB800744		gb:BB800744 /DB_XREF=gi:16970367 /DB_XREF=BB800744 /CLONE=G630032A08 /FEA=EST /CNT=2 /TID=Mm.214357.1 /TIER=ConsEnd /STK=2 /UG=Mm.214357 /UG_TITLE=ESTs	14.02	12.88	13.11	10.44	7.31	11.86	10.22	11.64	9.19	4.82
1459741_x_at	uncoupling protein 2 (mitochondrial, proton carrier)	AW108044	22228	gb:AW108044 /DB_XREF=gi:6078844 /DB_XREF=um25g11.x1 /CLONE=IMAGE:2225636 /FEA=EST /CNT=2 /TID=Mm.199181.1 /TIER=ConsEnd /STK=2 /UG=Mm.199181 /LL=101326 /UG_GENE=AW108044 /UG_TITLE=expressed sequence AW108044	31.47	41.27	98.92	162.81	95.47	464.32	502.74	371.59	463.39	430.94
1459740_s_at	uncoupling protein 2 (mitochondrial, proton carrier)	AW108044	22228	gb:AW108044 /DB_XREF=gi:6078844 /DB_XREF=um25g11.x1 /CLONE=IMAGE:2225636 /FEA=EST /CNT=2 /TID=Mm.199181.1 /TIER=ConsEnd /STK=2 /UG=Mm.199181 /LL=101326 /UG_GENE=AW108044 /UG_TITLE=expressed sequence AW108044	57.55	57.5	108.21	181.69	102	442.66	461.42	371.1	440.68	534.89
1459739_at	Transcribed locus	BB737118		gb:BB737118 /DB_XREF=gi:16136268 /DB_XREF=BB737118 /CLONE=F430011J05 /FEA=EST /CNT=2 /TID=Mm.124147.1 /TIER=ConsEnd /STK=2 /UG=Mm.124147 /UG_TITLE=ESTs	3.21	7.42	3.53	6.82	5.43	11.05	2.16	5.96	20.53	7.71
1459738_x_at	Galactosidase, alpha	BB828723	11605	gb:BB828723 /DB_XREF=gi:17006966 /DB_XREF=BB828723 /CLONE=G930004A02 /FEA=EST /CNT=2 /TID=Mm.214581.1 /TIER=ConsEnd /STK=2 /UG=Mm.214581 /UG_TITLE=ESTs	10.87	6.75	3.52	4.82	3.91	8.04	2.98	4.64	6.28	17.24
1459737_s_at	transthyretin	AA408768	22139	gb:AA408768 /DB_XREF=gi:2068297 /DB_XREF=EST03382 /CLONE=C0034C09 /FEA=EST /CNT=2 /TID=Mm.202689.1 /TIER=ConsEnd /STK=2 /UG=Mm.202689 /LL=106847 /UG_GENE=AA408768 /UG_TITLE=expressed sequence AA408768	14.26	18.75	10.14	11.9	22.23	10.03	7.46	33.97	15.97	12.47
1459736_at	Serine/threonine kinase 10	AW822119	20868	gb:AW822119 /DB_XREF=gi:7915196 /DB_XREF=uq13e08.x1 /CLONE=IMAGE:2802374 /FEA=EST /CNT=2 /TID=Mm.33232.1 /TIER=ConsEnd /STK=2 /UG=Mm.33232 /UG_TITLE=ESTs	9.89	8.17	13.25	8.43	14.37	14.11	15.02	6.31	7.44	6.2
1459735_at	RIKEN cDNA C430014M02 gene	AW260365	338355	gb:AW260365 /DB_XREF=gi:6633346 /DB_XREF=um77e10.x1 /CLONE=IMAGE:2317386 /FEA=EST /CNT=2 /TID=Mm.89721.1 /TIER=ConsEnd /STK=2 /UG=Mm.89721 /UG_TITLE=ESTs, Moderately similar to T00363 hypothetical protein KIAA0674 (H.sapiens)	29.05	27.29	26.71	26.84	22.21	14.24	24.81	29.47	27.13	22.66
1459734_at	Proteasome (prosome, macropain) 26S subunit, non-ATPase, 14	BB737833	59029	gb:BB737833 /DB_XREF=gi:16136983 /DB_XREF=BB737833 /CLONE=F430015O20 /FEA=EST /CNT=2 /TID=Mm.212401.1 /TIER=ConsEnd /STK=2 /UG=Mm.212401 /UG_TITLE=ESTs	29.25	36.07	30.55	33.02	26.89	23.74	79.7	84.72	97.85	59.37
1459733_at	Transcribed locus	AI606844		gb:AI606844 /DB_XREF=gi:4616011 /DB_XREF=vw17b12.x1 /CLONE=IMAGE:1244063 /FEA=EST /CNT=2 /TID=Mm.37875.1 /TIER=ConsEnd /STK=2 /UG=Mm.37875 /UG_TITLE=ESTs	34.42	37.59	29.17	33.13	25.15	28.88	30.33	27.27	14.17	21.38
1459732_at	gb:AW121350 /DB_XREF=gi:6096683 /DB_XREF=UI-M-BH2.2-aom-c-09-0-UI.s1 /CLONE=UI-M-BH2.2-aom-c-09-0-UI /FEA=EST /CNT=2 /TID=Mm.82608.1 /TIER=ConsEnd /STK=2 /UG=Mm.82608 /UG_TITLE=ESTs	AW121350		gb:AW121350 /DB_XREF=gi:6096683 /DB_XREF=UI-M-BH2.2-aom-c-09-0-UI.s1 /CLONE=UI-M-BH2.2-aom-c-09-0-UI /FEA=EST /CNT=2 /TID=Mm.82608.1 /TIER=ConsEnd /STK=2 /UG=Mm.82608 /UG_TITLE=ESTs	20.69	28.39	26.12	21.49	41.49	23.32	20.56	19.11	22.03	68.13
1459731_at	16 days embryo head cDNA, RIKEN full-length enriched library, clone:C130047K18 product:hypothetical protein, full insert sequence	BE996194		gb:BE996194 /DB_XREF=gi:10681042 /DB_XREF=UI-M-BZ1-bit-d-08-0-UI.s1 /CLONE=UI-M-BZ1-bit-d-08-0-UI /FEA=EST /CNT=2 /TID=Mm.151642.1 /TIER=ConsEnd /STK=2 /UG=Mm.151642 /UG_TITLE=ESTs	23.04	13.47	20.65	26.63	17.28	22.92	18.26	19.33	27.89	25.56
1459730_at	Formin binding protein 1	AW121193	14269	gb:AW121193 /DB_XREF=gi:6096526 /DB_XREF=UI-M-BH2.3-aok-b-09-0-UI.s1 /CLONE=UI-M-BH2.3-aok-b-09-0-UI /FEA=EST /CNT=2 /TID=Mm.65348.1 /TIER=ConsEnd /STK=2 /UG=Mm.65348 /UG_TITLE=ESTs, Moderately similar to KIAA0554 protein (H.sapiens)	33.32	42.25	36.2	35.87	38.6	27.19	17.25	14.85	7.33	40.32
1459729_at	solute carrier family 13 (sodium-dependent citrate transporter), member 5	BE979238	237831	gb:BE979238 /DB_XREF=gi:10645928 /DB_XREF=UI-M-BG2-bbw-f-09-0-UI.s1 /CLONE=UI-M-BG2-bbw-f-09-0-UI /FEA=EST /CNT=2 /TID=Mm.151058.1 /TIER=ConsEnd /STK=2 /UG=Mm.151058 /UG_TITLE=ESTs, Weakly similar to NDC2 RAT INTESTINAL SODIUMDICARBOXYLATE COTRANSPORTER (R.norvegicus)	7.87	8.82	15.84	12.43	18.38	18.88	15.12	8.08	10.6	54.81
1459728_at	RIKEN cDNA 5830446M03 gene	AI553531	57905	gb:AI553531 /DB_XREF=gi:4485894 /DB_XREF=vw39d07.x1 /CLONE=IMAGE:1246189 /FEA=EST /CNT=2 /TID=Mm.39746.1 /TIER=ConsEnd /STK=2 /UG=Mm.39746 /UG_TITLE=ESTs	77.01	94.94	92.86	78.77	73.41	70.23	44	94	96.15	50.52
1459727_at	expressed sequence AW125646	AW125646	100931	gb:AW125646 /DB_XREF=gi:6101176 /DB_XREF=UI-M-BH2.2-aqi-a-12-0-UI.s1 /CLONE=UI-M-BH2.2-aqi-a-12-0-UI /FEA=EST /CNT=2 /TID=Mm.39359.1 /TIER=ConsEnd /STK=2 /UG=Mm.39359 /LL=100931 /UG_GENE=AW125646 /UG_TITLE=expressed sequence AW125646	18.19	17.56	15.55	14.44	14.67	10.13	15.42	4.79	2.98	14.58
1459726_at	RIKEN cDNA 4930425H11 gene	AW125435	19276	gb:AW125435 /DB_XREF=gi:6100965 /DB_XREF=UI-M-BH2.3-aqh-g-05-0-UI.s1 /CLONE=UI-M-BH2.3-aqh-g-05-0-UI /FEA=EST /CNT=2 /TID=Mm.65418.1 /TIER=ConsEnd /STK=2 /UG=Mm.65418 /UG_TITLE=ESTs	19.73	23.04	21.75	14.45	19.32	4.91	15.27	13.78	10.15	10.67
1459725_s_at	demilune cell and parotid protein /// cDNA sequence BC005655	C86550	13184 /// 212871	gb:C86550 /DB_XREF=gi:2918507 /DB_XREF=C86550 /CLONE=J0228F07 /FEA=EST /CNT=2 /TID=Mm.200464.1 /TIER=ConsEnd /STK=2 /UG=Mm.200464 /LL=98084 /UG_GENE=C86550 /UG_TITLE=expressed sequence C86550	10.33	11.24	7.34	12.29	6.27	11.03	12.5	7.56	10.18	10.62
[truncated: 44,019 more rows]
